# Supplementary material for: Novel Low Abundance and Transient RNAs in Yeast Revealed by Tiling Microarrays and Ultra High–Throughput Sequencing Are Not Conserved Across Closely Related Yeast Species
Source: PLoS Genet. 2008 Dec 19;4(12):e1000299. doi: 10.1371/journal.pgen.1000299 (PMC2601015; doi:10.1371/journal.pgen.1000299)
Supplement: Table S1 — Table of validated transcripts. Here there are 566 rows, each corresponding to an individual cluster. The column metaName groups the clusters together into transcripts, so that there are 365 unique different metaNames. (0.13 MB TXT) [file pgen.1000299.s008.txt]

metaName	isNovel	clusters	nrsegments	mutname	chr	strand	start	end	length	lengthWithoutMask	nrprobes	regulation	inAnno	isIntergenic	overlapsAnno	hasOverlapDavid	hasOverlapSnyder	hasOverlapMiura	hasOverlapAres	validated	marraymmomed	marraymedian	highExpAndNoOppositeStrand	oppositeStrandMarraymedian	oppositeStrandMarraymmomed	diffExpWT	isDiffExpWT	seqCounts	seqCountsWT	lambda	lambdaWT	background5	background20	introns5	introns20	diffExpRegion	isDiffExpRegion	upLength	seqCountsUp	downLength	seqCountsDown
mcl.1	TRUE	cl.polyA_rrp.3.-1.62	2	polyA_rrp	3	-1	124699	125284	586	586	67	up	FALSE	TRUE	FALSE	FALSE	FALSE	FALSE	FALSE	TRUE	0.663	0.606	FALSE	0.103	0.202	14.7	TRUE	461	55	5.43e-08	6.66e-09	FALSE	TRUE	FALSE	TRUE	3.98	TRUE	100	68	100	33
mcl.1	TRUE	cl.polyA_ski.3.-1.49	1	polyA_ski	3	-1	124675	125230	556	556	65	up	FALSE	TRUE	FALSE	FALSE	FALSE	FALSE	FALSE	TRUE	0.663	0.829	FALSE	0.165	0.269	8.6	TRUE	221	59	2.65e-08	7.52e-09	FALSE	TRUE	FALSE	TRUE	5.03	TRUE	100	20	100	9
mcl.1	TRUE	cl.polyA_xrn.3.-1.37	1	polyA_xrn	3	-1	124707	125004	298	298	34	up	FALSE	TRUE	FALSE	FALSE	FALSE	FALSE	FALSE	TRUE	0.684	0.571	FALSE	-0.00937	0.409	7.87	TRUE	134	46	4.2e-08	1.09e-08	FALSE	TRUE	FALSE	TRUE	5.01	TRUE	100	27	100	7
mcl.1	TRUE	cl.TT_rrp.3.-1.67	1	TT_rrp	3	-1	124635	125024	390	390	45	up	FALSE	TRUE	FALSE	FALSE	FALSE	FALSE	FALSE	TRUE	1.2	2	FALSE	0.515	-0.136	14.3	TRUE	447	64	7.92e-08	1.16e-08	FALSE	TRUE	FALSE	TRUE	8.05	TRUE	100	70	100	20
mcl.2	FALSE	cl.polyA_rrp.4.-1.38	3	polyA_rrp	4	-1	132078	132676	599	599	62	up	FALSE	TRUE	FALSE	FALSE	FALSE	FALSE	TRUE	TRUE	1.25	1.19	FALSE	0.251	0.35	14.8	TRUE	463	50	5.34e-08	5.92e-09	FALSE	TRUE	FALSE	TRUE	6.05	TRUE	100	41	100	30
mcl.2	FALSE	cl.TT_rrp.4.-1.30	1	TT_rrp	4	-1	132362	132643	282	282	32	up	FALSE	TRUE	FALSE	FALSE	FALSE	FALSE	TRUE	TRUE	1.34	2.14	FALSE	0.46	-0.192	11.8	TRUE	295	36	7.23e-08	9.05e-09	FALSE	TRUE	FALSE	TRUE	7.29	TRUE	100	42	100	43
mcl.3	FALSE	cl.polyA_rrp.4.-1.84	3	polyA_rrp	4	-1	247838	247985	148	148	18	up	FALSE	TRUE	FALSE	FALSE	FALSE	FALSE	TRUE	TRUE	2.02	1.96	TRUE	-0.0721	0.0264	7.2	TRUE	203	3	9.48e-08	1.44e-09	TRUE	TRUE	FALSE	TRUE	8.68	TRUE	100	88	100	4
mcl.3	FALSE	cl.polyA_ski.4.-1.63	5	polyA_ski	4	-1	247726	247985	260	260	32	up	FALSE	FALSE	FALSE	FALSE	FALSE	FALSE	TRUE	TRUE	2.08	2.25	TRUE	0.174	0.278	7.27	TRUE	118	9	3.03e-08	2.45e-09	FALSE	TRUE	FALSE	TRUE	5.98	TRUE	100	21	100	2
mcl.3	FALSE	cl.TT_ski.4.-1.22	1	TT_ski	4	-1	247902	248001	100	100	12	up	FALSE	TRUE	FALSE	FALSE	FALSE	FALSE	TRUE	TRUE	0.995	1.49	FALSE	-0.166	-0.144	4.1	TRUE	66	1	4.41e-08	7.09e-10	FALSE	TRUE	FALSE	TRUE	7.52	TRUE	100	16	100	2
mcl.3	FALSE	cl.TT_xrn.4.-1.44	1	TT_xrn	4	-1	247894	248009	116	116	14	up	FALSE	TRUE	FALSE	FALSE	FALSE	FALSE	TRUE	TRUE	1.05	0.742	FALSE	-0.0603	-0.188	4.38	TRUE	63	1	5.07e-08	6.11e-10	FALSE	TRUE	FALSE	TRUE	5.89	TRUE	100	29	100	0
mcl.4	TRUE	cl.polyA_rrp.4.-1.150	1	polyA_rrp	4	-1	428582	428680	99	99	10	up	FALSE	TRUE	FALSE	FALSE	FALSE	FALSE	FALSE	TRUE	1.2	1.15	FALSE	0.0488	0.147	6.26	TRUE	84	11	5.86e-08	7.88e-09	FALSE	TRUE	FALSE	TRUE	7.98	TRUE	100	30	100	3
mcl.4	TRUE	cl.polyA_ski.4.-1.122	1	polyA_ski	4	-1	428582	428680	99	99	10	up	FALSE	TRUE	FALSE	FALSE	FALSE	FALSE	FALSE	TRUE	1.51	1.68	FALSE	0.36	0.464	4.08	TRUE	46	11	3.1e-08	7.88e-09	FALSE	TRUE	FALSE	TRUE	6.48	TRUE	100	7	100	1
mcl.4	TRUE	cl.TT_rrp.4.-1.153	1	TT_rrp	4	-1	428582	428720	139	139	15	up	FALSE	TRUE	FALSE	FALSE	FALSE	FALSE	FALSE	TRUE	1.82	2.62	FALSE	0.78	0.128	6.55	TRUE	92	12	4.57e-08	6.12e-09	FALSE	TRUE	FALSE	TRUE	6.61	TRUE	100	30	100	6
mcl.5	TRUE	cl.polyA_rrp.4.-1.178	1	polyA_rrp	4	-1	524914	525019	106	106	13	up	FALSE	TRUE	FALSE	FALSE	FALSE	FALSE	FALSE	TRUE	1.76	1.71	FALSE	-0.736	-0.637	9.17	TRUE	226	56	1.47e-07	3.75e-08	TRUE	TRUE	FALSE	TRUE	11.5	TRUE	100	28	100	86
mcl.5	TRUE	cl.polyA_ski.4.-1.144	1	polyA_ski	4	-1	524914	525002	89	89	11	up	FALSE	TRUE	FALSE	FALSE	FALSE	FALSE	FALSE	TRUE	1.41	1.58	FALSE	-0.248	-0.145	6	TRUE	144	51	1.08e-07	4.06e-08	TRUE	TRUE	TRUE	TRUE	8.19	TRUE	100	39	100	78
mcl.6	TRUE	cl.polyA_rrp.4.-1.260	3	polyA_rrp	4	-1	784342	784648	307	307	38	up	FALSE	TRUE	FALSE	FALSE	FALSE	FALSE	FALSE	TRUE	1.3	1.24	FALSE	0.0622	0.161	10	TRUE	239	12	5.38e-08	2.77e-09	FALSE	TRUE	FALSE	TRUE	8.82	TRUE	100	13	100	7
mcl.7	NA	cl.polyA_rrp.4.-1.286	1	polyA_rrp	4	-1	924096	924168	73	73	9	up	FALSE	TRUE	FALSE	FALSE	FALSE	FALSE	FALSE	TRUE	1.37	1.32	FALSE	-0.33	-0.231	6.26	TRUE	85	12	8.04e-08	1.17e-08	FALSE	TRUE	FALSE	TRUE	4.43	TRUE	100	25	100	101
mcl.7	NA	cl.polyA_xrn.4.-1.326	1	polyA_xrn	4	-1	924059	924458	400	400	46	up	FALSE	TRUE	FALSE	TRUE	FALSE	TRUE	FALSE	TRUE	1.63	1.52	FALSE	-0.342	0.0763	16	TRUE	414	62	9.66e-08	1.1e-08	TRUE	TRUE	FALSE	TRUE	10.2	TRUE	100	5	100	14
mcl.7	NA	cl.TT_xrn.4.-1.183	1	TT_xrn	4	-1	924283	924537	255	255	30	up	FALSE	TRUE	FALSE	TRUE	FALSE	TRUE	FALSE	TRUE	1.17	0.861	FALSE	0.105	-0.0226	13	TRUE	276	40	1.01e-07	1.11e-08	TRUE	TRUE	TRUE	TRUE	6.83	TRUE	100	96	100	0
mcl.8	FALSE	cl.polyA_rrp.5.-1.6	1	polyA_rrp	5	-1	15593	15974	382	382	46	up	FALSE	TRUE	FALSE	FALSE	FALSE	FALSE	TRUE	TRUE	1.58	1.52	FALSE	0.0699	0.168	11.9	TRUE	506	9	9.15e-08	1.67e-09	TRUE	TRUE	FALSE	TRUE	11	TRUE	100	32	100	24
mcl.8	FALSE	cl.polyA_ski.5.-1.6	1	polyA_ski	5	-1	15697	15974	278	278	33	up	FALSE	TRUE	FALSE	FALSE	FALSE	FALSE	TRUE	TRUE	1.74	1.91	FALSE	0.1	0.204	7.77	TRUE	150	7	3.6e-08	1.79e-09	FALSE	TRUE	FALSE	TRUE	7.29	TRUE	100	14	100	1
mcl.8	FALSE	cl.polyA_xrn.5.-1.15	1	polyA_xrn	5	-1	15697	15974	278	278	33	up	FALSE	TRUE	FALSE	FALSE	FALSE	FALSE	TRUE	TRUE	1.42	1.31	FALSE	-0.277	0.141	7.9	TRUE	115	7	3.86e-08	1.79e-09	FALSE	TRUE	FALSE	TRUE	6.36	TRUE	100	12	100	0
mcl.8	FALSE	cl.TT_ski.5.-1.2	1	TT_ski	5	-1	15872	15974	103	103	12	up	FALSE	TRUE	FALSE	FALSE	FALSE	FALSE	TRUE	TRUE	1.01	1.5	FALSE	-0.246	-0.223	5.6	TRUE	71	5	4.6e-08	3.44e-09	FALSE	TRUE	FALSE	TRUE	5.28	TRUE	100	52	100	1
mcl.8	FALSE	cl.TT_xrn.5.-1.9	1	TT_xrn	5	-1	15872	15974	103	103	12	up	FALSE	TRUE	FALSE	FALSE	FALSE	FALSE	TRUE	TRUE	1.59	1.28	FALSE	0.027	-0.101	5.3	TRUE	46	5	4.17e-08	3.44e-09	FALSE	TRUE	FALSE	TRUE	3.93	TRUE	100	38	100	0
mcl.9	FALSE	cl.polyA_rrp.5.-1.78	1	polyA_rrp	5	-1	187024	188120	1097	1097	133	down	FALSE	TRUE	FALSE	TRUE	TRUE	TRUE	FALSE	TRUE	-0.525	-0.582	FALSE	-0.015	0.0836	9.28	TRUE	1094	677	6.89e-08	4.38e-08	FALSE	TRUE	FALSE	TRUE	9.99	TRUE	100	21	100	18
mcl.9	FALSE	cl.TT_xrn.5.-1.53	1	TT_xrn	5	-1	187056	188054	999	999	121	up	FALSE	TRUE	FALSE	TRUE	TRUE	TRUE	FALSE	TRUE	0.814	0.503	FALSE	0.0308	-0.0968	11.4	TRUE	906	665	8.46e-08	4.72e-08	TRUE	TRUE	FALSE	TRUE	8.66	TRUE	100	34	100	19
mcl.10	TRUE	cl.polyA_rrp.6.-1.11	1	polyA_rrp	6	-1	27165	27220	56	56	7	up	FALSE	TRUE	FALSE	FALSE	FALSE	FALSE	FALSE	TRUE	1.94	1.88	FALSE	0.132	0.231	3.54	TRUE	37	1	4.56e-08	1.27e-09	FALSE	TRUE	FALSE	TRUE	5.24	TRUE	100	6	100	35
mcl.11	NA	cl.polyA_rrp.6.-1.72	1	polyA_rrp	6	-1	194010	194503	494	494	59	up	FALSE	TRUE	FALSE	FALSE	FALSE	TRUE	FALSE	TRUE	0.795	0.739	FALSE	-0.0375	0.061	12	TRUE	306	39	4.28e-08	5.6e-09	FALSE	TRUE	FALSE	FALSE	7.37	TRUE	100	24	100	6
mcl.11	NA	cl.polyA_ski.6.-1.57	1	polyA_ski	6	-1	194340	194503	164	164	18	up	FALSE	TRUE	FALSE	FALSE	FALSE	TRUE	FALSE	TRUE	2.28	2.45	TRUE	0.166	0.269	8.16	TRUE	163	8	6.64e-08	3.46e-09	TRUE	TRUE	FALSE	TRUE	9.6	TRUE	100	13	100	1
mcl.11	NA	cl.polyA_xrn.6.-1.58	1	polyA_xrn	6	-1	194380	194503	124	124	14	up	FALSE	TRUE	FALSE	FALSE	FALSE	FALSE	FALSE	TRUE	1.42	1.3	FALSE	-0.264	0.155	6.12	TRUE	65	5	4.89e-08	2.86e-09	FALSE	TRUE	FALSE	TRUE	6.89	TRUE	100	12	100	1
mcl.11	NA	cl.TT_ski.6.-1.22	1	TT_ski	6	-1	194380	194527	148	148	17	up	FALSE	TRUE	FALSE	FALSE	FALSE	FALSE	FALSE	TRUE	0.86	1.35	FALSE	-0.176	-0.154	7.6	TRUE	151	6	6.81e-08	2.87e-09	TRUE	TRUE	FALSE	TRUE	9.78	TRUE	100	17	100	1
mcl.12	FALSE	cl.polyA_rrp.7.-1.22	1	polyA_rrp	7	-1	76129	76461	333	333	38	up	FALSE	TRUE	FALSE	FALSE	TRUE	FALSE	FALSE	TRUE	0.793	0.737	FALSE	-0.38	-0.282	6.22	TRUE	229	108	4.75e-08	2.3e-08	FALSE	TRUE	FALSE	TRUE	3.6	TRUE	100	60	100	27
mcl.13	TRUE	cl.polyA_rrp.7.-1.82	2	polyA_rrp	7	-1	276832	277039	208	208	17	up	FALSE	TRUE	FALSE	FALSE	FALSE	FALSE	FALSE	TRUE	2.26	2.21	TRUE	0.069	0.168	8.69	TRUE	180	9	5.98e-08	3.07e-09	FALSE	TRUE	FALSE	TRUE	7.68	TRUE	100	34	100	17
mcl.13	TRUE	cl.polyA_xrn.7.-1.93	1	polyA_xrn	7	-1	276832	277039	208	208	22	up	FALSE	TRUE	FALSE	FALSE	FALSE	FALSE	FALSE	TRUE	1.03	0.916	FALSE	-0.248	0.17	7.04	TRUE	81	9	3.63e-08	3.07e-09	FALSE	TRUE	FALSE	TRUE	5.84	TRUE	100	13	100	2
mcl.14	TRUE	cl.polyA_rrp.7.-1.141	1	polyA_rrp	7	-1	412791	413163	373	373	46	up	FALSE	TRUE	FALSE	FALSE	FALSE	FALSE	FALSE	TRUE	1.37	1.32	FALSE	-0.108	-0.00952	11.2	TRUE	273	21	5.06e-08	3.99e-09	FALSE	TRUE	FALSE	TRUE	6.72	TRUE	100	43	100	10
mcl.14	TRUE	cl.polyA_ski.7.-1.145	2	polyA_ski	7	-1	412791	413131	341	341	40	up	FALSE	TRUE	FALSE	FALSE	FALSE	FALSE	FALSE	TRUE	3.43	3.6	TRUE	0.103	0.207	10.5	TRUE	248	17	4.86e-08	3.53e-09	FALSE	TRUE	FALSE	TRUE	7.4	TRUE	100	31	100	11
mcl.14	TRUE	cl.polyA_xrn.7.-1.162	1	polyA_xrn	7	-1	412791	413155	365	365	45	up	FALSE	TRUE	FALSE	FALSE	FALSE	FALSE	FALSE	TRUE	1.58	1.46	FALSE	-0.185	0.233	11.3	TRUE	214	20	5.47e-08	3.89e-09	FALSE	TRUE	FALSE	TRUE	7.54	TRUE	100	16	100	4
mcl.15	TRUE	cl.polyA_rrp.7.-1.149	1	polyA_rrp	7	-1	426958	427155	198	198	17	up	FALSE	TRUE	FALSE	FALSE	FALSE	FALSE	FALSE	TRUE	1.36	1.3	FALSE	-0.179	-0.0801	11	TRUE	276	48	9.63e-08	1.72e-08	TRUE	TRUE	FALSE	TRUE	-34.3	TRUE	100	50	100	2415
mcl.16	TRUE	cl.polyA_rrp.9.-1.2	1	polyA_rrp	9	-1	27878	28756	879	879	99	up	FALSE	TRUE	FALSE	FALSE	FALSE	FALSE	FALSE	TRUE	0.526	0.47	FALSE	1.25	1.35	22.5	TRUE	1119	78	8.79e-08	6.29e-09	FALSE	TRUE	FALSE	TRUE	8.46	TRUE	100	106	100	2
mcl.17	FALSE	cl.polyA_rrp.10.-1.41	1	polyA_rrp	10	-1	116173	116388	216	216	27	up	FALSE	TRUE	FALSE	FALSE	FALSE	FALSE	TRUE	TRUE	1.57	1.51	FALSE	0.136	0.234	11.2	TRUE	306	14	9.79e-08	4.6e-09	TRUE	TRUE	FALSE	TRUE	7.37	TRUE	100	75	100	56
mcl.18	TRUE	cl.polyA_rrp.10.-1.148	1	polyA_rrp	10	-1	434828	434931	104	104	13	up	FALSE	TRUE	FALSE	FALSE	FALSE	FALSE	FALSE	TRUE	0.918	0.862	FALSE	-0.151	-0.0521	7.86	TRUE	140	24	9.3e-08	1.64e-08	TRUE	TRUE	FALSE	TRUE	11	TRUE	100	9	100	13
mcl.19	FALSE	cl.polyA_rrp.10.-1.210	1	polyA_rrp	10	-1	619941	620118	178	178	19	up	FALSE	TRUE	FALSE	FALSE	FALSE	FALSE	TRUE	TRUE	0.916	0.86	FALSE	0.256	0.355	6.8	TRUE	106	19	4.11e-08	7.57e-09	FALSE	TRUE	FALSE	FALSE	3.91	TRUE	100	38	100	26
mcl.20	TRUE	cl.polyA_rrp.11.-1.50	1	polyA_rrp	11	-1	166037	166180	144	144	18	up	FALSE	TRUE	FALSE	FALSE	FALSE	FALSE	FALSE	TRUE	1.39	1.33	FALSE	0.441	0.54	14.2	TRUE	580	159	2.78e-07	7.83e-08	TRUE	TRUE	TRUE	TRUE	9.81	TRUE	100	258	100	174
mcl.21	TRUE	cl.polyA_rrp.11.-1.164	4	polyA_rrp	11	-1	553922	554236	315	315	37	up	FALSE	FALSE	FALSE	FALSE	FALSE	FALSE	FALSE	TRUE	2.31	2.25	TRUE	-0.12	-0.0216	11.4	TRUE	564	223	1.24e-07	5.02e-08	TRUE	TRUE	FALSE	TRUE	9.3	TRUE	100	105	100	48
mcl.22	TRUE	cl.polyA_rrp.12.-1.243	1	polyA_rrp	12	-1	657759	658064	306	306	33	up	FALSE	TRUE	FALSE	FALSE	FALSE	FALSE	FALSE	TRUE	0.885	0.829	FALSE	0.214	0.312	11.6	TRUE	307	18	6.93e-08	4.17e-09	FALSE	TRUE	FALSE	TRUE	3.87	TRUE	100	89	100	45
mcl.22	TRUE	cl.TT_rrp.12.-1.211	1	TT_rrp	12	-1	657985	658080	96	96	12	up	FALSE	TRUE	FALSE	FALSE	FALSE	FALSE	FALSE	TRUE	2.03	2.83	TRUE	0.416	-0.236	5.8	TRUE	80	4	5.76e-08	2.95e-09	FALSE	TRUE	FALSE	TRUE	3.68	TRUE	100	49	100	47
mcl.22	TRUE	cl.TT_xrn.12.-1.132	1	TT_xrn	12	-1	657957	658072	116	116	14	up	FALSE	TRUE	FALSE	FALSE	FALSE	FALSE	FALSE	TRUE	0.73	0.42	FALSE	0.0179	-0.11	5.24	TRUE	45	5	3.62e-08	3.06e-09	FALSE	TRUE	FALSE	TRUE	3.36	TRUE	100	23	100	14
mcl.23	TRUE	cl.polyA_rrp.12.-1.333	1	polyA_rrp	12	-1	877575	877920	346	346	42	up	FALSE	TRUE	FALSE	FALSE	FALSE	FALSE	FALSE	TRUE	1.09	1.03	FALSE	0.125	0.223	10	TRUE	215	18	4.29e-08	3.69e-09	FALSE	TRUE	FALSE	FALSE	7.38	TRUE	100	8	100	20
mcl.24	TRUE	cl.polyA_rrp.13.-1.16	1	polyA_rrp	13	-1	43677	43812	136	136	17	up	FALSE	TRUE	FALSE	FALSE	FALSE	FALSE	FALSE	TRUE	0.908	0.852	FALSE	-0.0719	0.0267	6.72	TRUE	96	11	4.88e-08	5.74e-09	FALSE	TRUE	FALSE	TRUE	6.4	TRUE	100	43	100	1
mcl.25	FALSE	cl.polyA_rrp.13.-1.18	1	polyA_rrp	13	-1	46208	46530	323	323	39	up	FALSE	TRUE	FALSE	TRUE	FALSE	TRUE	FALSE	TRUE	0.863	0.807	FALSE	-0.0783	0.0202	10.5	TRUE	312	83	6.67e-08	1.82e-08	FALSE	TRUE	FALSE	TRUE	7.38	TRUE	100	69	100	5
mcl.25	FALSE	cl.TT_rrp.13.-1.22	1	TT_rrp	13	-1	46093	46530	438	438	51	up	FALSE	TRUE	FALSE	TRUE	FALSE	TRUE	FALSE	TRUE	0.8	1.6	FALSE	0.363	-0.288	11.3	TRUE	393	116	6.2e-08	1.88e-08	FALSE	TRUE	FALSE	TRUE	8.11	TRUE	100	51	100	5
mcl.25	FALSE	cl.TT_xrn.13.-1.10	1	TT_xrn	13	-1	46061	46538	478	478	56	up	FALSE	TRUE	FALSE	TRUE	FALSE	TRUE	FALSE	TRUE	0.738	0.428	FALSE	-0.154	-0.282	6.24	TRUE	192	123	3.75e-08	1.82e-08	FALSE	TRUE	FALSE	TRUE	5.24	TRUE	100	26	100	1
mcl.26	TRUE	cl.polyA_rrp.13.-1.137	1	polyA_rrp	13	-1	432894	433409	516	516	50	up	FALSE	TRUE	FALSE	FALSE	FALSE	FALSE	FALSE	TRUE	1.05	0.992	FALSE	0.079	0.178	16.6	TRUE	597	46	7.99e-08	6.32e-09	FALSE	TRUE	FALSE	TRUE	9.37	TRUE	100	16	100	55
mcl.26	TRUE	cl.polyA_ski.13.-1.129	2	polyA_ski	13	-1	433148	434275	1128	1128	123	up	FALSE	TRUE	FALSE	FALSE	FALSE	FALSE	FALSE	TRUE	0.718	0.884	FALSE	0.366	0.469	15.9	TRUE	777	215	4.6e-08	1.35e-08	FALSE	TRUE	FALSE	TRUE	7.44	TRUE	100	2	100	40
mcl.26	TRUE	cl.polyA_xrn.13.-1.144	1	polyA_xrn	13	-1	433148	433409	262	262	30	up	FALSE	TRUE	FALSE	FALSE	FALSE	FALSE	FALSE	TRUE	2.02	1.91	TRUE	-0.0788	0.339	16.3	TRUE	461	35	1.64e-07	9.47e-09	TRUE	TRUE	TRUE	TRUE	13.1	TRUE	100	12	100	18
mcl.27	TRUE	cl.polyA_rrp.13.-1.180	1	polyA_rrp	13	-1	513051	513292	242	242	27	up	FALSE	TRUE	FALSE	FALSE	FALSE	FALSE	FALSE	TRUE	0.943	0.887	FALSE	-0.453	-0.355	8.56	TRUE	215	60	6.14e-08	1.76e-08	FALSE	TRUE	FALSE	TRUE	4.59	TRUE	100	77	100	25
mcl.27	TRUE	cl.polyA_ski.13.-1.155	2	polyA_ski	13	-1	513187	513292	106	106	10	up	FALSE	TRUE	FALSE	FALSE	FALSE	FALSE	FALSE	TRUE	2.63	2.8	TRUE	-0.793	-0.689	6.57	TRUE	120	29	7.56e-08	1.94e-08	TRUE	TRUE	TRUE	TRUE	9.3	TRUE	100	32	100	12
mcl.27	TRUE	cl.polyA_xrn.13.-1.172	1	polyA_xrn	13	-1	513187	513292	106	106	13	up	FALSE	TRUE	FALSE	FALSE	FALSE	FALSE	FALSE	TRUE	0.875	0.762	FALSE	0.139	0.557	8.28	TRUE	122	29	1.07e-07	1.94e-08	TRUE	TRUE	TRUE	TRUE	6.6	TRUE	100	76	100	17
mcl.27	TRUE	cl.TT_rrp.13.-1.186	1	TT_rrp	13	-1	513237	513284	48	48	6	up	FALSE	TRUE	FALSE	FALSE	FALSE	FALSE	FALSE	TRUE	1.7	2.49	FALSE	0.405	-0.246	4.6	TRUE	52	11	7.48e-08	1.62e-08	FALSE	TRUE	FALSE	TRUE	3.79	TRUE	100	91	100	26
mcl.27	TRUE	cl.TT_ski.13.-1.51	1	TT_ski	13	-1	513237	513284	48	48	6	up	FALSE	TRUE	FALSE	FALSE	FALSE	FALSE	FALSE	TRUE	1.53	2.02	FALSE	-0.15	-0.127	4.99	TRUE	60	11	8.35e-08	1.62e-08	TRUE	TRUE	TRUE	TRUE	7.02	TRUE	100	57	100	18
mcl.28	TRUE	cl.polyA_rrp.13.-1.290	1	polyA_rrp	13	-1	874438	874493	56	56	7	up	FALSE	TRUE	FALSE	FALSE	FALSE	FALSE	FALSE	TRUE	2.1	2.05	TRUE	0.0776	0.176	3.56	TRUE	38	1	4.69e-08	1.27e-09	FALSE	TRUE	FALSE	TRUE	4.99	TRUE	100	25	99	21
mcl.29	NA	cl.polyA_rrp.14.-1.132	1	polyA_rrp	14	-1	335023	335159	137	137	15	up	FALSE	TRUE	FALSE	FALSE	FALSE	FALSE	FALSE	TRUE	1.52	1.47	FALSE	-0.559	-0.461	6.68	TRUE	239	107	1.21e-07	5.54e-08	TRUE	TRUE	FALSE	TRUE	9.82	TRUE	100	55	100	59
mcl.29	NA	cl.TT_rrp.14.-1.100	1	TT_rrp	14	-1	335012	335693	682	682	75	up	FALSE	TRUE	FALSE	FALSE	FALSE	TRUE	FALSE	TRUE	0.51	1.31	FALSE	0.781	0.129	9.22	TRUE	970	583	9.83e-08	6.06e-08	TRUE	TRUE	FALSE	TRUE	9.14	TRUE	100	50	100	65
mcl.29	NA	cl.polyA_rrp.14.-1.133	1	polyA_rrp	14	-1	335160	336156	997	997	103	down	FALSE	TRUE	FALSE	FALSE	FALSE	TRUE	FALSE	TRUE	-0.532	-0.588	FALSE	0.107	0.206	4.84	TRUE	952	731	6.6e-08	5.2e-08	FALSE	TRUE	FALSE	TRUE	-5.13	TRUE	100	173	100	98
mcl.29	NA	cl.TT_ski.14.-1.34	1	TT_ski	14	-1	335364	335701	338	338	36	up	FALSE	TRUE	FALSE	FALSE	FALSE	TRUE	FALSE	TRUE	0.682	1.17	FALSE	0.058	0.0802	7.21	TRUE	575	329	1.14e-07	6.9e-08	TRUE	TRUE	TRUE	TRUE	6.06	TRUE	100	133	100	75
mcl.29	NA	cl.TT_xrn.14.-1.52	1	TT_xrn	14	-1	335380	335701	322	322	34	up	FALSE	TRUE	FALSE	FALSE	FALSE	TRUE	FALSE	TRUE	1.08	0.772	FALSE	1.01	0.877	17	TRUE	755	320	2.19e-07	7.05e-08	TRUE	TRUE	TRUE	TRUE	6.85	TRUE	100	188	100	104
mcl.30	FALSE	cl.polyA_rrp.14.-1.179	1	polyA_rrp	14	-1	426945	427238	294	294	36	up	FALSE	TRUE	FALSE	FALSE	FALSE	TRUE	TRUE	TRUE	1.16	1.1	FALSE	-0.222	-0.123	12.5	TRUE	413	101	9.7e-08	2.44e-08	TRUE	TRUE	FALSE	TRUE	10.4	TRUE	100	53	100	23
mcl.30	FALSE	cl.polyA_xrn.14.-1.135	1	polyA_xrn	14	-1	426945	427246	302	302	37	up	FALSE	TRUE	FALSE	FALSE	FALSE	TRUE	TRUE	TRUE	1.57	1.46	FALSE	-0.469	-0.0509	7.74	TRUE	200	103	6.18e-08	2.42e-08	FALSE	TRUE	FALSE	TRUE	6.35	TRUE	100	43	100	4
mcl.31	FALSE	cl.polyA_rrp.14.-1.213	1	polyA_rrp	14	-1	525265	525845	581	581	59	up	FALSE	TRUE	FALSE	FALSE	FALSE	TRUE	FALSE	TRUE	0.546	0.49	FALSE	-0.0749	0.0237	13.4	TRUE	385	35	4.58e-08	4.27e-09	FALSE	TRUE	FALSE	TRUE	7.62	TRUE	100	27	100	6
mcl.31	FALSE	cl.polyA_ski.14.-1.159	1	polyA_ski	14	-1	525605	525756	152	152	18	up	FALSE	TRUE	FALSE	FALSE	FALSE	TRUE	FALSE	TRUE	1.48	1.65	FALSE	0.233	0.337	5.66	TRUE	77	14	3.38e-08	6.53e-09	FALSE	TRUE	FALSE	TRUE	5.98	TRUE	100	19	100	7
mcl.31	FALSE	cl.polyA_xrn.14.-1.173	1	polyA_xrn	14	-1	525605	525756	152	152	18	up	FALSE	TRUE	FALSE	FALSE	FALSE	TRUE	FALSE	TRUE	1.64	1.53	FALSE	-0.294	0.124	9.08	TRUE	136	14	8.35e-08	6.53e-09	TRUE	TRUE	FALSE	TRUE	9.08	TRUE	100	22	100	2
mcl.32	TRUE	cl.polyA_rrp.15.-1.14	1	polyA_rrp	15	-1	42854	43294	441	441	48	up	FALSE	TRUE	FALSE	FALSE	FALSE	FALSE	FALSE	TRUE	0.56	0.504	FALSE	-0.00499	0.0936	10.2	TRUE	463	186	7.25e-08	2.99e-08	FALSE	TRUE	FALSE	TRUE	3.79	TRUE	100	138	100	8
mcl.32	TRUE	cl.polyA_xrn.15.-1.29	1	polyA_xrn	15	-1	42854	43210	357	357	39	up	FALSE	TRUE	FALSE	FALSE	FALSE	FALSE	FALSE	TRUE	0.684	0.571	FALSE	-0.218	0.2	15.4	TRUE	518	179	1.35e-07	3.56e-08	TRUE	TRUE	TRUE	TRUE	4.34	TRUE	100	199	100	3
mcl.32	TRUE	cl.TT_rrp.15.-1.9	1	TT_rrp	15	-1	42814	43226	413	413	46	up	FALSE	TRUE	FALSE	FALSE	FALSE	FALSE	FALSE	TRUE	0.761	1.56	FALSE	0.286	-0.365	9.9	TRUE	485	208	8.11e-08	3.57e-08	FALSE	TRUE	FALSE	TRUE	6.07	TRUE	100	109	100	19
mcl.33	TRUE	cl.polyA_rrp.15.-1.198	1	polyA_rrp	15	-1	544572	544711	140	140	14	up	FALSE	TRUE	FALSE	FALSE	FALSE	FALSE	FALSE	TRUE	1.43	1.38	FALSE	0.304	0.402	6.09	TRUE	109	3	5.38e-08	1.52e-09	FALSE	TRUE	FALSE	TRUE	6.43	TRUE	100	23	100	30
mcl.34	FALSE	cl.polyA_rrp.16.-1.145	1	polyA_rrp	16	-1	445323	445385	63	63	8	up	FALSE	TRUE	FALSE	TRUE	FALSE	FALSE	FALSE	TRUE	1.59	1.54	FALSE	0.82	0.919	6.88	TRUE	101	9	1.11e-07	1.01e-08	TRUE	TRUE	FALSE	TRUE	8.3	TRUE	100	82	100	18
mcl.35	FALSE	cl.polyA_rrp.16.-1.168	1	polyA_rrp	16	-1	493145	493319	175	175	20	up	FALSE	TRUE	FALSE	FALSE	FALSE	FALSE	TRUE	TRUE	1.31	1.25	FALSE	-0.279	-0.181	5.78	TRUE	107	33	4.22e-08	1.34e-08	FALSE	TRUE	FALSE	FALSE	3.47	TRUE	100	71	100	1
mcl.36	TRUE	cl.polyA_rrp.16.-1.202	1	polyA_rrp	16	-1	622989	623166	178	178	22	up	FALSE	TRUE	FALSE	FALSE	FALSE	FALSE	FALSE	TRUE	1.43	1.38	FALSE	-0.197	-0.0982	6.39	TRUE	151	53	5.86e-08	2.11e-08	FALSE	TRUE	FALSE	TRUE	5.56	TRUE	100	56	100	22
mcl.36	TRUE	cl.TT_ski.16.-1.36	1	TT_ski	16	-1	622867	623150	284	284	35	up	FALSE	TRUE	FALSE	FALSE	FALSE	FALSE	FALSE	TRUE	0.62	1.11	FALSE	-0.0325	-0.0103	8.35	TRUE	227	67	5.34e-08	1.67e-08	FALSE	TRUE	FALSE	TRUE	7.92	TRUE	100	30	100	12
mcl.37	FALSE	cl.polyA_rrp.2.1.108	1	polyA_rrp	2	1	341002	341232	231	231	23	up	FALSE	TRUE	FALSE	FALSE	FALSE	FALSE	TRUE	TRUE	1.52	1.42	FALSE	0.467	0.523	8.4	TRUE	150	18	4.49e-08	5.53e-09	FALSE	TRUE	FALSE	TRUE	5.1	TRUE	100	11	100	48
mcl.37	FALSE	cl.TT_xrn.2.1.100	1	TT_xrn	2	1	340970	342329	1360	1360	137	up	FALSE	TRUE	FALSE	FALSE	FALSE	FALSE	TRUE	TRUE	0.516	0.643	FALSE	-0.293	0.0168	14.8	TRUE	519	198	3.56e-08	1.03e-08	FALSE	TRUE	FALSE	TRUE	6.34	TRUE	100	5	100	2
mcl.38	TRUE	cl.polyA_rrp.2.1.123	1	polyA_rrp	2	1	371466	371901	436	436	46	up	FALSE	TRUE	FALSE	FALSE	FALSE	FALSE	FALSE	TRUE	0.853	0.754	FALSE	0.112	0.168	7.65	TRUE	232	86	3.68e-08	1.4e-08	FALSE	TRUE	FALSE	FALSE	3.63	TRUE	100	36	100	27
mcl.38	TRUE	cl.polyA_xrn.2.1.111	1	polyA_xrn	2	1	371474	371901	428	428	45	up	FALSE	TRUE	FALSE	FALSE	FALSE	FALSE	FALSE	TRUE	0.964	0.545	FALSE	0.198	0.31	8.18	TRUE	188	85	4.1e-08	1.41e-08	FALSE	TRUE	FALSE	TRUE	4.26	TRUE	100	26	100	16
mcl.38	TRUE	cl.TT_xrn.2.1.108	1	TT_xrn	2	1	371474	371893	420	420	44	up	FALSE	TRUE	FALSE	FALSE	FALSE	FALSE	FALSE	TRUE	0.743	0.871	FALSE	-0.381	-0.0708	8.42	TRUE	186	79	4.13e-08	1.33e-08	FALSE	TRUE	FALSE	TRUE	4.3	TRUE	100	26	100	16
mcl.39	TRUE	cl.polyA_rrp.2.1.125	4	polyA_rrp	2	1	376464	377021	558	558	59	up	FALSE	FALSE	FALSE	FALSE	FALSE	FALSE	FALSE	TRUE	2.82	2.72	TRUE	-0.632	-0.575	12.5	TRUE	1441	813	1.78e-07	1.03e-07	TRUE	TRUE	TRUE	TRUE	11.4	TRUE	100	67	100	163
mcl.40	FALSE	cl.polyA_rrp.3.1.12	1	polyA_rrp	3	1	39062	39528	467	467	52	up	FALSE	TRUE	FALSE	FALSE	FALSE	TRUE	TRUE	TRUE	1.03	0.928	FALSE	0.0714	0.128	11	TRUE	270	44	3.99e-08	6.68e-09	FALSE	TRUE	FALSE	FALSE	7.71	TRUE	100	3	100	9
mcl.40	FALSE	cl.polyA_xrn.3.1.6	1	polyA_xrn	3	1	39062	39275	214	214	26	up	FALSE	TRUE	FALSE	FALSE	FALSE	FALSE	TRUE	TRUE	1.21	0.793	FALSE	0.0869	0.2	6.74	TRUE	95	31	4.14e-08	1.03e-08	FALSE	TRUE	FALSE	TRUE	4.39	TRUE	100	1	100	37
mcl.40	FALSE	cl.TT_rrp.3.1.13	1	TT_rrp	3	1	39054	39211	158	158	19	up	FALSE	TRUE	FALSE	FALSE	FALSE	FALSE	TRUE	TRUE	0.927	1.58	FALSE	0.569	-0.227	8.91	TRUE	175	27	7.65e-08	1.21e-08	FALSE	TRUE	FALSE	TRUE	9.53	TRUE	100	2	100	43
mcl.40	FALSE	cl.TT_xrn.3.1.18	1	TT_xrn	3	1	39062	39211	150	150	18	up	FALSE	TRUE	FALSE	FALSE	FALSE	FALSE	TRUE	TRUE	0.932	1.06	FALSE	-0.382	-0.0714	6.57	TRUE	86	26	5.35e-08	1.23e-08	FALSE	TRUE	FALSE	TRUE	7.14	TRUE	100	1	100	17
mcl.41	FALSE	cl.polyA_rrp.3.1.52	2	polyA_rrp	3	1	116306	116887	582	582	64	up	FALSE	TRUE	FALSE	TRUE	FALSE	TRUE	FALSE	TRUE	0.597	0.498	FALSE	0.414	0.47	15.8	TRUE	559	93	6.64e-08	1.13e-08	FALSE	TRUE	FALSE	TRUE	4.63	TRUE	100	46	100	74
mcl.42	TRUE	cl.polyA_rrp.3.1.62	1	polyA_rrp	3	1	131816	132021	206	206	22	up	FALSE	TRUE	FALSE	FALSE	FALSE	FALSE	FALSE	TRUE	0.751	0.652	FALSE	0.141	0.197	7.47	TRUE	125	8	4.19e-08	2.75e-09	FALSE	TRUE	FALSE	FALSE	5.84	TRUE	100	35	100	8
mcl.43	TRUE	cl.polyA_rrp.3.1.81	1	polyA_rrp	3	1	179036	179186	151	151	18	up	FALSE	TRUE	FALSE	FALSE	FALSE	FALSE	FALSE	TRUE	1.18	1.08	FALSE	0.0822	0.138	9.01	TRUE	228	7	1.04e-07	3.29e-09	TRUE	TRUE	FALSE	TRUE	11.5	TRUE	100	9	100	41
mcl.43	TRUE	cl.TT_rrp.3.1.59	1	TT_rrp	3	1	179123	179210	88	88	11	up	FALSE	TRUE	FALSE	FALSE	FALSE	FALSE	FALSE	TRUE	1.79	2.44	FALSE	0.314	-0.483	6.89	TRUE	119	5	9.34e-08	4.03e-09	TRUE	TRUE	FALSE	TRUE	4.69	TRUE	100	122	100	31
mcl.43	TRUE	cl.TT_ski.3.1.26	1	TT_ski	3	1	179099	179242	144	144	18	up	FALSE	TRUE	FALSE	FALSE	FALSE	FALSE	FALSE	TRUE	1.25	1.23	FALSE	0.0911	-0.401	5.89	TRUE	76	7	3.52e-08	3.45e-09	FALSE	TRUE	FALSE	TRUE	6.54	TRUE	100	16	100	5
mcl.44	TRUE	cl.polyA_rrp.4.1.58	1	polyA_rrp	4	1	229584	229679	96	96	12	up	FALSE	TRUE	FALSE	FALSE	FALSE	FALSE	FALSE	TRUE	1.12	1.03	FALSE	-0.0754	-0.0192	4.7	TRUE	99	40	7.12e-08	2.95e-08	FALSE	TRUE	FALSE	TRUE	-4.86	TRUE	100	346	100	14
mcl.45	TRUE	cl.polyA_rrp.4.1.79	1	polyA_rrp	4	1	323598	323653	56	56	7	up	FALSE	TRUE	FALSE	FALSE	FALSE	FALSE	FALSE	TRUE	1.22	1.12	FALSE	0.582	0.638	8.66	TRUE	320	4	3.95e-07	5.06e-09	TRUE	TRUE	TRUE	TRUE	15.5	TRUE	100	305	85	2
mcl.46	TRUE	cl.polyA_rrp.4.1.108	1	polyA_rrp	4	1	381764	381827	64	64	8	up	FALSE	TRUE	FALSE	FALSE	FALSE	FALSE	FALSE	TRUE	1.42	1.32	FALSE	0.214	0.271	4.37	TRUE	48	2	5.18e-08	2.22e-09	FALSE	TRUE	FALSE	TRUE	6.52	TRUE	100	15	100	21
mcl.46	TRUE	cl.polyA_xrn.4.1.86	1	polyA_xrn	4	1	381756	381835	80	80	10	up	FALSE	TRUE	FALSE	FALSE	FALSE	FALSE	FALSE	TRUE	1.32	0.906	FALSE	0.0462	0.159	4.81	TRUE	49	2	5.72e-08	1.77e-09	FALSE	TRUE	FALSE	TRUE	6.79	TRUE	100	5	100	16
mcl.47	TRUE	cl.polyA_rrp.4.1.124	1	polyA_rrp	4	1	443809	444080	272	272	30	up	FALSE	TRUE	FALSE	FALSE	FALSE	FALSE	FALSE	TRUE	0.694	0.595	FALSE	0.916	0.973	10.7	TRUE	257	17	6.53e-08	4.43e-09	FALSE	TRUE	FALSE	TRUE	6.55	TRUE	100	10	100	72
mcl.48	TRUE	cl.polyA_rrp.4.1.134	1	polyA_rrp	4	1	501849	502251	403	403	44	up	FALSE	FALSE	FALSE	FALSE	FALSE	FALSE	FALSE	TRUE	2.53	2.43	TRUE	-0.0349	0.0213	17.6	TRUE	687	109	1.18e-07	1.92e-08	TRUE	TRUE	FALSE	TRUE	4.22	TRUE	100	165	100	84
mcl.48	TRUE	cl.polyA_ski.4.1.83	1	polyA_ski	4	1	501849	502219	371	371	40	up	FALSE	FALSE	FALSE	FALSE	FALSE	FALSE	FALSE	TRUE	2.2	2.1	TRUE	0.235	0.0688	13.9	TRUE	491	103	8.84e-08	1.97e-08	TRUE	TRUE	TRUE	TRUE	6.11	TRUE	100	122	100	27
mcl.49	FALSE	cl.polyA_rrp.4.1.138	1	polyA_rrp	4	1	506499	506728	230	230	25	up	FALSE	TRUE	FALSE	FALSE	FALSE	TRUE	TRUE	TRUE	1.28	1.19	FALSE	-0.0816	-0.0254	7.43	TRUE	152	39	4.57e-08	1.2e-08	FALSE	TRUE	FALSE	TRUE	6.09	TRUE	100	30	100	18
mcl.49	FALSE	cl.polyA_ski.4.1.85	1	polyA_ski	4	1	506385	506728	344	344	34	up	FALSE	TRUE	FALSE	FALSE	FALSE	TRUE	TRUE	TRUE	1.12	1.02	FALSE	1.07	0.901	7.52	TRUE	162	41	3.15e-08	8.45e-09	FALSE	TRUE	FALSE	TRUE	6.04	TRUE	100	12	100	14
mcl.50	FALSE	cl.polyA_rrp.4.1.156	1	polyA_rrp	4	1	551453	551623	171	171	19	up	FALSE	TRUE	FALSE	FALSE	TRUE	FALSE	FALSE	TRUE	0.877	0.779	FALSE	-0.00714	0.0491	9.49	TRUE	336	119	1.36e-07	4.93e-08	TRUE	TRUE	FALSE	TRUE	8.58	TRUE	100	66	100	111
mcl.51	TRUE	cl.polyA_rrp.4.1.246	1	polyA_rrp	4	1	911706	911948	243	243	25	up	FALSE	TRUE	FALSE	FALSE	FALSE	FALSE	FALSE	TRUE	1.1	1.01	FALSE	-0.554	-0.498	5.87	TRUE	157	64	4.46e-08	1.87e-08	FALSE	TRUE	FALSE	TRUE	4.55	TRUE	100	39	100	27
mcl.52	TRUE	cl.polyA_rrp.4.1.390	1	polyA_rrp	4	1	1402678	1402763	86	86	8	up	FALSE	TRUE	FALSE	FALSE	FALSE	FALSE	FALSE	TRUE	1.35	1.25	FALSE	0.56	0.616	8.26	TRUE	150	23	1.2e-07	1.9e-08	TRUE	TRUE	FALSE	TRUE	9.26	TRUE	100	96	100	13
mcl.53	FALSE	cl.polyA_rrp.4.1.427	1	polyA_rrp	4	1	1493442	1493763	322	322	38	up	FALSE	TRUE	FALSE	FALSE	FALSE	TRUE	FALSE	TRUE	0.76	0.662	FALSE	0.0631	0.119	9.49	TRUE	198	14	4.25e-08	3.08e-09	FALSE	TRUE	FALSE	FALSE	6.43	TRUE	100	31	100	9
mcl.53	FALSE	cl.polyA_ski.4.1.281	1	polyA_ski	4	1	1493442	1493508	67	67	7	up	FALSE	TRUE	FALSE	FALSE	FALSE	TRUE	FALSE	TRUE	1.14	1.04	FALSE	0.0938	-0.0722	3.66	TRUE	31	5	3.09e-08	5.29e-09	FALSE	TRUE	FALSE	TRUE	4.19	TRUE	100	18	100	15
mcl.54	TRUE	cl.polyA_rrp.4.1.433	1	polyA_rrp	4	1	1509953	1510508	556	556	64	up	FALSE	TRUE	FALSE	FALSE	FALSE	FALSE	FALSE	TRUE	0.939	0.84	FALSE	0.101	0.157	13.6	TRUE	820	330	1.02e-07	4.21e-08	TRUE	TRUE	FALSE	TRUE	-6.05	TRUE	100	304	100	119
mcl.55	TRUE	cl.polyA_rrp.5.1.51	1	polyA_rrp	5	1	131265	131472	208	208	26	up	FALSE	TRUE	FALSE	FALSE	FALSE	FALSE	FALSE	TRUE	0.809	0.711	FALSE	0.851	0.907	6.35	TRUE	187	2	6.21e-08	6.82e-10	FALSE	TRUE	FALSE	TRUE	8.5	TRUE	100	37	100	5
mcl.56	FALSE	cl.polyA_rrp.5.1.57	1	polyA_rrp	5	1	151323	151906	584	584	62	up	FALSE	TRUE	FALSE	FALSE	FALSE	FALSE	TRUE	TRUE	0.714	0.616	FALSE	0.0828	0.139	12.2	TRUE	323	45	3.82e-08	5.46e-09	FALSE	TRUE	FALSE	FALSE	5.5	TRUE	100	46	100	0
mcl.57	FALSE	cl.polyA_rrp.5.1.130	1	polyA_rrp	5	1	314219	314420	202	202	25	up	FALSE	TRUE	FALSE	FALSE	TRUE	FALSE	FALSE	TRUE	0.982	0.884	FALSE	-0.204	-0.147	7.26	TRUE	112	11	3.83e-08	3.86e-09	FALSE	TRUE	FALSE	FALSE	4.74	TRUE	100	35	100	14
mcl.58	NA	cl.polyA_rrp.5.1.191	3	polyA_rrp	5	1	504713	504824	112	112	14	up	FALSE	TRUE	FALSE	FALSE	FALSE	FALSE	FALSE	TRUE	3.32	3.22	TRUE	-0.00419	0.052	8.26	TRUE	264	4	1.63e-07	2.53e-09	TRUE	TRUE	TRUE	TRUE	7.05	TRUE	100	247	100	7
mcl.58	NA	cl.polyA_ski.5.1.144	1	polyA_ski	5	1	504713	504808	96	96	12	up	FALSE	TRUE	FALSE	FALSE	FALSE	FALSE	FALSE	TRUE	2.3	2.2	TRUE	0.397	0.231	6.98	TRUE	146	4	1.02e-07	2.95e-09	TRUE	TRUE	TRUE	TRUE	8.53	TRUE	100	97	100	4
mcl.58	NA	cl.polyA_xrn.5.1.163	5	polyA_xrn	5	1	504023	504808	786	786	85	up	FALSE	TRUE	FALSE	TRUE	FALSE	TRUE	FALSE	TRUE	2	1.58	FALSE	-0.00288	0.11	23	TRUE	926	68	1.1e-07	6.13e-09	TRUE	TRUE	TRUE	TRUE	10.3	TRUE	100	5	100	6
mcl.58	NA	cl.TT_rrp.5.1.173	1	TT_rrp	5	1	504007	504768	762	762	87	up	FALSE	TRUE	FALSE	TRUE	FALSE	TRUE	FALSE	TRUE	1.88	2.53	FALSE	0.639	-0.157	28.1	TRUE	2191	69	1.99e-07	6.42e-09	TRUE	TRUE	TRUE	TRUE	17.3	TRUE	100	8	100	76
mcl.58	NA	cl.TT_ski.5.1.80	1	TT_ski	5	1	504015	504776	762	762	87	up	FALSE	TRUE	FALSE	TRUE	FALSE	TRUE	FALSE	TRUE	2.28	2.26	TRUE	0.427	-0.0654	21.7	TRUE	1087	69	9.53e-08	6.42e-09	TRUE	TRUE	TRUE	TRUE	12.2	TRUE	100	7	100	23
mcl.58	NA	cl.TT_xrn.5.1.184	1	TT_xrn	5	1	504015	504792	778	778	89	up	FALSE	TRUE	FALSE	TRUE	FALSE	TRUE	FALSE	TRUE	1.71	1.84	FALSE	-0.442	-0.132	23.1	TRUE	925	71	1.11e-07	6.47e-09	TRUE	TRUE	TRUE	TRUE	9.78	TRUE	100	2	100	6
mcl.58	NA	cl.polyA_ski.5.1.142	2	polyA_ski	5	1	504023	504662	640	640	72	up	FALSE	TRUE	FALSE	TRUE	FALSE	TRUE	FALSE	TRUE	1.51	1.41	FALSE	0.315	0.149	20.2	TRUE	924	64	9.64e-08	7.09e-09	TRUE	TRUE	TRUE	TRUE	7.45	TRUE	100	10	100	139
mcl.59	FALSE	cl.polyA_rrp.7.1.22	2	polyA_rrp	7	1	74550	75043	474	494	57	up	FALSE	TRUE	FALSE	FALSE	FALSE	FALSE	TRUE	TRUE	0.771	0.672	FALSE	-0.0617	-0.00548	8.26	TRUE	392	182	5.71e-08	2.72e-08	FALSE	TRUE	FALSE	TRUE	3.52	TRUE	100	45	100	68
mcl.60	TRUE	cl.polyA_rrp.7.1.69	1	polyA_rrp	7	1	255431	255510	80	80	10	up	FALSE	TRUE	FALSE	FALSE	FALSE	FALSE	FALSE	TRUE	1.74	1.65	FALSE	-0.00406	0.0522	5.23	TRUE	61	4	5.27e-08	3.55e-09	FALSE	TRUE	FALSE	TRUE	-4.53	TRUE	100	175	100	116
mcl.61	FALSE	cl.polyA_rrp.7.1.134	1	polyA_rrp	7	1	484192	484912	721	721	73	up	FALSE	TRUE	FALSE	FALSE	FALSE	FALSE	TRUE	TRUE	1.66	1.56	FALSE	-0.243	-0.187	17.8	TRUE	710	115	6.8e-08	1.13e-08	FALSE	TRUE	FALSE	TRUE	5.1	TRUE	100	75	100	43
mcl.61	FALSE	cl.TT_rrp.7.1.133	3	TT_rrp	7	1	483821	485137	1317	1317	135	up	FALSE	TRUE	FALSE	FALSE	FALSE	FALSE	TRUE	TRUE	0.814	1.47	FALSE	0.643	-0.154	21.9	TRUE	1103	201	5.79e-08	1.08e-08	FALSE	TRUE	FALSE	TRUE	8.85	TRUE	100	11	100	29
mcl.62	TRUE	cl.polyA_rrp.7.1.157	2	polyA_rrp	7	1	545931	546080	150	150	15	up	FALSE	FALSE	FALSE	FALSE	FALSE	FALSE	FALSE	TRUE	3.85	3.75	TRUE	0.295	0.351	10.9	TRUE	269	17	1.24e-07	8.04e-09	TRUE	TRUE	FALSE	TRUE	6.79	TRUE	100	134	100	54
mcl.63	TRUE	cl.polyA_rrp.7.1.165	1	polyA_rrp	7	1	555267	555373	107	107	7	up	FALSE	TRUE	FALSE	FALSE	FALSE	FALSE	FALSE	TRUE	2.22	2.12	TRUE	0.655	0.711	5.87	TRUE	96	3	6.2e-08	1.99e-09	FALSE	TRUE	FALSE	TRUE	8.34	TRUE	100	31	100	3
mcl.63	TRUE	cl.polyA_ski.7.1.129	1	polyA_ski	7	1	555267	555373	107	107	7	up	FALSE	TRUE	FALSE	FALSE	FALSE	FALSE	FALSE	TRUE	1.7	1.6	FALSE	0.661	0.495	4.32	TRUE	42	3	2.62e-08	1.99e-09	FALSE	TRUE	FALSE	TRUE	5.97	TRUE	100	6	100	2
mcl.64	TRUE	cl.polyA_rrp.7.1.167	1	polyA_rrp	7	1	556806	556885	80	80	10	up	FALSE	TRUE	FALSE	FALSE	FALSE	FALSE	FALSE	TRUE	1.57	1.47	FALSE	0.419	0.476	7.44	TRUE	118	11	1.02e-07	9.75e-09	TRUE	TRUE	FALSE	TRUE	6.33	TRUE	100	103	100	30
mcl.65	FALSE	cl.polyA_rrp.7.1.169	1	polyA_rrp	7	1	582137	582713	577	577	57	up	FALSE	TRUE	FALSE	FALSE	TRUE	TRUE	FALSE	TRUE	0.68	0.582	FALSE	0.0875	0.144	18.2	TRUE	782	152	9.36e-08	1.87e-08	TRUE	TRUE	FALSE	TRUE	4.8	TRUE	100	22	100	160
mcl.65	FALSE	cl.TT_rrp.7.1.160	1	TT_rrp	7	1	581977	582464	488	488	46	up	FALSE	TRUE	FALSE	FALSE	TRUE	TRUE	FALSE	TRUE	0.594	1.25	FALSE	0.196	-0.6	14.7	TRUE	512	99	7.25e-08	1.44e-08	FALSE	TRUE	FALSE	TRUE	5.78	TRUE	100	6	100	109
mcl.65	FALSE	cl.TT_xrn.7.1.185	1	TT_xrn	7	1	582153	582464	312	312	31	up	FALSE	TRUE	FALSE	FALSE	TRUE	TRUE	FALSE	TRUE	0.857	0.985	FALSE	-0.538	-0.228	14.1	TRUE	358	88	1.07e-07	2e-08	TRUE	TRUE	TRUE	TRUE	5.64	TRUE	100	13	100	115
mcl.66	TRUE	cl.polyA_rrp.7.1.195	2	polyA_rrp	7	1	651311	651648	333	338	38	up	FALSE	FALSE	FALSE	FALSE	FALSE	FALSE	FALSE	TRUE	2.83	2.73	TRUE	-0.789	-0.733	19.5	TRUE	898	172	1.86e-07	3.66e-08	TRUE	TRUE	TRUE	TRUE	11.9	TRUE	100	47	100	174
mcl.66	TRUE	cl.polyA_ski.7.1.160	3	polyA_ski	7	1	651311	651961	646	651	73	up	FALSE	FALSE	FALSE	FALSE	FALSE	FALSE	FALSE	TRUE	2.74	2.64	TRUE	-0.213	-0.379	30	TRUE	2104	355	2.18e-07	3.9e-08	TRUE	TRUE	TRUE	TRUE	18.4	TRUE	100	64	100	18
mcl.66	TRUE	cl.polyA_xrn.7.1.185	3	polyA_xrn	7	1	651311	651995	680	685	76	up	FALSE	FALSE	FALSE	FALSE	FALSE	FALSE	FALSE	TRUE	2.18	1.76	TRUE	-0.544	-0.432	23.5	TRUE	1133	361	1.56e-07	3.76e-08	TRUE	TRUE	TRUE	TRUE	12.8	TRUE	100	7	100	16
mcl.67	TRUE	cl.polyA_rrp.7.1.199	1	polyA_rrp	7	1	653497	653719	223	223	27	up	FALSE	TRUE	FALSE	FALSE	FALSE	FALSE	FALSE	TRUE	1.31	1.21	FALSE	0.0694	0.126	10.2	TRUE	289	75	8.95e-08	2.38e-08	FALSE	TRUE	FALSE	TRUE	8.9	TRUE	100	66	100	21
mcl.67	TRUE	cl.polyA_xrn.7.1.187	1	polyA_xrn	7	1	653505	653703	199	199	24	up	FALSE	TRUE	FALSE	FALSE	FALSE	FALSE	FALSE	TRUE	1.04	0.625	FALSE	0.644	0.757	10.7	TRUE	230	71	1.08e-07	2.53e-08	TRUE	TRUE	TRUE	TRUE	9.18	TRUE	100	47	100	15
mcl.68	TRUE	cl.polyA_rrp.7.1.281	1	polyA_rrp	7	1	879625	879898	274	274	30	up	FALSE	TRUE	FALSE	FALSE	FALSE	FALSE	FALSE	TRUE	0.857	0.759	FALSE	0.541	0.597	8.43	TRUE	151	15	3.81e-08	3.88e-09	FALSE	TRUE	FALSE	FALSE	4.8	TRUE	100	21	100	29
mcl.69	TRUE	cl.polyA_rrp.7.1.283	5	polyA_rrp	7	1	884527	884863	337	337	34	up	FALSE	FALSE	FALSE	FALSE	FALSE	FALSE	FALSE	TRUE	2.68	2.58	TRUE	-0.708	-0.652	13	TRUE	716	279	1.47e-07	5.87e-08	TRUE	TRUE	FALSE	TRUE	11.1	TRUE	100	55	100	107
mcl.69	TRUE	cl.polyA_ski.7.1.215	3	polyA_ski	7	1	884527	884863	337	337	37	up	FALSE	FALSE	FALSE	FALSE	FALSE	FALSE	FALSE	TRUE	2.21	2.1	TRUE	-0.142	-0.308	9.99	TRUE	610	279	1.21e-07	5.87e-08	TRUE	TRUE	TRUE	TRUE	8.4	TRUE	100	47	100	129
mcl.70	TRUE	cl.polyA_rrp.7.1.302	1	polyA_rrp	7	1	962521	962690	170	170	19	up	FALSE	FALSE	FALSE	FALSE	FALSE	FALSE	FALSE	TRUE	2.12	2.02	TRUE	-0.27	-0.214	5.98	TRUE	180	78	7.31e-08	3.25e-08	FALSE	TRUE	FALSE	TRUE	1.4	FALSE	100	124	100	59
mcl.71	FALSE	cl.polyA_rrp.8.1.139	1	polyA_rrp	8	1	412601	412783	183	183	20	up	FALSE	TRUE	FALSE	FALSE	FALSE	TRUE	FALSE	TRUE	1.47	1.37	FALSE	0.218	0.275	8.49	TRUE	157	23	5.93e-08	8.91e-09	FALSE	TRUE	FALSE	TRUE	4.41	TRUE	100	63	100	34
mcl.72	TRUE	cl.polyA_rrp.8.1.149	1	polyA_rrp	8	1	461830	462119	290	290	36	up	FALSE	TRUE	FALSE	FALSE	FALSE	FALSE	FALSE	TRUE	1.6	1.5	FALSE	0.0929	0.149	14.5	TRUE	461	33	1.1e-07	8.07e-09	TRUE	TRUE	FALSE	TRUE	12	TRUE	100	52	100	11
mcl.72	TRUE	cl.polyA_ski.8.1.122	1	polyA_ski	8	1	461766	461973	208	208	26	up	FALSE	TRUE	FALSE	FALSE	FALSE	FALSE	FALSE	TRUE	0.671	0.568	FALSE	1.03	0.862	8.16	TRUE	174	38	5.59e-08	1.3e-08	FALSE	TRUE	FALSE	TRUE	8.53	TRUE	100	10	100	23
mcl.72	TRUE	cl.TT_rrp.8.1.152	1	TT_rrp	8	1	461661	461941	281	281	34	up	FALSE	TRUE	FALSE	FALSE	FALSE	FALSE	FALSE	TRUE	0.881	1.53	FALSE	0.582	-0.215	13.3	TRUE	374	36	9.19e-08	9.08e-09	TRUE	TRUE	FALSE	TRUE	6.9	TRUE	100	9	100	123
mcl.72	TRUE	cl.TT_xrn.8.1.159	1	TT_xrn	8	1	461671	461949	279	279	34	up	FALSE	TRUE	FALSE	FALSE	FALSE	FALSE	FALSE	TRUE	0.856	0.983	FALSE	-0.259	0.0514	7.29	TRUE	112	37	3.75e-08	9.4e-09	FALSE	TRUE	FALSE	TRUE	5.41	TRUE	100	5	100	18
mcl.73	TRUE	cl.polyA_rrp.9.1.20	3	polyA_rrp	9	1	96668	96972	305	305	32	up	FALSE	FALSE	FALSE	FALSE	FALSE	FALSE	FALSE	TRUE	2.02	1.92	TRUE	0.311	0.367	30.6	TRUE	3919	51	8.88e-07	1.19e-08	TRUE	TRUE	TRUE	TRUE	29	TRUE	100	14	100	46
mcl.74	TRUE	cl.polyA_rrp.9.1.94	1	polyA_rrp	9	1	324615	324679	65	65	8	up	FALSE	TRUE	FALSE	FALSE	FALSE	FALSE	FALSE	TRUE	1.73	1.63	FALSE	0.381	0.437	9.45	TRUE	193	27	2.05e-07	2.95e-08	TRUE	TRUE	TRUE	TRUE	13	TRUE	82	16	91	91
mcl.75	FALSE	cl.polyA_rrp.10.1.24	1	polyA_rrp	10	1	96718	97118	401	401	48	up	FALSE	TRUE	FALSE	FALSE	FALSE	TRUE	TRUE	TRUE	0.908	0.81	FALSE	-0.31	-0.254	11.5	TRUE	365	93	6.29e-08	1.64e-08	FALSE	TRUE	FALSE	TRUE	4.66	TRUE	100	80	100	29
mcl.75	FALSE	cl.polyA_xrn.10.1.22	1	polyA_xrn	10	1	96750	97086	337	337	41	up	FALSE	TRUE	FALSE	FALSE	FALSE	TRUE	TRUE	TRUE	0.56	0.142	FALSE	-0.0987	0.014	5.78	TRUE	137	80	3.79e-08	1.68e-08	FALSE	TRUE	FALSE	TRUE	4.39	TRUE	100	19	100	16
mcl.76	FALSE	cl.polyA_rrp.10.1.67	2	polyA_rrp	10	1	180539	180958	420	420	49	up	FALSE	TRUE	FALSE	TRUE	FALSE	TRUE	FALSE	TRUE	1.12	1.02	FALSE	0.335	0.392	13.8	TRUE	405	38	6.66e-08	6.42e-09	FALSE	TRUE	FALSE	TRUE	8.4	TRUE	100	16	100	44
mcl.76	FALSE	cl.polyA_ski.10.1.53	2	polyA_ski	10	1	180539	180918	380	380	44	up	FALSE	TRUE	FALSE	TRUE	FALSE	TRUE	FALSE	TRUE	1.09	0.991	FALSE	0.738	0.572	7.78	TRUE	154	32	2.71e-08	5.97e-09	FALSE	TRUE	FALSE	TRUE	5.4	TRUE	100	6	100	19
mcl.76	FALSE	cl.polyA_xrn.10.1.50	1	polyA_xrn	10	1	180539	180958	420	420	49	up	FALSE	TRUE	FALSE	TRUE	FALSE	TRUE	FALSE	TRUE	1.37	0.948	FALSE	0.319	0.431	12	TRUE	237	38	5.27e-08	6.42e-09	FALSE	TRUE	FALSE	TRUE	7	TRUE	100	1	100	26
mcl.76	FALSE	cl.TT_xrn.10.1.67	1	TT_xrn	10	1	180531	180838	308	308	35	up	FALSE	TRUE	FALSE	TRUE	FALSE	TRUE	FALSE	TRUE	0.98	1.11	FALSE	-0.192	0.119	11.2	TRUE	205	32	6.21e-08	7.37e-09	FALSE	TRUE	FALSE	TRUE	7.97	TRUE	100	1	100	22
mcl.77	FALSE	cl.polyA_rrp.10.1.71	1	polyA_rrp	10	1	220593	221094	502	502	58	up	FALSE	TRUE	FALSE	FALSE	FALSE	TRUE	FALSE	TRUE	0.597	0.499	FALSE	-0.0299	0.0263	8.69	TRUE	385	168	5.3e-08	2.37e-08	FALSE	TRUE	FALSE	TRUE	8.44	TRUE	100	5	100	28
mcl.78	TRUE	cl.polyA_rrp.10.1.115	1	polyA_rrp	10	1	398907	398981	75	75	6	up	FALSE	FALSE	FALSE	FALSE	FALSE	FALSE	FALSE	TRUE	3.05	2.95	TRUE	-1.08	-1.02	3.33	TRUE	283	203	2.61e-07	1.92e-07	TRUE	TRUE	TRUE	TRUE	16.5	TRUE	100	40	100	93
mcl.79	NA	cl.polyA_rrp.10.1.123	2	polyA_rrp	10	1	421926	422581	656	656	75	up	FALSE	TRUE	FALSE	FALSE	FALSE	TRUE	FALSE	TRUE	1.24	1.14	FALSE	0.159	0.215	25	TRUE	1335	120	1.41e-07	1.3e-08	TRUE	TRUE	FALSE	TRUE	14.3	TRUE	100	5	100	29
mcl.79	NA	cl.TT_rrp.10.1.110	1	TT_rrp	10	1	421910	422013	104	104	13	up	FALSE	TRUE	FALSE	FALSE	FALSE	FALSE	FALSE	TRUE	1.6	2.25	FALSE	-0.0129	-0.809	11.3	TRUE	273	32	1.81e-07	2.18e-08	TRUE	TRUE	TRUE	TRUE	7.37	TRUE	100	0	100	281
mcl.79	NA	cl.TT_ski.10.1.53	1	TT_ski	10	1	421918	422021	104	104	13	up	FALSE	TRUE	FALSE	FALSE	FALSE	FALSE	FALSE	TRUE	0.938	0.916	FALSE	0.147	-0.345	3.96	TRUE	75	30	4.82e-08	2.05e-08	FALSE	TRUE	FALSE	TRUE	4.87	TRUE	100	0	100	63
mcl.79	NA	cl.TT_xrn.10.1.129	1	TT_xrn	10	1	421918	422021	104	104	13	up	FALSE	TRUE	FALSE	FALSE	FALSE	FALSE	FALSE	TRUE	1.93	2.06	FALSE	-0.289	0.0211	8.98	TRUE	139	30	1.25e-07	2.05e-08	TRUE	TRUE	TRUE	TRUE	6.87	TRUE	100	0	100	112
mcl.80	TRUE	cl.polyA_rrp.10.1.164	2	polyA_rrp	10	1	585691	585876	186	186	19	up	FALSE	TRUE	FALSE	FALSE	FALSE	FALSE	FALSE	TRUE	1.96	1.86	FALSE	0.323	0.379	7.93	TRUE	138	10	5.13e-08	3.81e-09	FALSE	TRUE	FALSE	TRUE	6.35	TRUE	100	41	100	12
mcl.80	TRUE	cl.polyA_ski.10.1.125	2	polyA_ski	10	1	585691	585840	150	150	16	up	FALSE	TRUE	FALSE	FALSE	FALSE	FALSE	FALSE	TRUE	1.95	1.84	FALSE	0.236	0.0699	5.02	TRUE	59	10	2.63e-08	4.73e-09	FALSE	TRUE	FALSE	TRUE	5.08	TRUE	100	18	100	4
mcl.81	FALSE	cl.polyA_rrp.11.1.81	1	polyA_rrp	11	1	261623	261807	185	185	20	up	FALSE	TRUE	FALSE	FALSE	TRUE	FALSE	FALSE	TRUE	0.804	0.706	FALSE	0.193	0.249	8.85	TRUE	181	33	6.76e-08	1.26e-08	FALSE	TRUE	FALSE	TRUE	-12.1	TRUE	100	490	100	63
mcl.82	FALSE	cl.polyA_rrp.11.1.160	3	polyA_rrp	11	1	489532	489997	466	466	50	up	FALSE	TRUE	FALSE	FALSE	TRUE	FALSE	TRUE	TRUE	0.742	0.643	FALSE	0.142	0.198	11	TRUE	286	15	4.24e-08	2.28e-09	FALSE	TRUE	FALSE	FALSE	7.86	TRUE	100	11	100	8
mcl.83	FALSE	cl.polyA_rrp.11.1.168	1	polyA_rrp	11	1	513816	514520	705	705	78	up	FALSE	TRUE	FALSE	FALSE	FALSE	TRUE	TRUE	TRUE	0.843	0.744	FALSE	-0.0115	0.0448	15.6	TRUE	936	341	9.17e-08	3.43e-08	TRUE	TRUE	FALSE	TRUE	11	TRUE	100	49	100	15
mcl.83	FALSE	cl.polyA_xrn.11.1.160	1	polyA_xrn	11	1	513808	514520	713	713	79	up	FALSE	TRUE	FALSE	FALSE	FALSE	TRUE	TRUE	TRUE	1.54	1.12	FALSE	0.0392	0.152	18.2	TRUE	836	343	1.09e-07	3.41e-08	TRUE	TRUE	TRUE	TRUE	9.09	TRUE	100	41	100	40
mcl.83	FALSE	cl.TT_xrn.11.1.207	1	TT_xrn	11	1	513784	513986	203	203	24	up	FALSE	TRUE	FALSE	FALSE	FALSE	TRUE	TRUE	TRUE	1.88	2.01	FALSE	0.216	0.527	12.3	TRUE	374	151	1.72e-07	5.27e-08	TRUE	TRUE	TRUE	TRUE	5.84	TRUE	100	47	100	178
mcl.84	TRUE	cl.polyA_rrp.12.1.69	1	polyA_rrp	12	1	320503	320589	87	87	10	up	FALSE	TRUE	FALSE	FALSE	FALSE	FALSE	FALSE	TRUE	1.57	1.48	FALSE	0.0023	0.0585	7.17	TRUE	109	11	8.65e-08	8.97e-09	FALSE	TRUE	FALSE	TRUE	5.75	TRUE	100	65	100	52
mcl.85	FALSE	cl.polyA_rrp.12.1.116	1	polyA_rrp	12	1	449759	450583	823	825	92	up	FALSE	TRUE	FALSE	FALSE	FALSE	TRUE	FALSE	TRUE	1.25	1.16	FALSE	0.162	0.218	14.6	TRUE	460	37	3.86e-08	3.19e-09	FALSE	TRUE	FALSE	FALSE	7.66	TRUE	100	4	100	10
mcl.85	FALSE	cl.polyA_xrn.12.1.113	1	polyA_xrn	12	1	449743	450583	839	841	94	up	FALSE	TRUE	FALSE	FALSE	FALSE	TRUE	FALSE	TRUE	1.09	0.672	FALSE	0.066	0.179	14.6	TRUE	352	38	3.92e-08	3.21e-09	FALSE	TRUE	FALSE	TRUE	5.27	TRUE	100	0	100	1
mcl.85	FALSE	cl.TT_rrp.12.1.118	1	TT_rrp	12	1	449675	450336	660	662	71	up	FALSE	TRUE	FALSE	FALSE	FALSE	TRUE	FALSE	TRUE	0.581	1.23	FALSE	0.52	-0.277	13	TRUE	376	25	3.94e-08	2.69e-09	FALSE	TRUE	FALSE	FALSE	3.85	TRUE	100	7	100	61
mcl.85	FALSE	cl.TT_xrn.12.1.122	1	TT_xrn	12	1	449775	450392	616	618	70	up	FALSE	TRUE	FALSE	FALSE	FALSE	TRUE	FALSE	TRUE	0.69	0.817	FALSE	-0.588	-0.278	13.1	TRUE	295	24	4.47e-08	2.76e-09	FALSE	TRUE	FALSE	TRUE	5.91	TRUE	100	0	100	31
mcl.86	NA	cl.polyA_rrp.12.1.172	1	polyA_rrp	12	1	657223	657481	238	259	28	up	FALSE	TRUE	FALSE	FALSE	FALSE	FALSE	FALSE	TRUE	1.15	1.05	FALSE	0.175	0.231	9.91	TRUE	252	58	7.31e-08	1.73e-08	FALSE	TRUE	FALSE	TRUE	6.93	TRUE	85	60	89	13
mcl.86	NA	cl.TT_rrp.12.1.177	1	TT_rrp	12	1	657187	657361	145	175	17	up	FALSE	TRUE	FALSE	FALSE	FALSE	TRUE	FALSE	TRUE	0.843	1.49	FALSE	1.46	0.665	8.05	TRUE	166	38	7.91e-08	1.86e-08	FALSE	TRUE	FALSE	TRUE	6.68	TRUE	96	31	100	64
mcl.87	FALSE	cl.polyA_rrp.12.1.174	2	polyA_rrp	12	1	658201	658651	451	451	55	up	FALSE	TRUE	FALSE	FALSE	FALSE	TRUE	FALSE	TRUE	0.658	0.56	FALSE	0.0997	0.156	15.8	TRUE	617	131	9.45e-08	2.06e-08	TRUE	TRUE	FALSE	TRUE	-8.69	TRUE	100	45	100	421
mcl.87	FALSE	cl.polyA_ski.12.1.144	1	polyA_ski	12	1	658466	658643	178	178	22	up	FALSE	TRUE	FALSE	FALSE	FALSE	TRUE	FALSE	TRUE	0.946	0.842	FALSE	0.629	0.463	6.84	TRUE	204	77	7.65e-08	3.07e-08	TRUE	TRUE	TRUE	TRUE	-9.56	TRUE	100	16	100	491
mcl.88	TRUE	cl.polyA_rrp.12.1.226	1	polyA_rrp	12	1	793276	793580	297	305	35	up	FALSE	TRUE	FALSE	FALSE	FALSE	FALSE	FALSE	TRUE	0.804	0.706	FALSE	0.626	0.683	13.3	TRUE	385	29	8.95e-08	6.92e-09	FALSE	TRUE	FALSE	TRUE	10	TRUE	100	29	95	38
mcl.89	NA	cl.polyA_rrp.13.1.4	1	polyA_rrp	13	1	13485	13824	340	340	39	up	FALSE	TRUE	FALSE	TRUE	TRUE	TRUE	FALSE	TRUE	0.916	0.817	FALSE	-0.0373	0.0189	12.4	TRUE	330	29	6.7e-08	6.05e-09	FALSE	TRUE	FALSE	TRUE	7.14	TRUE	100	10	100	69
mcl.89	NA	cl.polyA_ski.13.1.4	1	polyA_ski	13	1	13485	13620	136	136	17	up	FALSE	TRUE	FALSE	FALSE	FALSE	FALSE	FALSE	TRUE	1.57	1.47	FALSE	0.374	0.208	6.67	TRUE	102	16	5.01e-08	8.34e-09	FALSE	TRUE	FALSE	TRUE	7.62	TRUE	100	1	100	31
mcl.89	NA	cl.polyA_xrn.13.1.6	2	polyA_xrn	13	1	13485	13990	506	506	59	up	FALSE	TRUE	FALSE	TRUE	TRUE	TRUE	FALSE	TRUE	0.91	0.491	FALSE	0.383	0.495	12.3	TRUE	254	50	4.69e-08	7.01e-09	FALSE	TRUE	FALSE	TRUE	7.19	TRUE	100	4	100	6
mcl.89	NA	cl.TT_xrn.13.1.2	1	TT_xrn	13	1	13485	13990	506	506	59	up	FALSE	TRUE	FALSE	TRUE	TRUE	TRUE	FALSE	TRUE	0.906	1.03	FALSE	-0.359	-0.0492	12.3	TRUE	254	50	4.69e-08	7.01e-09	FALSE	TRUE	FALSE	TRUE	7.19	TRUE	100	4	100	6
mcl.90	TRUE	cl.polyA_rrp.13.1.202	3	polyA_rrp	13	1	751606	751854	249	249	28	up	FALSE	TRUE	FALSE	FALSE	FALSE	FALSE	FALSE	TRUE	0.926	0.828	FALSE	0.226	0.282	12.9	TRUE	353	38	9.79e-08	1.08e-08	TRUE	TRUE	FALSE	TRUE	7.1	TRUE	100	49	100	90
mcl.91	FALSE	cl.polyA_rrp.13.1.242	1	polyA_rrp	13	1	873024	873151	128	128	16	up	FALSE	TRUE	FALSE	TRUE	FALSE	FALSE	FALSE	TRUE	0.842	0.744	FALSE	-0.0449	0.0114	6.82	TRUE	138	39	7.45e-08	2.16e-08	FALSE	TRUE	FALSE	TRUE	9.86	TRUE	100	14	100	14
mcl.91	FALSE	cl.TT_xrn.13.1.286	1	TT_xrn	13	1	873032	873119	88	88	11	up	FALSE	TRUE	FALSE	TRUE	FALSE	FALSE	FALSE	TRUE	1.08	1.21	FALSE	-0.361	-0.0506	4.6	TRUE	62	29	6.58e-08	2.34e-08	FALSE	TRUE	FALSE	TRUE	5.63	TRUE	100	2	100	46
mcl.92	FALSE	cl.polyA_rrp.14.1.23	4	polyA_rrp	14	1	104316	104638	323	323	34	up	FALSE	TRUE	FALSE	FALSE	FALSE	FALSE	TRUE	TRUE	2.55	2.45	TRUE	0.237	0.293	12.5	TRUE	412	15	8.81e-08	3.29e-09	FALSE	TRUE	FALSE	TRUE	9.79	TRUE	100	49	94	20
mcl.92	FALSE	cl.polyA_ski.14.1.24	1	polyA_ski	14	1	104316	104638	323	323	36	up	FALSE	TRUE	FALSE	FALSE	FALSE	FALSE	TRUE	TRUE	1.32	1.21	FALSE	0.281	0.115	7.34	TRUE	119	15	2.46e-08	3.29e-09	FALSE	TRUE	FALSE	TRUE	5.49	TRUE	100	12	94	5
mcl.92	FALSE	cl.polyA_xrn.14.1.33	1	polyA_xrn	14	1	104316	104465	150	150	16	up	FALSE	TRUE	FALSE	FALSE	FALSE	FALSE	TRUE	TRUE	1.69	1.27	FALSE	0.0142	0.127	6.81	TRUE	87	5	5.41e-08	2.36e-09	FALSE	TRUE	FALSE	TRUE	4.09	TRUE	100	3	100	55
mcl.92	FALSE	cl.polyA_xrn.14.1.35	1	polyA_xrn	14	1	104542	104630	89	89	10	up	FALSE	TRUE	FALSE	FALSE	FALSE	FALSE	TRUE	TRUE	2.26	1.85	TRUE	-0.194	-0.0808	6.16	TRUE	66	5	6.92e-08	3.98e-09	FALSE	TRUE	FALSE	TRUE	6.18	TRUE	100	39	94	4
mcl.92	FALSE	cl.TT_rrp.14.1.32	1	TT_rrp	14	1	104260	104573	314	314	36	up	FALSE	TRUE	FALSE	FALSE	FALSE	FALSE	TRUE	TRUE	1.11	1.76	FALSE	0.567	-0.229	13	TRUE	422	18	9.28e-08	4.06e-09	TRUE	TRUE	FALSE	TRUE	10.2	TRUE	100	13	94	57
mcl.92	FALSE	cl.TT_xrn.14.1.36	1	TT_xrn	14	1	104276	104614	339	339	38	up	FALSE	TRUE	FALSE	FALSE	FALSE	FALSE	TRUE	TRUE	1.26	1.39	FALSE	-0.592	-0.282	10.2	TRUE	175	16	4.82e-08	3.35e-09	FALSE	TRUE	FALSE	TRUE	7.07	TRUE	100	3	94	5
mcl.93	FALSE	cl.polyA_rrp.14.1.39	1	polyA_rrp	14	1	174953	175276	324	324	36	up	FALSE	TRUE	FALSE	FALSE	FALSE	FALSE	TRUE	TRUE	1.67	1.57	FALSE	0.123	0.179	10.6	TRUE	239	21	5.1e-08	4.6e-09	FALSE	TRUE	FALSE	TRUE	5.67	TRUE	100	34	100	33
mcl.94	TRUE	cl.polyA_rrp.14.1.181	1	polyA_rrp	14	1	662232	662508	271	277	34	up	FALSE	TRUE	FALSE	FALSE	FALSE	FALSE	FALSE	TRUE	1.33	1.23	FALSE	0.247	0.304	14.9	TRUE	541	113	1.38e-07	2.96e-08	TRUE	TRUE	FALSE	TRUE	13.8	TRUE	100	50	100	16
mcl.94	TRUE	cl.polyA_ski.14.1.172	1	polyA_ski	14	1	662232	662508	271	277	34	up	FALSE	TRUE	FALSE	FALSE	FALSE	FALSE	FALSE	TRUE	1.44	1.34	FALSE	0.562	0.396	4.16	TRUE	196	113	4.83e-08	2.96e-08	FALSE	TRUE	FALSE	TRUE	8.05	TRUE	100	25	100	4
mcl.94	TRUE	cl.polyA_xrn.14.1.215	1	polyA_xrn	14	1	662232	662508	271	277	34	up	FALSE	TRUE	FALSE	FALSE	FALSE	FALSE	FALSE	TRUE	1.74	1.33	FALSE	-0.0566	0.0561	7.76	TRUE	212	113	7.3e-08	2.96e-08	FALSE	TRUE	FALSE	TRUE	7.75	TRUE	100	21	100	21
mcl.95	TRUE	cl.polyA_rrp.15.1.12	1	polyA_rrp	15	1	32598	33708	1111	1111	124	up	FALSE	TRUE	FALSE	FALSE	FALSE	FALSE	FALSE	TRUE	0.954	0.855	FALSE	0.0555	0.112	21.5	TRUE	980	92	6.09e-08	5.87e-09	FALSE	TRUE	FALSE	TRUE	5.28	TRUE	100	67	100	34
mcl.96	TRUE	cl.polyA_rrp.15.1.26	1	polyA_rrp	15	1	81295	81417	123	123	13	up	FALSE	TRUE	FALSE	FALSE	FALSE	FALSE	FALSE	TRUE	1.41	1.31	FALSE	-0.0845	-0.0283	11.8	TRUE	346	76	1.94e-07	4.38e-08	TRUE	TRUE	TRUE	TRUE	12.7	TRUE	100	98	100	75
mcl.97	NA	cl.polyA_rrp.15.1.54	3	polyA_rrp	15	1	168357	168625	269	269	27	up	FALSE	TRUE	FALSE	FALSE	FALSE	TRUE	FALSE	TRUE	2.51	2.41	TRUE	-0.518	-0.462	10.6	TRUE	257	46	6.6e-08	1.21e-08	FALSE	TRUE	FALSE	TRUE	-3.41	TRUE	100	31	100	227
mcl.97	NA	cl.polyA_ski.15.1.34	2	polyA_ski	15	1	168357	168496	140	140	14	up	FALSE	TRUE	FALSE	FALSE	FALSE	FALSE	FALSE	TRUE	2.9	2.8	TRUE	-0.0604	-0.226	6	TRUE	98	23	4.67e-08	1.16e-08	FALSE	TRUE	FALSE	TRUE	7.24	TRUE	100	17	100	15
mcl.97	NA	cl.polyA_xrn.15.1.55	1	polyA_xrn	15	1	168357	168504	148	148	17	up	FALSE	TRUE	FALSE	FALSE	FALSE	FALSE	FALSE	TRUE	1.8	1.39	FALSE	-0.363	-0.25	5.41	TRUE	65	23	4.1e-08	1.1e-08	FALSE	TRUE	FALSE	TRUE	5.77	TRUE	100	13	100	7
mcl.98	FALSE	cl.polyA_rrp.15.1.101	2	polyA_rrp	15	1	281681	281896	216	216	25	up	FALSE	TRUE	FALSE	FALSE	FALSE	TRUE	FALSE	TRUE	1.05	0.955	FALSE	0.328	0.384	7.89	TRUE	220	4	7.04e-08	1.31e-09	FALSE	TRUE	FALSE	TRUE	9.74	TRUE	100	8	100	25
mcl.98	FALSE	cl.TT_xrn.15.1.97	1	TT_xrn	15	1	281713	281904	192	192	22	up	FALSE	TRUE	FALSE	FALSE	FALSE	TRUE	FALSE	TRUE	0.59	0.717	FALSE	-0.561	-0.251	6.04	TRUE	68	4	3.31e-08	1.48e-09	FALSE	TRUE	FALSE	TRUE	5.72	TRUE	100	3	100	8
mcl.99	TRUE	cl.polyA_rrp.15.1.310	1	polyA_rrp	15	1	878116	878231	116	116	12	up	FALSE	TRUE	FALSE	FALSE	FALSE	FALSE	FALSE	TRUE	2.78	2.68	TRUE	0.28	0.337	10.7	TRUE	250	36	1.49e-07	2.2e-08	TRUE	TRUE	TRUE	TRUE	9.88	TRUE	100	49	100	109
mcl.99	TRUE	cl.polyA_ski.15.1.222	1	polyA_ski	15	1	878116	878231	116	116	12	up	FALSE	TRUE	FALSE	FALSE	FALSE	FALSE	FALSE	TRUE	2.68	2.58	TRUE	0.608	0.442	4.89	TRUE	99	36	5.7e-08	2.2e-08	FALSE	TRUE	FALSE	TRUE	7.28	TRUE	100	15	100	32
mcl.99	TRUE	cl.polyA_xrn.15.1.285	1	polyA_xrn	15	1	878124	878239	116	116	12	up	FALSE	TRUE	FALSE	FALSE	FALSE	FALSE	FALSE	TRUE	1.99	1.57	FALSE	0.158	0.271	5.07	TRUE	75	35	6.03e-08	2.14e-08	FALSE	TRUE	FALSE	TRUE	5.92	TRUE	100	8	100	33
mcl.100	TRUE	cl.polyA_rrp.15.1.330	1	polyA_rrp	15	1	949509	949612	104	104	13	up	FALSE	TRUE	FALSE	FALSE	FALSE	FALSE	FALSE	TRUE	1.13	1.03	FALSE	0.101	0.157	4.22	TRUE	72	1	4.78e-08	6.82e-10	FALSE	TRUE	FALSE	TRUE	7.45	TRUE	100	17	100	7
mcl.101	TRUE	cl.polyA_rrp.15.1.354	2	polyA_rrp	15	1	1064701	1064912	212	212	25	up	FALSE	TRUE	FALSE	FALSE	FALSE	FALSE	FALSE	TRUE	1.69	1.59	FALSE	0.00108	0.0573	9.67	TRUE	205	31	6.68e-08	1.04e-08	FALSE	TRUE	FALSE	TRUE	3.95	TRUE	100	82	100	41
mcl.101	TRUE	cl.polyA_ski.15.1.254	1	polyA_ski	15	1	1064626	1064826	201	201	21	up	FALSE	TRUE	FALSE	FALSE	FALSE	FALSE	FALSE	TRUE	1.51	1.4	FALSE	0.304	0.138	6.08	TRUE	113	31	3.75e-08	1.09e-08	FALSE	TRUE	FALSE	TRUE	6.71	TRUE	100	9	100	17
mcl.102	TRUE	cl.polyA_rrp.16.1.6	1	polyA_rrp	16	1	46772	47094	323	323	35	up	FALSE	TRUE	FALSE	FALSE	FALSE	FALSE	FALSE	TRUE	0.821	0.722	FALSE	-0.426	-0.37	7.82	TRUE	230	82	4.92e-08	1.8e-08	FALSE	TRUE	FALSE	TRUE	3.43	TRUE	100	19	100	74
mcl.102	TRUE	cl.polyA_ski.16.1.6	1	polyA_ski	16	1	46756	47094	339	339	37	up	FALSE	TRUE	FALSE	FALSE	FALSE	FALSE	FALSE	TRUE	1.18	1.07	FALSE	0.102	-0.0636	5.59	TRUE	189	86	3.72e-08	1.8e-08	FALSE	TRUE	FALSE	TRUE	3.54	TRUE	100	6	100	61
mcl.102	TRUE	cl.polyA_xrn.16.1.10	1	polyA_xrn	16	1	46772	47206	435	435	48	up	FALSE	TRUE	FALSE	FALSE	FALSE	FALSE	FALSE	TRUE	0.691	0.273	FALSE	0.15	0.262	8.93	TRUE	273	143	5.86e-08	2.33e-08	FALSE	TRUE	FALSE	TRUE	7.69	TRUE	100	10	100	15
mcl.103	FALSE	cl.polyA_rrp.16.1.141	1	polyA_rrp	16	1	520695	520889	195	195	20	up	FALSE	TRUE	FALSE	FALSE	FALSE	TRUE	FALSE	TRUE	1.25	1.15	FALSE	0.3	0.356	9.06	TRUE	247	71	8.75e-08	2.58e-08	FALSE	TRUE	FALSE	TRUE	10.8	TRUE	100	30	91	1
mcl.103	FALSE	cl.polyA_ski.16.1.116	1	polyA_ski	16	1	520695	520889	195	195	20	up	FALSE	TRUE	FALSE	FALSE	FALSE	TRUE	FALSE	TRUE	2.52	2.42	TRUE	0.738	0.572	14.4	TRUE	472	71	1.62e-07	2.58e-08	TRUE	TRUE	TRUE	TRUE	14.6	TRUE	100	69	91	8
mcl.103	FALSE	cl.TT_rrp.16.1.151	1	TT_rrp	16	1	520629	520881	253	253	27	up	FALSE	TRUE	FALSE	FALSE	FALSE	TRUE	FALSE	TRUE	1.46	2.11	FALSE	0.291	-0.506	9.81	TRUE	297	88	8.11e-08	2.47e-08	FALSE	TRUE	FALSE	TRUE	9.51	TRUE	100	7	91	1
mcl.103	FALSE	cl.TT_ski.16.1.54	1	TT_ski	16	1	520687	520873	187	187	19	up	FALSE	TRUE	FALSE	FALSE	FALSE	TRUE	FALSE	TRUE	1.72	1.7	FALSE	0.432	-0.0605	14.6	TRUE	489	76	1.75e-07	2.88e-08	TRUE	TRUE	TRUE	TRUE	15.5	TRUE	100	51	91	10
mcl.103	FALSE	cl.TT_xrn.16.1.166	1	TT_xrn	16	1	520687	520857	171	171	17	up	FALSE	TRUE	FALSE	FALSE	FALSE	TRUE	FALSE	TRUE	1.31	1.44	FALSE	-0.516	-0.206	5.41	TRUE	111	62	6.06e-08	2.57e-08	FALSE	TRUE	FALSE	TRUE	7.73	TRUE	100	5	91	8
mcl.104	FALSE	cl.polyA_rrp.16.1.161	1	polyA_rrp	16	1	565287	565507	221	221	26	up	FALSE	TRUE	FALSE	FALSE	FALSE	TRUE	FALSE	TRUE	1.66	1.56	FALSE	0.0405	0.0968	9.01	TRUE	177	26	5.53e-08	8.34e-09	FALSE	TRUE	FALSE	TRUE	7.71	TRUE	100	12	100	31
mcl.104	FALSE	cl.polyA_xrn.16.1.151	1	polyA_xrn	16	1	565335	565507	173	173	20	up	FALSE	TRUE	FALSE	FALSE	FALSE	TRUE	FALSE	TRUE	1.38	0.964	FALSE	0.017	0.13	5.69	TRUE	70	24	3.78e-08	9.84e-09	FALSE	TRUE	FALSE	TRUE	5.11	TRUE	100	8	100	16
mcl.105	TRUE	cl.polyA_rrp.16.1.171	1	polyA_rrp	16	1	607561	607683	123	123	13	up	FALSE	TRUE	FALSE	FALSE	FALSE	FALSE	FALSE	TRUE	1.34	1.24	FALSE	0.0359	0.0921	5.65	TRUE	76	15	4.27e-08	8.65e-09	FALSE	TRUE	FALSE	FALSE	6.01	TRUE	100	4	100	33
mcl.105	TRUE	cl.polyA_xrn.16.1.157	1	polyA_xrn	16	1	607561	607667	107	107	11	up	FALSE	TRUE	FALSE	FALSE	FALSE	FALSE	FALSE	TRUE	1.45	1.03	FALSE	0.347	0.46	5.77	TRUE	57	12	4.97e-08	7.95e-09	FALSE	TRUE	FALSE	TRUE	4.94	TRUE	100	5	100	33
mcl.105	TRUE	cl.TT_xrn.16.1.194	1	TT_xrn	16	1	607569	607942	374	374	40	up	FALSE	TRUE	FALSE	FALSE	FALSE	FALSE	FALSE	TRUE	0.944	1.07	FALSE	-0.0942	0.216	8.8	TRUE	139	34	3.47e-08	6.45e-09	FALSE	TRUE	FALSE	TRUE	4.65	TRUE	100	7	100	21
mcl.106	TRUE	cl.polyA_ski.2.-1.144	3	polyA_ski	2	-1	549232	549523	292	292	33	up	FALSE	TRUE	FALSE	FALSE	FALSE	FALSE	FALSE	TRUE	2.7	2.87	TRUE	0.409	0.512	5.93	TRUE	145	2	3.32e-08	4.86e-10	FALSE	TRUE	FALSE	TRUE	6.35	TRUE	100	2	100	1
mcl.106	TRUE	cl.TT_ski.2.-1.70	1	TT_ski	2	-1	549344	549523	180	180	22	up	FALSE	TRUE	FALSE	FALSE	FALSE	FALSE	FALSE	TRUE	1.06	1.55	FALSE	-0.258	-0.236	5.56	TRUE	112	2	4.16e-08	7.88e-10	FALSE	TRUE	FALSE	TRUE	6.68	TRUE	100	32	100	1
mcl.107	NA	cl.polyA_ski.2.-1.211	1	polyA_ski	2	-1	786767	786870	104	104	13	up	FALSE	TRUE	FALSE	FALSE	FALSE	FALSE	FALSE	TRUE	1.36	1.53	FALSE	0.328	0.431	5.98	TRUE	161	62	1.03e-07	4.23e-08	TRUE	TRUE	TRUE	TRUE	11.2	TRUE	100	49	100	2
mcl.107	NA	cl.TT_rrp.2.-1.293	1	TT_rrp	2	-1	786503	786870	368	368	46	up	FALSE	TRUE	FALSE	TRUE	FALSE	FALSE	TRUE	TRUE	1.44	2.23	FALSE	0.672	0.0204	16.2	TRUE	591	101	1.11e-07	1.95e-08	TRUE	TRUE	FALSE	TRUE	5.31	TRUE	100	201	100	8
mcl.107	NA	cl.TT_ski.2.-1.92	1	TT_ski	2	-1	786639	786878	240	240	30	up	FALSE	TRUE	FALSE	TRUE	FALSE	FALSE	TRUE	TRUE	0.973	1.47	FALSE	-0.0295	-0.00729	8.06	TRUE	224	70	6.23e-08	2.07e-08	TRUE	TRUE	FALSE	TRUE	4.33	TRUE	100	109	100	4
mcl.108	FALSE	cl.polyA_ski.4.-1.49	1	polyA_ski	4	-1	210774	211124	351	351	33	down	FALSE	TRUE	FALSE	FALSE	TRUE	TRUE	FALSE	TRUE	-0.712	-0.546	FALSE	-0.123	-0.0191	-4.13	TRUE	176	249	3.35e-08	5.03e-08	FALSE	TRUE	FALSE	TRUE	6.04	TRUE	100	2	100	0
mcl.109	TRUE	cl.polyA_ski.4.-1.67	1	polyA_ski	4	-1	292419	292545	127	127	15	up	FALSE	TRUE	FALSE	FALSE	FALSE	FALSE	FALSE	TRUE	1.47	1.64	FALSE	0.0773	0.181	6.11	TRUE	83	11	4.36e-08	6.14e-09	FALSE	TRUE	FALSE	TRUE	7.78	TRUE	100	7	100	4
mcl.109	TRUE	cl.TT_xrn.4.-1.52	1	TT_xrn	4	-1	292442	292513	72	72	9	up	FALSE	TRUE	FALSE	FALSE	FALSE	FALSE	FALSE	TRUE	1.28	0.969	FALSE	-0.318	-0.446	5	TRUE	45	3	5.83e-08	2.95e-09	FALSE	TRUE	FALSE	TRUE	6.92	TRUE	100	10	100	9
mcl.110	FALSE	cl.polyA_ski.4.-1.136	1	polyA_ski	4	-1	489033	489201	169	169	21	up	FALSE	TRUE	FALSE	FALSE	FALSE	FALSE	TRUE	TRUE	1.86	2.03	FALSE	0.00639	0.11	6.22	TRUE	88	6	3.48e-08	2.52e-09	FALSE	TRUE	FALSE	TRUE	4.65	TRUE	100	40	100	4
mcl.111	TRUE	cl.polyA_ski.4.-1.182	1	polyA_ski	4	-1	703943	704190	248	248	31	up	FALSE	FALSE	FALSE	FALSE	FALSE	FALSE	FALSE	TRUE	2.46	2.62	TRUE	-0.458	-0.354	10.1	TRUE	330	97	8.89e-08	2.77e-08	TRUE	TRUE	TRUE	TRUE	8.71	TRUE	100	84	100	13
mcl.112	TRUE	cl.polyA_ski.4.-1.326	1	polyA_ski	4	-1	1222296	1222467	172	172	19	up	FALSE	TRUE	FALSE	FALSE	FALSE	FALSE	FALSE	TRUE	1.04	1.21	FALSE	0.265	0.369	6.88	TRUE	271	120	1.05e-07	4.95e-08	TRUE	TRUE	TRUE	TRUE	12.1	TRUE	100	40	100	3
mcl.113	TRUE	cl.polyA_ski.5.-1.97	1	polyA_ski	5	-1	271252	271544	293	293	34	up	FALSE	TRUE	FALSE	FALSE	FALSE	FALSE	FALSE	TRUE	1.29	1.46	FALSE	0.0629	0.167	7.61	TRUE	171	45	3.9e-08	1.09e-08	FALSE	TRUE	FALSE	TRUE	5.56	TRUE	100	37	100	9
mcl.113	TRUE	cl.polyA_xrn.5.-1.102	1	polyA_xrn	5	-1	271276	271560	285	285	33	up	FALSE	TRUE	FALSE	FALSE	FALSE	FALSE	FALSE	TRUE	0.983	0.87	FALSE	0.025	0.443	9.21	TRUE	165	48	5.4e-08	1.19e-08	FALSE	TRUE	FALSE	TRUE	6.54	TRUE	100	20	100	13
mcl.114	TRUE	cl.polyA_ski.5.-1.153	1	polyA_ski	5	-1	432686	432849	164	164	20	up	FALSE	FALSE	FALSE	FALSE	FALSE	FALSE	FALSE	TRUE	2.39	2.56	TRUE	0.281	0.384	6.68	TRUE	101	7	4.11e-08	3.03e-09	FALSE	TRUE	FALSE	TRUE	-4.68	TRUE	100	217	100	0
mcl.115	FALSE	cl.polyA_ski.5.-1.163	1	polyA_ski	5	-1	484508	484660	153	153	19	up	FALSE	TRUE	FALSE	FALSE	TRUE	FALSE	TRUE	TRUE	1.28	1.45	FALSE	0.985	1.09	14.7	TRUE	671	17	2.93e-07	7.88e-09	TRUE	TRUE	TRUE	TRUE	17.6	TRUE	100	6	100	19
mcl.116	FALSE	cl.polyA_ski.6.-1.77	2	polyA_ski	6	-1	251986	252214	229	229	22	up	FALSE	TRUE	FALSE	FALSE	FALSE	FALSE	TRUE	TRUE	2.41	2.58	TRUE	-0.215	-0.112	5.87	TRUE	177	74	5.16e-08	2.29e-08	FALSE	TRUE	FALSE	TRUE	8.43	TRUE	100	5	100	22
mcl.116	FALSE	cl.TT_rrp.6.-1.87	1	TT_rrp	6	-1	252051	252279	229	229	22	up	FALSE	TRUE	FALSE	FALSE	FALSE	FALSE	TRUE	TRUE	1.01	1.8	FALSE	0.552	-0.0994	6.02	TRUE	200	91	6.03e-08	2.82e-08	FALSE	TRUE	FALSE	TRUE	8.31	TRUE	100	35	100	8
mcl.117	NA	cl.polyA_ski.7.-1.20	1	polyA_ski	7	-1	74102	74258	157	157	19	up	FALSE	TRUE	FALSE	FALSE	FALSE	FALSE	FALSE	TRUE	1.85	2.01	FALSE	0.146	0.25	7.75	TRUE	136	20	5.79e-08	9.03e-09	FALSE	TRUE	FALSE	TRUE	3.48	TRUE	100	111	100	0
mcl.117	NA	cl.polyA_xrn.7.-1.29	1	polyA_xrn	7	-1	74102	74174	73	73	9	up	FALSE	TRUE	FALSE	FALSE	FALSE	TRUE	FALSE	TRUE	1.58	1.47	FALSE	-0.278	0.14	7.04	TRUE	81	13	1.04e-07	1.26e-08	TRUE	TRUE	TRUE	TRUE	7.17	TRUE	100	63	100	6
mcl.117	NA	cl.TT_ski.7.-1.10	1	TT_ski	7	-1	74078	74242	165	165	20	up	FALSE	TRUE	FALSE	FALSE	FALSE	TRUE	FALSE	TRUE	1.69	2.18	FALSE	-0.0403	-0.0181	8.46	TRUE	159	21	6.44e-08	9.02e-09	TRUE	TRUE	FALSE	TRUE	5.89	TRUE	100	85	100	3
mcl.117	NA	cl.TT_xrn.7.-1.12	1	TT_xrn	7	-1	74102	74193	92	92	11	up	FALSE	TRUE	FALSE	FALSE	FALSE	FALSE	FALSE	TRUE	2.06	1.75	TRUE	0.121	-0.00672	7.56	TRUE	93	14	9.43e-08	1.08e-08	TRUE	TRUE	FALSE	TRUE	6.91	TRUE	100	63	100	4
mcl.118	TRUE	cl.polyA_ski.7.-1.139	3	polyA_ski	7	-1	384890	385234	345	345	41	up	FALSE	FALSE	FALSE	FALSE	FALSE	FALSE	FALSE	TRUE	2.6	2.76	TRUE	-0.0349	0.0689	20.2	TRUE	1471	479	2.85e-07	9.84e-08	TRUE	TRUE	TRUE	TRUE	19.1	TRUE	100	36	100	170
mcl.119	TRUE	cl.polyA_ski.7.-1.175	1	polyA_ski	7	-1	525191	525582	392	392	47	up	FALSE	FALSE	FALSE	FALSE	FALSE	FALSE	FALSE	TRUE	2.06	2.22	TRUE	-0.654	-0.551	9.99	TRUE	1402	856	2.39e-07	1.55e-07	TRUE	TRUE	TRUE	TRUE	14.3	TRUE	100	66	100	214
mcl.120	TRUE	cl.polyA_ski.7.-1.217	1	polyA_ski	7	-1	667408	667802	395	395	45	up	FALSE	FALSE	FALSE	FALSE	FALSE	FALSE	FALSE	TRUE	2.04	2.21	TRUE	-0.0366	0.0672	11	TRUE	312	66	5.28e-08	1.18e-08	FALSE	TRUE	FALSE	TRUE	6.54	TRUE	100	42	100	22
mcl.121	TRUE	cl.polyA_ski.7.-1.221	1	polyA_ski	7	-1	677283	677559	277	277	31	up	FALSE	FALSE	FALSE	FALSE	FALSE	FALSE	FALSE	TRUE	2.04	2.21	TRUE	-0.0579	0.0459	9.78	TRUE	223	37	5.38e-08	9.47e-09	FALSE	TRUE	FALSE	TRUE	8.57	TRUE	100	23	100	8
mcl.122	TRUE	cl.polyA_ski.7.-1.299	1	polyA_ski	7	-1	973901	974441	541	541	47	up	FALSE	TRUE	FALSE	FALSE	FALSE	FALSE	FALSE	TRUE	1.03	1.2	FALSE	-0.186	-0.0821	7.68	TRUE	268	104	3.31e-08	1.36e-08	FALSE	TRUE	FALSE	TRUE	-5.26	TRUE	100	155	100	11
mcl.122	TRUE	cl.TT_xrn.7.-1.181	1	TT_xrn	7	-1	974249	974425	177	177	19	up	FALSE	TRUE	FALSE	FALSE	FALSE	FALSE	FALSE	TRUE	1.22	0.906	FALSE	0.185	0.0576	9.12	TRUE	157	43	8.28e-08	1.72e-08	TRUE	TRUE	FALSE	TRUE	7.78	TRUE	100	25	100	25
mcl.123	FALSE	cl.polyA_ski.7.-1.305	1	polyA_ski	7	-1	993805	994072	268	268	29	up	FALSE	TRUE	FALSE	FALSE	TRUE	FALSE	FALSE	TRUE	1.38	1.54	FALSE	0.0544	0.158	7.78	TRUE	162	37	4.04e-08	9.79e-09	FALSE	TRUE	FALSE	TRUE	7.76	TRUE	100	10	100	4
mcl.123	FALSE	cl.polyA_xrn.7.-1.350	1	polyA_xrn	7	-1	993805	994080	276	276	30	up	FALSE	TRUE	FALSE	FALSE	TRUE	FALSE	FALSE	TRUE	1.15	1.04	FALSE	-0.31	0.109	9.49	TRUE	160	38	5.41e-08	9.76e-09	FALSE	TRUE	FALSE	TRUE	7.55	TRUE	100	10	100	6
mcl.124	TRUE	cl.polyA_ski.8.-1.141	2	polyA_ski	8	-1	450471	450676	206	206	25	up	FALSE	FALSE	FALSE	FALSE	FALSE	FALSE	FALSE	TRUE	2.78	2.94	TRUE	0.0619	0.166	14	TRUE	436	59	1.41e-07	2.03e-08	TRUE	TRUE	TRUE	TRUE	12.8	TRUE	100	90	100	15
mcl.124	TRUE	cl.polyA_xrn.8.-1.155	3	polyA_xrn	8	-1	450471	450668	198	198	24	up	FALSE	FALSE	FALSE	FALSE	FALSE	FALSE	FALSE	TRUE	2.61	2.49	TRUE	-0.45	-0.0322	13.4	TRUE	301	59	1.42e-07	2.11e-08	TRUE	TRUE	TRUE	TRUE	8.59	TRUE	100	111	100	9
mcl.125	TRUE	cl.polyA_ski.8.-1.145	1	polyA_ski	8	-1	461830	462005	176	176	22	up	FALSE	TRUE	FALSE	FALSE	FALSE	FALSE	FALSE	TRUE	1.36	1.53	FALSE	0.535	0.639	8.44	TRUE	171	31	6.49e-08	1.25e-08	TRUE	TRUE	FALSE	TRUE	9.61	TRUE	100	20	100	4
mcl.126	TRUE	cl.polyA_ski.9.-1.4	1	polyA_ski	9	-1	45626	45903	278	278	33	up	FALSE	FALSE	FALSE	FALSE	FALSE	FALSE	FALSE	TRUE	2.31	2.47	TRUE	-0.113	-0.00921	7.49	TRUE	163	42	3.92e-08	1.07e-08	FALSE	TRUE	FALSE	TRUE	7.6	TRUE	100	12	100	4
mcl.127	FALSE	cl.polyA_ski.9.-1.28	1	polyA_ski	9	-1	96851	96972	122	122	14	up	FALSE	TRUE	FALSE	FALSE	TRUE	FALSE	FALSE	TRUE	1.26	1.43	FALSE	2.39	2.5	23.3	TRUE	1889	37	1.03e-06	2.15e-08	TRUE	TRUE	TRUE	TRUE	23.9	TRUE	100	7	100	17
mcl.128	TRUE	cl.polyA_ski.9.-1.106	1	polyA_ski	9	-1	349923	350020	98	98	12	up	FALSE	FALSE	FALSE	FALSE	FALSE	FALSE	FALSE	TRUE	2.7	2.87	TRUE	-0.67	-0.566	4.95	TRUE	111	43	7.56e-08	3.11e-08	TRUE	TRUE	TRUE	TRUE	8.59	TRUE	100	36	100	19
mcl.129	TRUE	cl.polyA_ski.10.-1.18	1	polyA_ski	10	-1	90532	90666	135	135	16	up	FALSE	TRUE	FALSE	FALSE	FALSE	FALSE	FALSE	TRUE	0.96	1.13	FALSE	0.732	0.836	6.18	TRUE	84	10	4.16e-08	5.25e-09	FALSE	TRUE	FALSE	TRUE	-7.56	TRUE	100	13	100	303
mcl.130	TRUE	cl.polyA_ski.10.-1.41	2	polyA_ski	10	-1	139264	139367	104	104	13	up	FALSE	FALSE	FALSE	FALSE	FALSE	FALSE	FALSE	TRUE	2.19	2.35	TRUE	-0.496	-0.392	8.67	TRUE	223	59	1.43e-07	4.02e-08	TRUE	TRUE	TRUE	TRUE	-7.98	TRUE	100	40	100	747
mcl.131	FALSE	cl.polyA_ski.11.-1.4	1	polyA_ski	11	-1	24492	24889	398	398	46	up	FALSE	TRUE	FALSE	FALSE	FALSE	FALSE	TRUE	TRUE	0.787	0.953	FALSE	0.057	0.161	8.69	TRUE	207	49	3.47e-08	8.73e-09	FALSE	TRUE	FALSE	TRUE	6.39	TRUE	100	25	100	4
mcl.132	TRUE	cl.polyA_ski.11.-1.78	2	polyA_ski	11	-1	259636	260093	458	458	52	up	FALSE	TRUE	FALSE	FALSE	FALSE	FALSE	FALSE	TRUE	0.918	1.08	FALSE	0.309	0.413	8.57	TRUE	192	42	2.8e-08	6.5e-09	FALSE	TRUE	FALSE	TRUE	-8.92	TRUE	100	192	100	13
mcl.133	FALSE	cl.polyA_ski.11.-1.181	4	polyA_ski	11	-1	570724	570832	109	109	10	up	FALSE	TRUE	FALSE	FALSE	FALSE	FALSE	TRUE	TRUE	3.52	3.68	TRUE	0.875	0.979	7.02	TRUE	189	3	1.16e-07	1.95e-09	TRUE	TRUE	TRUE	TRUE	11.5	TRUE	100	6	100	6
mcl.133	FALSE	cl.polyA_xrn.11.-1.184	1	polyA_xrn	11	-1	570724	570784	61	61	7	up	FALSE	TRUE	FALSE	FALSE	FALSE	FALSE	TRUE	TRUE	2.39	2.28	TRUE	-0.082	0.336	4.71	TRUE	87	1	1.33e-07	1.16e-09	TRUE	TRUE	TRUE	TRUE	10.1	TRUE	100	3	100	6
mcl.133	FALSE	cl.TT_rrp.11.-1.193	1	TT_rrp	11	-1	570724	570864	141	141	17	up	FALSE	TRUE	FALSE	FALSE	FALSE	FALSE	TRUE	TRUE	2.05	2.84	TRUE	-0.0118	-0.663	9.25	TRUE	651	3	3.19e-07	1.51e-09	TRUE	TRUE	TRUE	TRUE	20.4	TRUE	100	46	100	18
mcl.133	FALSE	cl.TT_ski.11.-1.70	1	TT_ski	11	-1	570724	570840	117	117	14	up	FALSE	TRUE	FALSE	FALSE	FALSE	FALSE	TRUE	TRUE	1.21	1.7	FALSE	-0.429	-0.407	7.07	TRUE	195	3	1.11e-07	1.82e-09	TRUE	TRUE	TRUE	TRUE	11.5	TRUE	100	6	100	7
mcl.134	FALSE	cl.polyA_ski.12.-1.8	1	polyA_ski	12	-1	49334	49501	168	168	21	up	FALSE	TRUE	FALSE	FALSE	FALSE	TRUE	FALSE	TRUE	1.26	1.43	FALSE	0	0.104	3.86	TRUE	75	31	2.98e-08	1.31e-08	FALSE	TRUE	FALSE	TRUE	3.81	TRUE	100	15	100	28
mcl.135	FALSE	cl.polyA_ski.12.-1.25	1	polyA_ski	12	-1	100303	100570	268	268	27	up	FALSE	TRUE	FALSE	FALSE	FALSE	TRUE	FALSE	TRUE	1.27	1.43	FALSE	-0.247	-0.143	3.99	TRUE	167	94	4.16e-08	2.49e-08	FALSE	TRUE	FALSE	TRUE	7.76	TRUE	100	14	100	5
mcl.136	TRUE	cl.polyA_ski.12.-1.53	1	polyA_ski	12	-1	201445	201814	370	370	37	up	FALSE	TRUE	FALSE	FALSE	FALSE	FALSE	FALSE	TRUE	0.571	0.737	FALSE	0.214	0.318	4.44	TRUE	145	72	2.62e-08	1.38e-08	FALSE	TRUE	FALSE	TRUE	-5.92	TRUE	100	110	100	45
mcl.137	TRUE	cl.polyA_ski.12.-1.186	1	polyA_ski	12	-1	672717	672804	88	88	11	up	FALSE	FALSE	FALSE	FALSE	FALSE	FALSE	FALSE	TRUE	3.79	3.95	TRUE	0.0436	0.147	8.24	TRUE	156	10	1.18e-07	8.06e-09	TRUE	TRUE	TRUE	TRUE	11.9	TRUE	100	15	100	1
mcl.137	TRUE	cl.polyA_xrn.12.-1.223	1	polyA_xrn	12	-1	672709	672796	88	88	11	up	FALSE	FALSE	FALSE	FALSE	FALSE	FALSE	FALSE	TRUE	2.09	1.98	TRUE	-0.366	0.0524	6.18	TRUE	62	8	6.58e-08	6.45e-09	FALSE	TRUE	FALSE	TRUE	7.8	TRUE	100	14	100	2
mcl.138	TRUE	cl.polyA_ski.12.-1.232	1	polyA_ski	12	-1	830465	830738	274	274	33	up	FALSE	TRUE	FALSE	FALSE	FALSE	FALSE	FALSE	TRUE	1.32	1.48	FALSE	-0.0529	0.0509	6.68	TRUE	139	39	3.39e-08	1.01e-08	FALSE	TRUE	FALSE	TRUE	5.58	TRUE	100	12	100	23
mcl.139	TRUE	cl.polyA_ski.13.-1.86	1	polyA_ski	13	-1	258599	258913	315	315	31	up	FALSE	TRUE	FALSE	FALSE	FALSE	FALSE	FALSE	TRUE	0.812	0.978	FALSE	0.0998	0.204	10.4	TRUE	363	111	7.7e-08	2.5e-08	TRUE	TRUE	TRUE	TRUE	10.5	TRUE	100	32	100	9
mcl.139	TRUE	cl.TT_rrp.13.-1.97	1	TT_rrp	13	-1	258866	258969	104	104	13	up	FALSE	TRUE	FALSE	FALSE	FALSE	FALSE	FALSE	TRUE	2.03	2.83	TRUE	0.539	-0.112	8.97	TRUE	178	28	1.18e-07	1.91e-08	TRUE	TRUE	FALSE	TRUE	3.46	TRUE	100	234	100	10
mcl.139	TRUE	cl.TT_xrn.13.-1.56	1	TT_xrn	13	-1	258818	258953	136	136	17	up	FALSE	TRUE	FALSE	FALSE	FALSE	FALSE	FALSE	TRUE	1.46	1.15	FALSE	-0.126	-0.254	7.29	TRUE	150	68	1.03e-07	3.55e-08	TRUE	TRUE	TRUE	TRUE	6.13	TRUE	100	98	100	2
mcl.140	TRUE	cl.polyA_ski.13.-1.131	6	polyA_ski	13	-1	448268	448967	700	700	85	up	FALSE	TRUE	FALSE	FALSE	FALSE	FALSE	FALSE	TRUE	1.25	1.42	FALSE	-0.162	-0.0582	8.63	TRUE	305	110	2.91e-08	1.11e-08	FALSE	TRUE	FALSE	TRUE	3.36	TRUE	100	36	100	16
mcl.141	TRUE	cl.polyA_ski.13.-1.169	1	polyA_ski	13	-1	545543	545709	167	167	21	up	FALSE	FALSE	FALSE	FALSE	FALSE	FALSE	FALSE	TRUE	2.04	2.21	TRUE	0.253	0.357	11.8	TRUE	309	40	1.24e-07	1.7e-08	TRUE	TRUE	TRUE	TRUE	12.2	TRUE	100	72	100	8
mcl.142	TRUE	cl.polyA_ski.13.-1.229	1	polyA_ski	13	-1	770358	770493	136	136	17	up	FALSE	TRUE	FALSE	FALSE	FALSE	FALSE	FALSE	TRUE	1.92	2.09	FALSE	0.279	0.383	5.82	TRUE	74	8	3.63e-08	4.17e-09	FALSE	TRUE	FALSE	TRUE	4.92	TRUE	100	41	100	1
mcl.143	TRUE	cl.polyA_ski.14.-1.84	1	polyA_ski	14	-1	273716	273846	131	131	16	up	FALSE	TRUE	TRUE	FALSE	FALSE	FALSE	FALSE	TRUE	0.915	1.08	FALSE	0.0405	0.144	3.89	TRUE	83	36	4.23e-08	1.95e-08	FALSE	TRUE	FALSE	TRUE	-9.45	TRUE	100	386	100	12
mcl.144	FALSE	cl.polyA_ski.14.-1.236	1	polyA_ski	14	-1	736310	736487	178	178	22	up	FALSE	TRUE	FALSE	FALSE	FALSE	FALSE	TRUE	TRUE	1.67	1.83	FALSE	0.447	0.55	6.59	TRUE	96	8	3.6e-08	3.19e-09	FALSE	TRUE	FALSE	TRUE	4.9	TRUE	100	38	100	6
mcl.144	FALSE	cl.TT_rrp.14.-1.225	1	TT_rrp	14	-1	736159	736487	329	329	39	up	FALSE	TRUE	FALSE	FALSE	FALSE	FALSE	TRUE	TRUE	0.954	1.75	FALSE	0.59	-0.0609	11	TRUE	279	16	5.86e-08	3.45e-09	FALSE	TRUE	FALSE	TRUE	7.4	TRUE	100	42	100	16
mcl.145	TRUE	cl.polyA_ski.15.-1.6	2	polyA_ski	15	-1	40158	40293	136	136	17	up	FALSE	TRUE	FALSE	FALSE	FALSE	FALSE	FALSE	TRUE	2.01	2.17	TRUE	-0.446	-0.342	4.26	TRUE	81	31	3.98e-08	1.62e-08	FALSE	TRUE	FALSE	TRUE	6.96	TRUE	100	12	100	11
mcl.146	TRUE	cl.polyA_ski.15.-1.82	1	polyA_ski	15	-1	343251	343386	136	136	17	up	FALSE	TRUE	FALSE	FALSE	FALSE	FALSE	FALSE	TRUE	1.12	1.28	FALSE	0.139	0.243	4.71	TRUE	51	8	2.5e-08	4.17e-09	FALSE	TRUE	FALSE	TRUE	3.68	TRUE	100	30	100	3
mcl.147	TRUE	cl.polyA_ski.15.-1.250	2	polyA_ski	15	-1	908124	908323	200	200	20	up	FALSE	TRUE	FALSE	FALSE	FALSE	FALSE	FALSE	TRUE	1.6	1.76	FALSE	0.327	0.43	7.75	TRUE	132	16	4.41e-08	5.67e-09	FALSE	TRUE	FALSE	TRUE	7.17	TRUE	100	27	100	5
mcl.148	NA	cl.polyA_ski.16.-1.6	1	polyA_ski	16	-1	29449	29708	260	260	30	up	FALSE	TRUE	FALSE	FALSE	FALSE	FALSE	FALSE	TRUE	1.12	1.28	FALSE	-0.132	-0.0278	4.05	TRUE	115	56	2.95e-08	1.53e-08	FALSE	TRUE	FALSE	TRUE	3.61	TRUE	100	38	100	9
mcl.148	NA	cl.TT_xrn.16.-1.4	1	TT_xrn	16	-1	29632	29791	160	160	15	up	FALSE	TRUE	FALSE	FALSE	FALSE	TRUE	FALSE	TRUE	1.3	0.995	FALSE	-0.0456	-0.173	7.06	TRUE	98	29	5.72e-08	1.29e-08	FALSE	TRUE	FALSE	TRUE	4.66	TRUE	100	49	100	7
mcl.149	TRUE	cl.polyA_ski.16.-1.30	1	polyA_ski	16	-1	105778	105922	145	145	18	up	FALSE	TRUE	FALSE	FALSE	FALSE	FALSE	FALSE	TRUE	1.78	1.95	FALSE	0.18	0.284	8.81	TRUE	170	19	7.83e-08	9.29e-09	TRUE	TRUE	TRUE	TRUE	10.4	TRUE	100	15	100	15
mcl.150	TRUE	cl.polyA_ski.16.-1.191	1	polyA_ski	16	-1	694943	694999	57	57	7	up	FALSE	FALSE	FALSE	FALSE	FALSE	FALSE	FALSE	TRUE	2.8	2.97	TRUE	0.881	0.985	Inf	TRUE	44	0	5.16e-08	0	FALSE	TRUE	FALSE	TRUE	-9.26	TRUE	100	652	100	5
mcl.150	TRUE	cl.TT_ski.16.-1.50	1	TT_ski	16	-1	694943	695008	66	66	8	up	FALSE	FALSE	FALSE	FALSE	FALSE	FALSE	FALSE	TRUE	2.03	2.52	TRUE	-0.189	-0.167	Inf	TRUE	45	0	4.55e-08	0	FALSE	TRUE	FALSE	TRUE	-10.2	TRUE	100	652	100	3
mcl.151	TRUE	cl.polyA_ski.16.-1.224	1	polyA_ski	16	-1	812591	812750	160	160	20	up	FALSE	TRUE	FALSE	FALSE	FALSE	FALSE	FALSE	TRUE	1.53	1.69	FALSE	-0.0103	0.0935	4.79	TRUE	207	111	8.64e-08	4.92e-08	TRUE	TRUE	TRUE	TRUE	9.7	TRUE	100	51	100	14
mcl.152	FALSE	cl.polyA_ski.16.-1.234	1	polyA_ski	16	-1	839917	840149	233	233	22	up	FALSE	TRUE	FALSE	FALSE	FALSE	TRUE	FALSE	TRUE	1.43	1.6	FALSE	0	0.104	4.84	TRUE	123	52	3.53e-08	1.58e-08	FALSE	TRUE	FALSE	TRUE	6.22	TRUE	100	22	100	7
mcl.152	FALSE	cl.polyA_xrn.16.-1.251	1	polyA_xrn	16	-1	839917	840157	241	241	23	up	FALSE	TRUE	FALSE	FALSE	FALSE	TRUE	FALSE	TRUE	0.674	0.561	FALSE	-0.305	0.113	4.94	TRUE	93	52	3.6e-08	1.53e-08	FALSE	TRUE	FALSE	TRUE	4.86	TRUE	100	11	100	15
mcl.153	TRUE	cl.polyA_ski.16.-1.241	1	polyA_ski	16	-1	878203	878467	265	265	33	up	FALSE	FALSE	FALSE	FALSE	FALSE	FALSE	FALSE	TRUE	3.85	4.01	TRUE	0.0173	0.121	18.3	TRUE	796	140	2.01e-07	3.75e-08	TRUE	TRUE	TRUE	TRUE	17	TRUE	100	79	100	14
mcl.154	TRUE	cl.polyA_ski.1.1.6	1	polyA_ski	1	1	42922	43081	160	160	19	up	FALSE	FALSE	FALSE	FALSE	FALSE	FALSE	FALSE	TRUE	2.11	2.01	TRUE	0.0518	-0.114	3.91	TRUE	149	82	6.22e-08	3.63e-08	TRUE	TRUE	FALSE	TRUE	5.63	TRUE	100	19	100	68
mcl.155	FALSE	cl.polyA_ski.2.1.62	3	polyA_ski	2	1	326338	326670	333	333	36	up	FALSE	TRUE	FALSE	TRUE	FALSE	FALSE	TRUE	TRUE	0.885	0.781	FALSE	0.383	0.217	7.29	TRUE	135	28	2.71e-08	5.96e-09	FALSE	TRUE	FALSE	TRUE	6.17	TRUE	100	8	100	7
mcl.155	FALSE	cl.polyA_xrn.2.1.90	4	polyA_xrn	2	1	326338	326662	325	325	35	up	FALSE	TRUE	FALSE	TRUE	FALSE	FALSE	TRUE	TRUE	1.53	1.11	FALSE	0.197	0.309	11	TRUE	196	28	5.63e-08	6.11e-09	FALSE	TRUE	FALSE	TRUE	6.85	TRUE	100	13	100	20
mcl.156	TRUE	cl.polyA_ski.4.1.66	1	polyA_ski	4	1	417276	417485	210	210	21	up	FALSE	TRUE	FALSE	FALSE	FALSE	FALSE	FALSE	TRUE	0.863	0.76	FALSE	0.0114	-0.155	4.7	TRUE	102	40	3.24e-08	1.35e-08	FALSE	TRUE	FALSE	TRUE	6.21	TRUE	100	5	100	18
mcl.157	TRUE	cl.polyA_ski.4.1.68	1	polyA_ski	4	1	422015	422370	356	356	44	up	FALSE	TRUE	FALSE	FALSE	FALSE	FALSE	FALSE	TRUE	1.67	1.57	FALSE	0.295	0.129	8.15	TRUE	147	19	2.76e-08	3.78e-09	FALSE	TRUE	FALSE	TRUE	6.45	TRUE	100	1	100	6
mcl.157	TRUE	cl.polyA_xrn.4.1.92	1	polyA_xrn	4	1	422015	422370	356	356	44	up	FALSE	TRUE	FALSE	FALSE	FALSE	FALSE	FALSE	TRUE	1.51	1.09	FALSE	0.104	0.216	8.84	TRUE	127	19	3.33e-08	3.78e-09	FALSE	TRUE	FALSE	TRUE	5.69	TRUE	100	1	100	2
mcl.157	TRUE	cl.TT_ski.4.1.64	1	TT_ski	4	1	421995	422370	376	376	46	up	FALSE	TRUE	FALSE	FALSE	FALSE	FALSE	FALSE	TRUE	0.566	0.544	FALSE	0.191	-0.301	8.15	TRUE	147	19	2.61e-08	3.58e-09	FALSE	TRUE	FALSE	TRUE	6.3	TRUE	100	1	100	6
mcl.158	FALSE	cl.polyA_ski.4.1.91	1	polyA_ski	4	1	520033	520160	128	128	16	up	FALSE	TRUE	FALSE	FALSE	FALSE	TRUE	FALSE	TRUE	1.97	1.86	FALSE	0.416	0.25	5.7	TRUE	79	4	4.12e-08	2.22e-09	FALSE	TRUE	FALSE	TRUE	6.7	TRUE	100	6	68	12
mcl.158	FALSE	cl.polyA_xrn.4.1.126	1	polyA_xrn	4	1	520033	520160	128	128	16	up	FALSE	TRUE	FALSE	FALSE	FALSE	TRUE	FALSE	TRUE	1.97	1.55	FALSE	0.123	0.236	5.07	TRUE	43	4	3.14e-08	2.22e-09	FALSE	TRUE	FALSE	TRUE	5.08	TRUE	100	1	68	7
mcl.159	TRUE	cl.polyA_ski.4.1.95	1	polyA_ski	4	1	539460	539642	183	183	22	up	FALSE	TRUE	FALSE	FALSE	FALSE	FALSE	FALSE	TRUE	0.743	0.64	FALSE	0.495	0.329	6.55	TRUE	131	36	4.78e-08	1.39e-08	FALSE	TRUE	FALSE	TRUE	4.31	TRUE	100	34	100	43
mcl.160	FALSE	cl.polyA_ski.4.1.101	1	polyA_ski	4	1	544916	545953	1038	1038	117	up	FALSE	TRUE	FALSE	FALSE	FALSE	TRUE	FALSE	TRUE	0.619	0.516	FALSE	-0.0279	-0.194	10	TRUE	416	151	2.68e-08	1.03e-08	FALSE	TRUE	FALSE	TRUE	-11.5	TRUE	100	206	100	5
mcl.161	FALSE	cl.polyA_ski.4.1.237	1	polyA_ski	4	1	1242746	1243033	288	288	32	up	FALSE	TRUE	FALSE	FALSE	FALSE	TRUE	FALSE	TRUE	1.42	1.32	FALSE	0.505	0.339	8.5	TRUE	167	27	3.87e-08	6.65e-09	FALSE	TRUE	FALSE	TRUE	5.34	TRUE	100	7	100	41
mcl.162	TRUE	cl.polyA_ski.4.1.257	1	polyA_ski	4	1	1334185	1334504	320	320	40	up	FALSE	TRUE	FALSE	FALSE	FALSE	FALSE	FALSE	TRUE	1	0.898	FALSE	0.13	-0.0363	4.65	TRUE	186	98	3.88e-08	2.17e-08	FALSE	TRUE	FALSE	TRUE	3.49	TRUE	100	15	100	56
mcl.162	TRUE	cl.polyA_xrn.4.1.340	1	polyA_xrn	4	1	1334273	1334504	232	232	29	up	FALSE	TRUE	FALSE	FALSE	FALSE	FALSE	FALSE	TRUE	0.801	0.382	FALSE	-0.202	-0.0893	4.98	TRUE	123	79	4.95e-08	2.41e-08	FALSE	TRUE	FALSE	TRUE	4.19	TRUE	100	28	100	25
mcl.163	FALSE	cl.polyA_ski.5.1.136	1	polyA_ski	5	1	484556	484619	64	64	8	up	FALSE	TRUE	FALSE	FALSE	FALSE	FALSE	TRUE	TRUE	4.03	3.93	FALSE	2.11	1.94	10.5	TRUE	406	7	4.24e-07	7.76e-09	TRUE	TRUE	TRUE	TRUE	22	TRUE	100	36	100	22
mcl.164	TRUE	cl.polyA_ski.7.1.62	2	polyA_ski	7	1	280826	281077	252	252	30	up	FALSE	FALSE	FALSE	FALSE	FALSE	FALSE	FALSE	TRUE	2.14	2.04	TRUE	0.298	0.132	14.1	TRUE	541	127	1.43e-07	3.57e-08	TRUE	TRUE	TRUE	TRUE	10.9	TRUE	100	110	100	52
mcl.165	TRUE	cl.polyA_ski.7.1.239	1	polyA_ski	7	1	1000620	1000780	161	161	20	up	FALSE	TRUE	FALSE	FALSE	FALSE	FALSE	FALSE	TRUE	1.36	1.26	FALSE	-0.0624	-0.228	8.85	TRUE	258	77	1.07e-07	3.39e-08	TRUE	TRUE	TRUE	TRUE	12.1	TRUE	100	7	100	39
mcl.166	TRUE	cl.polyA_ski.9.1.26	5	polyA_ski	9	1	170031	170477	447	447	55	up	FALSE	FALSE	FALSE	FALSE	FALSE	FALSE	FALSE	TRUE	2.07	1.97	TRUE	0.0561	-0.11	15.8	TRUE	596	105	8.9e-08	1.67e-08	TRUE	TRUE	TRUE	TRUE	8.66	TRUE	100	53	100	54
mcl.166	TRUE	cl.polyA_xrn.9.1.54	3	polyA_xrn	9	1	170039	170477	439	439	49	up	FALSE	FALSE	FALSE	FALSE	FALSE	FALSE	FALSE	TRUE	2.03	1.62	TRUE	-0.12	-0.0074	16.4	TRUE	466	104	9.91e-08	1.68e-08	TRUE	TRUE	TRUE	TRUE	5.66	TRUE	100	54	100	64
mcl.167	TRUE	cl.polyA_ski.9.1.47	1	polyA_ski	9	1	256057	256104	48	48	6	down	FALSE	TRUE	FALSE	FALSE	FALSE	FALSE	FALSE	TRUE	-1.34	-1.44	FALSE	0.00221	-0.164	-3.62	TRUE	39	75	5.43e-08	1.11e-07	FALSE	TRUE	FALSE	TRUE	-4.84	TRUE	100	199	100	173
mcl.167	TRUE	cl.polyA_xrn.9.1.80	1	polyA_xrn	9	1	256017	256096	80	80	10	down	FALSE	TRUE	FALSE	FALSE	FALSE	FALSE	FALSE	TRUE	-1.33	-1.75	FALSE	-0.562	-0.449	-5.49	TRUE	51	162	5.95e-08	1.44e-07	FALSE	TRUE	FALSE	TRUE	-7.86	TRUE	100	368	100	44
mcl.168	TRUE	cl.polyA_ski.10.1.99	1	polyA_ski	10	1	432433	432505	73	73	7	up	FALSE	TRUE	FALSE	FALSE	FALSE	FALSE	FALSE	TRUE	1.6	1.49	FALSE	0.298	0.132	4.32	TRUE	41	5	3.75e-08	4.86e-09	FALSE	TRUE	FALSE	TRUE	4.3	TRUE	100	16	100	29
mcl.169	TRUE	cl.polyA_ski.10.1.146	6	polyA_ski	10	1	664518	664905	388	388	48	up	FALSE	FALSE	FALSE	FALSE	FALSE	FALSE	FALSE	TRUE	2.14	2.04	TRUE	0.148	-0.0179	13.5	TRUE	400	42	6.88e-08	7.68e-09	TRUE	TRUE	FALSE	TRUE	-3.65	TRUE	100	265	100	9
mcl.170	FALSE	cl.polyA_ski.11.1.29	1	polyA_ski	11	1	143621	143784	164	164	18	up	FALSE	TRUE	FALSE	TRUE	FALSE	FALSE	FALSE	TRUE	1.06	0.956	FALSE	0.347	0.181	10.1	TRUE	329	96	1.34e-07	4.15e-08	TRUE	TRUE	TRUE	TRUE	8.99	TRUE	100	41	100	131
mcl.170	FALSE	cl.TT_rrp.11.1.50	1	TT_rrp	11	1	143541	144003	463	463	55	up	FALSE	TRUE	FALSE	TRUE	FALSE	TRUE	TRUE	TRUE	1.07	1.72	FALSE	0.811	0.0152	8.25	TRUE	666	382	9.94e-08	5.85e-08	TRUE	TRUE	FALSE	TRUE	10.9	TRUE	100	11	100	67
mcl.170	FALSE	cl.TT_ski.11.1.24	1	TT_ski	11	1	143573	144003	431	431	51	up	FALSE	TRUE	FALSE	TRUE	FALSE	TRUE	TRUE	TRUE	0.908	0.886	FALSE	0.413	-0.0792	11.3	TRUE	811	379	1.26e-07	6.24e-08	TRUE	TRUE	TRUE	TRUE	11.4	TRUE	100	22	100	105
mcl.170	FALSE	cl.TT_xrn.11.1.52	1	TT_xrn	11	1	143581	144003	423	423	50	up	FALSE	TRUE	FALSE	TRUE	FALSE	TRUE	TRUE	TRUE	1.77	1.9	FALSE	-0.387	-0.0769	19.7	TRUE	950	376	2.1e-07	6.3e-08	TRUE	TRUE	TRUE	TRUE	10.8	TRUE	100	32	100	159
mcl.171	TRUE	cl.polyA_ski.12.1.96	1	polyA_ski	12	1	460347	460513	166	167	14	up	FALSE	FALSE	FALSE	FALSE	FALSE	FALSE	FALSE	TRUE	2.51	2.41	TRUE	0.618	0.452	15.5	TRUE	550	87	2.21e-07	3.72e-08	TRUE	TRUE	TRUE	TRUE	13.3	TRUE	100	22	23	67
mcl.172	TRUE	cl.polyA_ski.12.1.102	1	polyA_ski	12	1	498226	498544	319	319	34	up	FALSE	TRUE	FALSE	FALSE	FALSE	FALSE	FALSE	TRUE	0.538	0.435	FALSE	0.0673	-0.0987	3.38	TRUE	134	78	2.81e-08	1.73e-08	FALSE	TRUE	FALSE	TRUE	5.23	TRUE	100	12	100	16
mcl.172	TRUE	cl.TT_xrn.12.1.132	1	TT_xrn	12	1	498226	498355	130	130	16	up	FALSE	TRUE	FALSE	FALSE	FALSE	FALSE	FALSE	TRUE	1.11	1.23	FALSE	-0.0669	0.243	5.18	TRUE	94	50	6.75e-08	2.73e-08	FALSE	TRUE	FALSE	TRUE	5.18	TRUE	100	3	100	59
mcl.173	TRUE	cl.polyA_ski.12.1.146	1	polyA_ski	12	1	669207	669327	121	121	13	up	FALSE	TRUE	FALSE	FALSE	FALSE	FALSE	FALSE	TRUE	1.49	1.38	FALSE	-0.2	-0.366	7.71	TRUE	130	14	7.18e-08	8.2e-09	TRUE	TRUE	FALSE	TRUE	8.93	TRUE	100	7	100	40
mcl.173	TRUE	cl.polyA_xrn.12.1.165	1	polyA_xrn	12	1	669207	669335	129	129	14	up	FALSE	TRUE	FALSE	FALSE	FALSE	FALSE	FALSE	TRUE	1.26	0.839	FALSE	-0.576	-0.463	9.26	TRUE	141	15	1.02e-07	8.24e-09	TRUE	TRUE	TRUE	TRUE	5.46	TRUE	100	0	100	109
mcl.173	TRUE	cl.TT_ski.12.1.80	1	TT_ski	12	1	669215	669311	97	97	10	up	FALSE	TRUE	FALSE	FALSE	FALSE	FALSE	FALSE	TRUE	1.05	1.02	FALSE	0.363	-0.13	7.56	TRUE	125	14	8.61e-08	1.02e-08	TRUE	TRUE	TRUE	TRUE	9.81	TRUE	100	7	100	43
mcl.173	TRUE	cl.TT_xrn.12.1.199	1	TT_xrn	12	1	669215	669319	105	105	11	up	FALSE	TRUE	FALSE	FALSE	FALSE	FALSE	FALSE	TRUE	1.55	1.68	FALSE	-0.481	-0.171	8.68	TRUE	123	14	1.09e-07	9.45e-09	TRUE	TRUE	TRUE	TRUE	7.55	TRUE	100	1	100	78
mcl.174	TRUE	cl.polyA_ski.12.1.154	1	polyA_ski	12	1	721839	721886	48	48	6	up	FALSE	FALSE	FALSE	FALSE	FALSE	FALSE	FALSE	TRUE	2.17	2.07	TRUE	-0.141	-0.307	4.1	TRUE	77	30	1.07e-07	4.43e-08	TRUE	TRUE	TRUE	TRUE	2.7	FALSE	100	41	100	186
mcl.175	TRUE	cl.polyA_ski.12.1.183	3	polyA_ski	12	1	826880	827018	139	139	16	up	FALSE	FALSE	FALSE	FALSE	FALSE	FALSE	FALSE	TRUE	2.24	2.14	TRUE	0.272	0.106	10.2	TRUE	241	40	1.16e-07	2.04e-08	TRUE	TRUE	TRUE	TRUE	-0.13	FALSE	100	10	100	341
mcl.175	TRUE	cl.TT_rrp.12.1.229	1	TT_rrp	12	1	826979	827105	127	127	15	up	FALSE	FALSE	FALSE	FALSE	FALSE	FALSE	FALSE	TRUE	2.08	2.74	TRUE	1.13	0.336	14.5	TRUE	499	99	2.71e-07	5.53e-08	TRUE	TRUE	TRUE	TRUE	11.5	TRUE	100	219	100	134
mcl.176	TRUE	cl.polyA_ski.12.1.189	4	polyA_ski	12	1	839913	840121	209	209	26	up	FALSE	TRUE	FALSE	FALSE	FALSE	FALSE	FALSE	TRUE	2.26	2.15	TRUE	0.606	0.44	6.59	TRUE	96	8	3.07e-08	2.71e-09	FALSE	TRUE	FALSE	TRUE	3.74	TRUE	100	41	100	6
mcl.177	FALSE	cl.polyA_ski.13.1.60	1	polyA_ski	13	1	343938	344073	136	136	14	up	FALSE	TRUE	FALSE	FALSE	FALSE	TRUE	FALSE	TRUE	1.23	1.12	FALSE	0.148	-0.0185	5.53	TRUE	68	9	3.34e-08	4.69e-09	FALSE	TRUE	FALSE	TRUE	3.9	TRUE	100	29	100	19
mcl.177	FALSE	cl.polyA_xrn.13.1.100	1	polyA_xrn	13	1	343724	344129	406	406	46	up	FALSE	TRUE	FALSE	FALSE	FALSE	TRUE	FALSE	TRUE	1.04	0.626	FALSE	-0.205	-0.0924	10.3	TRUE	173	27	3.98e-08	4.72e-09	FALSE	TRUE	FALSE	TRUE	5.58	TRUE	100	1	100	25
mcl.177	FALSE	cl.TT_xrn.13.1.112	1	TT_xrn	13	1	343733	344049	317	317	35	up	FALSE	TRUE	FALSE	FALSE	FALSE	TRUE	FALSE	TRUE	0.764	0.891	FALSE	-0.477	-0.167	10.1	TRUE	164	24	4.83e-08	5.37e-09	FALSE	TRUE	FALSE	TRUE	7	TRUE	100	1	100	5
mcl.178	FALSE	cl.polyA_ski.13.1.70	1	polyA_ski	13	1	353421	353606	186	186	17	up	FALSE	TRUE	FALSE	FALSE	FALSE	TRUE	FALSE	TRUE	0.826	0.722	FALSE	0.605	0.439	7.86	TRUE	179	46	6.43e-08	1.75e-08	TRUE	TRUE	FALSE	TRUE	6.38	TRUE	100	66	100	16
mcl.179	TRUE	cl.polyA_ski.13.1.76	1	polyA_ski	13	1	433847	434299	453	453	50	up	FALSE	TRUE	FALSE	FALSE	FALSE	FALSE	FALSE	TRUE	0.934	0.831	FALSE	0.612	0.446	6.5	TRUE	306	151	4.51e-08	2.36e-08	FALSE	TRUE	FALSE	TRUE	5.07	TRUE	100	23	100	45
mcl.180	TRUE	cl.polyA_ski.13.1.127	1	polyA_ski	13	1	636240	636364	125	125	11	up	FALSE	FALSE	FALSE	FALSE	FALSE	FALSE	FALSE	TRUE	3.51	3.4	TRUE	-0.538	-0.704	7.09	TRUE	140	34	7.48e-08	1.93e-08	TRUE	TRUE	TRUE	TRUE	8.88	TRUE	100	26	100	28
mcl.181	TRUE	cl.polyA_ski.13.1.171	2	polyA_ski	13	1	861469	861739	271	271	29	up	FALSE	TRUE	FALSE	FALSE	FALSE	FALSE	FALSE	TRUE	2.25	2.14	TRUE	0.582	0.416	12	TRUE	403	99	9.93e-08	2.59e-08	TRUE	TRUE	TRUE	TRUE	11.6	TRUE	100	22	100	38
mcl.181	TRUE	cl.polyA_xrn.13.1.256	2	polyA_xrn	13	1	861461	861739	279	279	30	up	FALSE	TRUE	FALSE	FALSE	FALSE	FALSE	FALSE	TRUE	3.15	2.73	TRUE	0.126	0.238	21.2	TRUE	728	103	2.44e-07	2.62e-08	TRUE	TRUE	TRUE	TRUE	16.1	TRUE	100	22	100	41
mcl.182	TRUE	cl.polyA_ski.15.1.116	3	polyA_ski	15	1	424842	425215	374	374	37	up	FALSE	FALSE	FALSE	FALSE	FALSE	FALSE	FALSE	TRUE	2.3	2.2	TRUE	-0.111	-0.277	7.92	TRUE	532	279	9.5e-08	5.29e-08	TRUE	TRUE	TRUE	TRUE	9.25	TRUE	100	19	100	87
mcl.182	TRUE	cl.polyA_xrn.15.1.159	2	polyA_xrn	15	1	424842	425295	454	454	47	up	FALSE	FALSE	FALSE	FALSE	FALSE	FALSE	FALSE	TRUE	2.15	1.73	TRUE	-0.523	-0.41	16.4	TRUE	711	303	1.46e-07	4.73e-08	TRUE	TRUE	TRUE	TRUE	11.8	TRUE	100	17	100	56
mcl.183	TRUE	cl.polyA_ski.15.1.130	2	polyA_ski	15	1	494587	494867	281	281	33	up	FALSE	TRUE	FALSE	FALSE	FALSE	FALSE	FALSE	TRUE	1.26	1.16	FALSE	0.592	0.426	16	TRUE	729	183	1.73e-07	4.62e-08	TRUE	TRUE	TRUE	TRUE	14.2	TRUE	100	39	100	101
mcl.184	TRUE	cl.polyA_xrn.1.-1.57	1	polyA_xrn	1	-1	180171	180790	620	620	72	up	FALSE	TRUE	FALSE	FALSE	FALSE	FALSE	FALSE	TRUE	0.85	0.737	FALSE	0.0964	0.515	13.7	TRUE	316	61	4.76e-08	6.98e-09	FALSE	TRUE	FALSE	TRUE	3.51	TRUE	100	34	100	28
mcl.185	TRUE	cl.polyA_xrn.2.-1.155	1	polyA_xrn	2	-1	554472	555210	739	739	78	up	FALSE	TRUE	FALSE	FALSE	FALSE	FALSE	FALSE	TRUE	0.736	0.623	FALSE	-0.401	0.0167	10.4	TRUE	595	401	7.51e-08	3.85e-08	TRUE	TRUE	FALSE	TRUE	4.28	TRUE	100	35	100	66
mcl.186	NA	cl.polyA_xrn.2.-1.185	2	polyA_xrn	2	-1	643889	644945	1056	1057	127	up	FALSE	TRUE	FALSE	TRUE	FALSE	TRUE	FALSE	TRUE	0.609	0.496	FALSE	-0.305	0.113	24.3	TRUE	978	172	8.64e-08	1.15e-08	TRUE	TRUE	FALSE	TRUE	8.83	TRUE	63	22	100	4
mcl.186	NA	cl.TT_rrp.2.-1.231	1	TT_rrp	2	-1	644593	645023	431	431	51	up	FALSE	TRUE	FALSE	FALSE	FALSE	TRUE	FALSE	TRUE	0.615	1.41	FALSE	0.295	-0.357	8.05	TRUE	299	123	4.79e-08	2.02e-08	FALSE	TRUE	FALSE	TRUE	8.07	TRUE	100	22	100	6
mcl.186	NA	cl.TT_xrn.2.-1.155	1	TT_xrn	2	-1	643881	644264	383	384	47	up	FALSE	TRUE	FALSE	TRUE	FALSE	FALSE	FALSE	TRUE	0.878	0.568	FALSE	-0.0732	-0.201	13.5	TRUE	297	44	7.24e-08	8.15e-09	FALSE	TRUE	FALSE	TRUE	4.52	TRUE	55	21	100	43
mcl.186	NA	cl.TT_xrn.2.-1.157	1	TT_xrn	2	-1	644601	644888	288	288	34	up	FALSE	TRUE	FALSE	TRUE	FALSE	TRUE	FALSE	TRUE	1.13	0.817	FALSE	0.0544	-0.0732	14.9	TRUE	373	73	1.21e-07	1.8e-08	TRUE	TRUE	TRUE	TRUE	5.13	TRUE	100	32	100	127
mcl.187	TRUE	cl.polyA_xrn.4.-1.155	4	polyA_xrn	4	-1	410476	411021	546	546	51	up	FALSE	FALSE	FALSE	FALSE	FALSE	FALSE	FALSE	TRUE	2.06	1.95	TRUE	-0.133	0.285	13.7	TRUE	315	28	5.38e-08	3.64e-09	FALSE	TRUE	FALSE	TRUE	5.16	TRUE	44	2	100	29
mcl.188	TRUE	cl.polyA_xrn.4.-1.164	1	polyA_xrn	4	-1	413285	413661	377	377	38	up	FALSE	TRUE	FALSE	FALSE	FALSE	FALSE	FALSE	TRUE	0.836	0.723	FALSE	-0.469	-0.0505	7.63	TRUE	172	81	4.26e-08	1.52e-08	FALSE	TRUE	FALSE	TRUE	5.91	TRUE	100	11	100	15
mcl.189	TRUE	cl.polyA_xrn.4.-1.182	2	polyA_xrn	4	-1	470616	471287	672	672	69	up	FALSE	TRUE	FALSE	FALSE	FALSE	FALSE	FALSE	TRUE	0.834	0.722	FALSE	-0.162	0.256	11.9	TRUE	252	61	3.5e-08	6.44e-09	FALSE	TRUE	FALSE	TRUE	3.72	TRUE	100	9	100	30
mcl.190	FALSE	cl.polyA_xrn.4.-1.194	1	polyA_xrn	4	-1	506409	507087	679	679	66	up	FALSE	TRUE	FALSE	TRUE	TRUE	TRUE	TRUE	TRUE	0.551	0.438	FALSE	0.0173	0.435	11.4	TRUE	261	79	3.59e-08	8.25e-09	FALSE	TRUE	FALSE	TRUE	3.45	TRUE	100	5	100	38
mcl.191	FALSE	cl.polyA_xrn.4.-1.234	1	polyA_xrn	4	-1	620969	621717	749	749	82	up	FALSE	TRUE	FALSE	TRUE	FALSE	TRUE	FALSE	TRUE	1.11	0.993	FALSE	-0.0447	0.373	19.8	TRUE	635	78	7.91e-08	7.38e-09	TRUE	TRUE	FALSE	TRUE	9.14	TRUE	100	22	100	11
mcl.191	FALSE	cl.TT_xrn.4.-1.138	1	TT_xrn	4	-1	620769	621822	1054	1054	117	up	FALSE	TRUE	FALSE	TRUE	FALSE	TRUE	FALSE	TRUE	0.785	0.475	FALSE	-0.0966	-0.224	20.6	TRUE	691	89	6.12e-08	5.99e-09	FALSE	TRUE	FALSE	TRUE	8.02	TRUE	100	22	100	5
mcl.192	NA	cl.polyA_xrn.5.-1.9	1	polyA_xrn	5	-1	8555	8796	242	242	28	up	FALSE	TRUE	FALSE	FALSE	FALSE	FALSE	FALSE	TRUE	1.66	1.55	FALSE	-0.203	0.216	12.7	TRUE	269	49	1.04e-07	1.44e-08	TRUE	TRUE	TRUE	TRUE	6.98	TRUE	100	46	100	51
mcl.192	NA	cl.TT_xrn.5.-1.5	1	TT_xrn	5	-1	8481	9770	1290	1290	148	up	FALSE	TRUE	FALSE	TRUE	FALSE	FALSE	FALSE	TRUE	1.18	0.868	FALSE	-0.137	-0.264	25.3	TRUE	1036	140	7.5e-08	7.7e-09	TRUE	TRUE	FALSE	TRUE	9.23	TRUE	100	2	100	18
mcl.193	FALSE	cl.polyA_xrn.5.-1.66	3	polyA_xrn	5	-1	167029	167219	191	191	23	up	FALSE	TRUE	FALSE	FALSE	FALSE	FALSE	TRUE	TRUE	1.41	1.3	FALSE	-0.146	0.273	8.22	TRUE	110	17	5.38e-08	6.31e-09	FALSE	TRUE	FALSE	TRUE	7.07	TRUE	100	2	100	20
mcl.194	FALSE	cl.polyA_xrn.6.-1.38	1	polyA_xrn	6	-1	97658	97978	321	321	34	up	FALSE	TRUE	FALSE	TRUE	FALSE	TRUE	FALSE	TRUE	1.08	0.97	FALSE	-0.441	-0.0228	9.88	TRUE	170	38	4.94e-08	8.39e-09	FALSE	TRUE	FALSE	TRUE	5.41	TRUE	100	11	100	30
mcl.194	FALSE	cl.TT_xrn.6.-1.29	1	TT_xrn	6	-1	97642	97689	48	48	6	up	FALSE	TRUE	FALSE	TRUE	FALSE	FALSE	FALSE	TRUE	2.62	2.31	TRUE	-0.215	-0.343	3.6	TRUE	31	12	6.03e-08	1.77e-08	FALSE	TRUE	FALSE	TRUE	3.65	TRUE	100	11	100	48
mcl.195	TRUE	cl.polyA_xrn.6.-1.66	1	polyA_xrn	6	-1	205534	205629	96	96	12	up	FALSE	TRUE	FALSE	FALSE	FALSE	FALSE	FALSE	TRUE	2.21	2.1	TRUE	-0.119	0.299	5.55	TRUE	54	4	5.25e-08	2.95e-09	FALSE	TRUE	FALSE	TRUE	5.9	TRUE	100	17	100	12
mcl.196	TRUE	cl.polyA_xrn.7.-1.209	1	polyA_xrn	7	-1	559330	559556	227	227	27	down	FALSE	TRUE	FALSE	FALSE	FALSE	FALSE	FALSE	TRUE	-1.21	-1.32	FALSE	0.237	0.655	-3.45	TRUE	254	439	1.04e-07	1.37e-07	TRUE	TRUE	TRUE	TRUE	-12.8	TRUE	100	237	100	347
mcl.197	TRUE	cl.polyA_xrn.7.-1.235	1	polyA_xrn	7	-1	660815	661201	387	387	48	up	FALSE	TRUE	FALSE	FALSE	FALSE	FALSE	FALSE	TRUE	0.825	0.713	FALSE	-0.345	0.0729	9.57	TRUE	197	67	4.75e-08	1.23e-08	FALSE	TRUE	FALSE	TRUE	5.85	TRUE	100	10	100	24
mcl.198	TRUE	cl.polyA_xrn.7.-1.260	3	polyA_xrn	7	-1	739348	739543	196	196	22	up	FALSE	TRUE	FALSE	FALSE	FALSE	FALSE	FALSE	TRUE	0.935	0.822	FALSE	0.214	0.632	16.8	TRUE	539	29	2.57e-07	1.05e-08	TRUE	TRUE	TRUE	TRUE	11.1	TRUE	100	8	100	220
mcl.198	TRUE	cl.TT_rrp.7.-1.236	1	TT_rrp	7	-1	739512	739639	128	128	16	up	FALSE	TRUE	FALSE	FALSE	FALSE	FALSE	FALSE	TRUE	1.29	2.08	FALSE	1.27	0.616	17.3	TRUE	833	26	4.5e-07	1.44e-08	TRUE	TRUE	TRUE	TRUE	12	TRUE	100	527	100	177
mcl.199	TRUE	cl.polyA_xrn.7.-1.356	1	polyA_xrn	7	-1	999822	1000659	838	838	94	down	FALSE	TRUE	FALSE	FALSE	FALSE	FALSE	FALSE	TRUE	-0.806	-0.919	FALSE	-0.422	-0.00403	-3.66	TRUE	308	527	3.43e-08	4.46e-08	FALSE	TRUE	FALSE	TRUE	-6.46	TRUE	100	11	100	130
mcl.200	FALSE	cl.polyA_xrn.8.-1.64	1	polyA_xrn	8	-1	202567	203980	1414	1414	155	up	FALSE	TRUE	FALSE	TRUE	FALSE	FALSE	FALSE	TRUE	0.782	0.67	FALSE	-0.42	-0.0023	20.9	TRUE	1079	434	7.12e-08	2.18e-08	FALSE	TRUE	FALSE	TRUE	4.75	TRUE	100	19	100	71
mcl.200	FALSE	cl.TT_xrn.8.-1.58	1	TT_xrn	8	-1	202583	204212	1630	1630	179	up	FALSE	TRUE	FALSE	TRUE	FALSE	FALSE	FALSE	TRUE	0.81	0.5	FALSE	0.0944	-0.0331	23	TRUE	1257	485	7.2e-08	2.11e-08	FALSE	TRUE	FALSE	TRUE	8.24	TRUE	100	29	100	13
mcl.201	FALSE	cl.polyA_xrn.8.-1.80	1	polyA_xrn	8	-1	242103	242320	218	218	23	up	FALSE	TRUE	FALSE	FALSE	FALSE	TRUE	FALSE	TRUE	0.87	0.758	FALSE	-0.352	0.0657	8.51	TRUE	122	24	5.22e-08	7.81e-09	FALSE	TRUE	FALSE	TRUE	5.78	TRUE	100	38	100	0
mcl.201	FALSE	cl.TT_rrp.8.-1.97	1	TT_rrp	8	-1	242111	242320	210	210	22	up	FALSE	TRUE	FALSE	FALSE	FALSE	TRUE	FALSE	TRUE	0.83	1.63	FALSE	0.515	-0.136	8.32	TRUE	153	24	5.03e-08	8.1e-09	FALSE	TRUE	FALSE	TRUE	5.5	TRUE	100	64	100	0
mcl.201	FALSE	cl.TT_xrn.8.-1.66	1	TT_xrn	8	-1	242111	242289	179	179	19	up	FALSE	TRUE	FALSE	FALSE	FALSE	TRUE	FALSE	TRUE	1.31	0.998	FALSE	0.0736	-0.0539	8.38	TRUE	119	24	6.2e-08	9.51e-09	FALSE	TRUE	FALSE	TRUE	6.7	TRUE	100	38	100	0
mcl.202	FALSE	cl.polyA_xrn.9.-1.136	1	polyA_xrn	9	-1	427270	429288	2013	2019	218	up	FALSE	TRUE	FALSE	TRUE	TRUE	FALSE	FALSE	TRUE	0.56	0.447	FALSE	-0.27	0.148	20.1	TRUE	670	124	3.11e-08	4.37e-09	FALSE	TRUE	FALSE	TRUE	4.39	TRUE	100	6	100	22
mcl.203	FALSE	cl.polyA_xrn.10.-1.150	1	polyA_xrn	10	-1	375978	376431	454	454	42	up	FALSE	TRUE	FALSE	FALSE	FALSE	TRUE	FALSE	TRUE	1.04	0.926	FALSE	-0.221	0.197	9.49	TRUE	149	15	3.06e-08	2.34e-09	FALSE	TRUE	FALSE	TRUE	5.02	TRUE	100	10	100	9
mcl.204	FALSE	cl.polyA_xrn.11.-1.83	1	polyA_xrn	11	-1	270578	271245	668	668	76	up	FALSE	TRUE	FALSE	TRUE	TRUE	TRUE	FALSE	TRUE	0.883	0.77	FALSE	-0.512	-0.0934	20.2	TRUE	768	210	1.07e-07	2.23e-08	TRUE	TRUE	TRUE	TRUE	3.76	TRUE	100	65	100	101
mcl.204	FALSE	cl.TT_xrn.11.-1.59	1	TT_xrn	11	-1	270442	271304	863	863	99	up	FALSE	TRUE	FALSE	TRUE	TRUE	TRUE	FALSE	TRUE	0.868	0.558	FALSE	0.0791	-0.0485	22.7	TRUE	974	266	1.05e-07	2.19e-08	TRUE	TRUE	TRUE	TRUE	10.7	TRUE	100	4	100	37
mcl.205	TRUE	cl.polyA_xrn.11.-1.206	4	polyA_xrn	11	-1	630655	631653	999	999	92	up	FALSE	FALSE	FALSE	FALSE	FALSE	FALSE	FALSE	TRUE	2.3	2.19	TRUE	-0.193	0.225	17.3	TRUE	489	55	4.57e-08	3.9e-09	FALSE	TRUE	FALSE	TRUE	3.78	TRUE	100	18	100	39
mcl.206	FALSE	cl.polyA_xrn.12.-1.165	1	polyA_xrn	12	-1	449114	449490	377	377	44	up	FALSE	TRUE	FALSE	FALSE	FALSE	TRUE	FALSE	TRUE	0.825	0.712	FALSE	-0.13	0.288	9.97	TRUE	164	17	4.06e-08	3.2e-09	FALSE	TRUE	FALSE	TRUE	4.73	TRUE	100	17	100	19
mcl.207	TRUE	cl.polyA_xrn.12.-1.213	1	polyA_xrn	12	-1	633764	633980	217	217	16	up	FALSE	TRUE	FALSE	FALSE	FALSE	FALSE	FALSE	TRUE	1.34	1.23	FALSE	-0.457	-0.0388	6.37	TRUE	200	128	8.6e-08	4.18e-08	TRUE	TRUE	FALSE	TRUE	-3.34	TRUE	100	132	100	121
mcl.208	FALSE	cl.polyA_xrn.14.-1.53	1	polyA_xrn	14	-1	174464	174600	137	137	16	up	FALSE	TRUE	FALSE	FALSE	FALSE	TRUE	FALSE	TRUE	1.25	1.13	FALSE	-0.179	0.239	4.75	TRUE	417	393	2.84e-07	2.03e-07	TRUE	TRUE	TRUE	TRUE	13.4	TRUE	100	185	100	2
mcl.209	TRUE	cl.polyA_xrn.14.-1.163	5	polyA_xrn	14	-1	480444	481005	562	562	61	up	FALSE	FALSE	FALSE	FALSE	FALSE	FALSE	FALSE	TRUE	2.04	1.92	TRUE	-1.07	-0.655	10.9	TRUE	715	498	1.19e-07	6.28e-08	TRUE	TRUE	TRUE	TRUE	10.1	TRUE	100	65	100	9
mcl.210	FALSE	cl.polyA_xrn.14.-1.221	1	polyA_xrn	14	-1	691646	692043	398	398	43	up	FALSE	TRUE	FALSE	FALSE	FALSE	TRUE	FALSE	TRUE	0.831	0.718	FALSE	-0.0383	0.38	10.5	TRUE	183	34	4.29e-08	6.06e-09	FALSE	TRUE	FALSE	TRUE	4.8	TRUE	100	11	100	28
mcl.211	FALSE	cl.polyA_xrn.14.-1.256	2	polyA_xrn	14	-1	769747	770032	286	286	29	up	FALSE	TRUE	FALSE	FALSE	FALSE	TRUE	FALSE	TRUE	1.34	1.23	FALSE	0.186	0.604	8.85	TRUE	138	32	4.5e-08	7.93e-09	FALSE	TRUE	FALSE	TRUE	4.49	TRUE	100	35	100	9
mcl.212	FALSE	cl.polyA_xrn.15.-1.202	3	polyA_xrn	15	-1	579185	579755	571	571	66	up	FALSE	FALSE	FALSE	FALSE	FALSE	TRUE	FALSE	TRUE	2.12	2.01	TRUE	-1.48	-1.07	20.8	TRUE	1086	444	1.78e-07	5.51e-08	TRUE	TRUE	TRUE	TRUE	12.3	TRUE	100	65	100	47
mcl.213	FALSE	cl.polyA_xrn.15.-1.241	1	polyA_xrn	15	-1	701234	701680	447	447	53	up	FALSE	TRUE	FALSE	FALSE	FALSE	TRUE	FALSE	TRUE	0.817	0.705	FALSE	0.121	0.539	11.2	TRUE	309	124	6.45e-08	1.97e-08	FALSE	TRUE	FALSE	TRUE	6.02	TRUE	100	39	100	19
mcl.214	TRUE	cl.polyA_xrn.15.-1.347	1	polyA_xrn	15	-1	1054559	1054957	399	399	45	up	FALSE	TRUE	FALSE	FALSE	FALSE	FALSE	FALSE	TRUE	1.3	1.18	FALSE	-0.117	0.301	14.1	TRUE	325	41	7.6e-08	7.29e-09	TRUE	TRUE	FALSE	TRUE	7.73	TRUE	100	20	100	30
mcl.215	FALSE	cl.polyA_xrn.16.-1.99	1	polyA_xrn	16	-1	339122	339309	188	188	20	up	FALSE	TRUE	FALSE	FALSE	FALSE	TRUE	FALSE	TRUE	0.988	0.875	FALSE	-0.273	0.145	7.47	TRUE	105	6	5.21e-08	2.26e-09	FALSE	TRUE	FALSE	TRUE	6.24	TRUE	100	18	100	13
mcl.216	TRUE	cl.polyA_xrn.16.-1.117	1	polyA_xrn	16	-1	411553	411655	103	103	8	up	FALSE	TRUE	FALSE	FALSE	FALSE	FALSE	FALSE	TRUE	2.35	2.24	TRUE	-0.443	-0.0244	5.19	TRUE	101	56	9.15e-08	3.86e-08	TRUE	TRUE	FALSE	TRUE	4.05	TRUE	100	84	100	29
mcl.217	TRUE	cl.polyA_xrn.16.-1.125	1	polyA_xrn	16	-1	451526	451792	267	267	33	down	FALSE	TRUE	FALSE	FALSE	FALSE	FALSE	FALSE	TRUE	-1.19	-1.31	FALSE	-0.314	0.105	-6.85	TRUE	472	916	1.65e-07	2.43e-07	TRUE	TRUE	TRUE	TRUE	10.6	TRUE	100	8	100	111
mcl.218	TRUE	cl.polyA_xrn.16.-1.178	3	polyA_xrn	16	-1	614691	615064	374	374	45	up	FALSE	TRUE	FALSE	FALSE	FALSE	FALSE	FALSE	TRUE	1.53	1.41	FALSE	-0.361	0.0576	8.26	TRUE	307	188	7.66e-08	3.56e-08	TRUE	TRUE	FALSE	TRUE	8.98	TRUE	100	3	100	24
mcl.219	FALSE	cl.polyA_xrn.16.-1.205	1	polyA_xrn	16	-1	678443	678645	203	203	25	down	FALSE	TRUE	FALSE	FALSE	FALSE	TRUE	FALSE	TRUE	-1.05	-1.16	FALSE	-0.358	0.0602	-9.92	TRUE	70	339	3.22e-08	1.18e-07	FALSE	TRUE	FALSE	TRUE	4.21	TRUE	100	19	100	7
mcl.220	FALSE	cl.polyA_xrn.1.1.56	1	polyA_xrn	1	1	198830	199539	710	710	77	up	FALSE	TRUE	FALSE	TRUE	TRUE	TRUE	FALSE	TRUE	1.06	0.645	FALSE	0.131	0.244	19	TRUE	685	190	9e-08	1.9e-08	TRUE	TRUE	FALSE	TRUE	3.81	TRUE	100	22	100	112
mcl.220	FALSE	cl.TT_xrn.1.1.53	3	TT_xrn	1	1	198769	199934	1165	1166	129	up	FALSE	TRUE	FALSE	TRUE	TRUE	TRUE	FALSE	TRUE	1.54	1.67	FALSE	-0.447	-0.136	22.8	TRUE	993	277	7.96e-08	1.69e-08	TRUE	TRUE	FALSE	TRUE	9.43	TRUE	100	12	100	4
mcl.221	TRUE	cl.polyA_xrn.2.1.55	1	polyA_xrn	2	1	238506	238674	169	169	21	up	FALSE	TRUE	FALSE	FALSE	FALSE	FALSE	FALSE	TRUE	1.41	0.99	FALSE	-0.205	-0.0925	7.3	TRUE	93	21	5.14e-08	8.81e-09	FALSE	TRUE	FALSE	TRUE	6.84	TRUE	100	1	100	20
mcl.221	TRUE	cl.TT_xrn.2.1.69	1	TT_xrn	2	1	238506	238821	316	316	39	up	FALSE	TRUE	FALSE	FALSE	FALSE	FALSE	FALSE	TRUE	0.644	0.771	FALSE	-0.343	-0.0324	8.43	TRUE	124	28	3.66e-08	6.28e-09	FALSE	TRUE	FALSE	TRUE	6.14	TRUE	100	1	100	12
mcl.222	TRUE	cl.polyA_xrn.2.1.102	1	polyA_xrn	2	1	350188	350436	249	249	31	up	FALSE	TRUE	FALSE	FALSE	FALSE	FALSE	FALSE	TRUE	0.903	0.485	FALSE	-0.19	-0.0773	7.41	TRUE	191	101	7.16e-08	2.88e-08	FALSE	TRUE	FALSE	TRUE	7.23	TRUE	100	34	100	13
mcl.223	FALSE	cl.polyA_xrn.2.1.152	1	polyA_xrn	2	1	532790	532981	192	192	24	up	FALSE	TRUE	FALSE	TRUE	TRUE	TRUE	FALSE	TRUE	0.935	0.517	FALSE	0.168	0.281	7.15	TRUE	128	52	6.22e-08	1.92e-08	FALSE	TRUE	FALSE	TRUE	5.31	TRUE	100	38	100	19
mcl.224	FALSE	cl.polyA_xrn.2.1.227	1	polyA_xrn	2	1	785810	786258	449	449	50	up	FALSE	TRUE	FALSE	TRUE	TRUE	FALSE	FALSE	TRUE	0.851	0.433	FALSE	0.183	0.296	11.4	TRUE	289	102	6.01e-08	1.61e-08	FALSE	TRUE	FALSE	TRUE	4.44	TRUE	100	28	100	43
mcl.224	FALSE	cl.TT_xrn.2.1.261	1	TT_xrn	2	1	785458	786345	888	888	100	up	FALSE	TRUE	FALSE	TRUE	TRUE	FALSE	FALSE	TRUE	0.576	0.703	FALSE	-0.094	0.216	16.4	TRUE	559	180	5.88e-08	1.44e-08	FALSE	TRUE	FALSE	TRUE	5.39	TRUE	100	30	100	30
mcl.225	TRUE	cl.polyA_xrn.4.1.12	1	polyA_xrn	4	1	49938	50344	407	407	47	up	FALSE	TRUE	FALSE	FALSE	FALSE	FALSE	FALSE	TRUE	0.803	0.385	FALSE	0.0792	0.192	9.33	TRUE	163	44	3.74e-08	7.67e-09	FALSE	TRUE	FALSE	TRUE	6.23	TRUE	100	5	100	9
mcl.226	FALSE	cl.polyA_xrn.4.1.34	1	polyA_xrn	4	1	132207	132660	454	454	51	up	FALSE	TRUE	FALSE	FALSE	FALSE	FALSE	TRUE	TRUE	0.909	0.491	FALSE	0.625	0.737	10.5	TRUE	195	45	4.01e-08	7.03e-09	FALSE	TRUE	FALSE	TRUE	6.65	TRUE	100	8	100	1
mcl.227	FALSE	cl.polyA_xrn.4.1.138	1	polyA_xrn	4	1	544823	544907	85	85	10	up	FALSE	TRUE	FALSE	FALSE	FALSE	TRUE	FALSE	TRUE	0.912	0.494	FALSE	-0.0603	0.0523	7.91	TRUE	141	51	1.55e-07	4.25e-08	TRUE	TRUE	TRUE	TRUE	11.2	TRUE	100	7	100	52
mcl.228	TRUE	cl.polyA_xrn.4.1.356	1	polyA_xrn	4	1	1411330	1412180	851	851	88	up	FALSE	TRUE	FALSE	FALSE	FALSE	FALSE	FALSE	TRUE	0.683	0.265	FALSE	0	0.113	4.11	TRUE	311	293	3.41e-08	2.44e-08	FALSE	TRUE	FALSE	TRUE	3.5	TRUE	100	26	100	14
mcl.229	FALSE	cl.polyA_xrn.4.1.386	1	polyA_xrn	4	1	1521205	1521755	551	551	64	up	FALSE	TRUE	FALSE	TRUE	FALSE	FALSE	FALSE	TRUE	1.28	0.867	FALSE	0.125	0.238	13.5	TRUE	303	29	5.13e-08	3.73e-09	FALSE	TRUE	FALSE	TRUE	3.87	TRUE	100	19	100	45
mcl.229	FALSE	cl.TT_xrn.4.1.550	1	TT_xrn	4	1	1521115	1521839	725	725	85	up	FALSE	TRUE	FALSE	TRUE	FALSE	FALSE	FALSE	TRUE	1.51	1.63	FALSE	-0.457	-0.147	14.9	TRUE	366	39	4.71e-08	3.81e-09	FALSE	TRUE	FALSE	TRUE	6.83	TRUE	100	7	100	16
mcl.230	TRUE	cl.polyA_xrn.5.1.2	1	polyA_xrn	5	1	7869	7943	75	75	8	up	FALSE	TRUE	FALSE	FALSE	FALSE	FALSE	FALSE	TRUE	1.82	1.41	FALSE	0.623	0.736	5.02	TRUE	41	5	5.1e-08	4.73e-09	FALSE	TRUE	FALSE	TRUE	3.4	TRUE	100	8	100	47
mcl.230	TRUE	cl.TT_xrn.5.1.2	1	TT_xrn	5	1	7837	8136	300	300	32	up	FALSE	TRUE	FALSE	FALSE	FALSE	FALSE	FALSE	TRUE	0.618	0.746	FALSE	-0.505	-0.195	8.27	TRUE	124	8	3.86e-08	1.89e-09	FALSE	TRUE	FALSE	TRUE	6.33	TRUE	100	11	100	2
mcl.231	TRUE	cl.polyA_xrn.5.1.6	1	polyA_xrn	5	1	9984	10147	164	164	19	up	FALSE	TRUE	FALSE	FALSE	FALSE	FALSE	FALSE	TRUE	1.41	0.993	FALSE	0.287	0.4	6.75	TRUE	85	5	4.84e-08	2.16e-09	FALSE	TRUE	FALSE	TRUE	6.46	TRUE	100	12	100	10
mcl.232	TRUE	cl.polyA_xrn.5.1.60	1	polyA_xrn	5	1	137758	137974	217	217	27	up	FALSE	TRUE	FALSE	FALSE	FALSE	FALSE	FALSE	TRUE	0.862	0.444	FALSE	0.0829	0.196	6.89	TRUE	77	11	3.31e-08	3.59e-09	FALSE	TRUE	FALSE	TRUE	3.33	TRUE	100	27	100	9
mcl.233	FALSE	cl.polyA_xrn.5.1.94	1	polyA_xrn	5	1	268867	269191	325	325	33	up	FALSE	TRUE	FALSE	TRUE	FALSE	TRUE	FALSE	TRUE	0.881	0.463	FALSE	0.354	0.467	8.34	TRUE	201	93	5.77e-08	2.03e-08	FALSE	TRUE	FALSE	TRUE	4.14	TRUE	100	27	100	42
mcl.234	FALSE	cl.polyA_xrn.5.1.169	2	polyA_xrn	5	1	540945	541565	621	621	71	up	FALSE	TRUE	FALSE	FALSE	FALSE	TRUE	FALSE	TRUE	0.644	0.225	FALSE	0.212	0.324	14.2	TRUE	614	296	9.23e-08	3.38e-08	TRUE	TRUE	FALSE	TRUE	8.19	TRUE	100	51	100	19
mcl.235	FALSE	cl.polyA_xrn.5.1.173	1	polyA_xrn	5	1	554177	555276	1100	1100	128	up	FALSE	TRUE	FALSE	TRUE	TRUE	FALSE	FALSE	TRUE	0.748	0.33	FALSE	0.133	0.246	16.9	TRUE	607	203	5.15e-08	1.31e-08	FALSE	TRUE	FALSE	TRUE	5.73	TRUE	100	11	100	34
mcl.236	TRUE	cl.polyA_xrn.6.1.53	2	polyA_xrn	6	1	241642	241833	192	192	21	up	FALSE	TRUE	FALSE	FALSE	FALSE	FALSE	FALSE	TRUE	1.4	0.977	FALSE	-0.0226	0.0901	7.74	TRUE	103	22	5.01e-08	8.12e-09	FALSE	TRUE	FALSE	TRUE	6.11	TRUE	100	17	100	13
mcl.237	FALSE	cl.polyA_xrn.7.1.10	1	polyA_xrn	7	1	9512	10041	528	530	63	up	FALSE	TRUE	FALSE	FALSE	FALSE	TRUE	FALSE	TRUE	1.93	1.52	FALSE	0.0561	0.169	17	TRUE	499	40	8.82e-08	5.37e-09	TRUE	TRUE	FALSE	TRUE	4.09	TRUE	100	49	100	76
mcl.238	TRUE	cl.polyA_xrn.7.1.17	1	polyA_xrn	7	1	23339	23777	439	439	46	up	FALSE	TRUE	FALSE	FALSE	FALSE	FALSE	FALSE	TRUE	1.41	0.996	FALSE	0.0394	0.152	14.4	TRUE	351	70	7.46e-08	1.13e-08	FALSE	TRUE	FALSE	TRUE	5.54	TRUE	100	67	100	13
mcl.239	TRUE	cl.polyA_xrn.7.1.52	2	polyA_xrn	7	1	180316	180593	278	278	28	up	FALSE	TRUE	FALSE	FALSE	FALSE	FALSE	FALSE	TRUE	2.07	1.65	TRUE	0.204	0.317	11.3	TRUE	213	41	7.15e-08	1.05e-08	FALSE	TRUE	FALSE	TRUE	7.43	TRUE	100	11	100	34
mcl.239	TRUE	cl.TT_xrn.7.1.48	3	TT_xrn	7	1	180224	180537	314	314	29	up	FALSE	TRUE	FALSE	FALSE	FALSE	FALSE	FALSE	TRUE	1.33	1.46	FALSE	-0.835	-0.524	10.3	TRUE	217	68	6.45e-08	1.54e-08	FALSE	TRUE	FALSE	TRUE	7.63	TRUE	100	7	100	26
mcl.240	FALSE	cl.polyA_xrn.7.1.87	1	polyA_xrn	7	1	319996	320265	270	270	31	up	FALSE	TRUE	FALSE	TRUE	FALSE	TRUE	TRUE	TRUE	0.988	0.57	FALSE	-0.206	-0.093	11.2	TRUE	202	30	6.98e-08	7.88e-09	FALSE	TRUE	FALSE	TRUE	7.78	TRUE	100	12	100	25
mcl.240	FALSE	cl.TT_rrp.7.1.86	1	TT_rrp	7	1	320036	320163	128	128	16	up	FALSE	TRUE	FALSE	TRUE	FALSE	TRUE	TRUE	TRUE	1.51	2.16	FALSE	0.622	-0.174	11.4	TRUE	287	19	1.55e-07	1.05e-08	TRUE	TRUE	TRUE	TRUE	10.3	TRUE	100	32	100	131
mcl.240	FALSE	cl.TT_xrn.7.1.94	1	TT_xrn	7	1	320020	320339	320	320	34	up	FALSE	TRUE	FALSE	TRUE	FALSE	TRUE	TRUE	TRUE	1.02	1.15	FALSE	-0.389	-0.0791	11.6	TRUE	219	34	6.39e-08	7.53e-09	FALSE	TRUE	FALSE	TRUE	8.28	TRUE	100	6	100	12
mcl.241	TRUE	cl.polyA_xrn.7.1.89	1	polyA_xrn	7	1	326372	328241	1799	1870	211	up	FALSE	TRUE	FALSE	FALSE	FALSE	FALSE	FALSE	TRUE	0.567	0.149	FALSE	0.0848	0.197	19.6	TRUE	770	237	3.99e-08	9.34e-09	FALSE	TRUE	FALSE	TRUE	6.73	TRUE	98	9	100	1
mcl.242	FALSE	cl.polyA_xrn.7.1.117	1	polyA_xrn	7	1	422189	422852	664	664	73	up	FALSE	TRUE	FALSE	FALSE	FALSE	TRUE	FALSE	TRUE	0.843	0.424	FALSE	0.0596	0.172	13.4	TRUE	377	123	5.3e-08	1.31e-08	FALSE	TRUE	FALSE	TRUE	5.97	TRUE	100	31	100	12
mcl.242	FALSE	cl.TT_xrn.7.1.131	1	TT_xrn	7	1	422125	422810	686	686	76	up	FALSE	TRUE	FALSE	FALSE	FALSE	TRUE	FALSE	TRUE	0.613	0.741	FALSE	0.0134	0.324	13.7	TRUE	382	119	5.2e-08	1.23e-08	FALSE	TRUE	FALSE	TRUE	5.26	TRUE	100	22	100	28
mcl.243	FALSE	cl.polyA_xrn.7.1.179	1	polyA_xrn	7	1	622131	622246	116	116	12	up	FALSE	TRUE	FALSE	TRUE	TRUE	TRUE	FALSE	TRUE	1.6	1.18	FALSE	-0.000635	0.112	10.7	TRUE	200	44	1.61e-07	2.69e-08	TRUE	TRUE	TRUE	TRUE	12.3	TRUE	100	35	100	14
mcl.243	FALSE	cl.TT_xrn.7.1.204	1	TT_xrn	7	1	622095	622214	120	120	11	up	FALSE	TRUE	FALSE	TRUE	FALSE	TRUE	FALSE	TRUE	0.942	1.07	FALSE	-0.38	-0.0698	9.97	TRUE	180	45	1.4e-07	2.66e-08	TRUE	TRUE	TRUE	TRUE	10.7	TRUE	100	16	100	47
mcl.244	FALSE	cl.polyA_xrn.7.1.203	3	polyA_xrn	7	1	739409	739687	279	279	27	up	FALSE	TRUE	FALSE	TRUE	FALSE	FALSE	FALSE	TRUE	1.54	1.12	FALSE	0.306	0.418	20.2	TRUE	811	39	2.71e-07	9.91e-09	TRUE	TRUE	TRUE	TRUE	17	TRUE	100	42	100	32
mcl.245	FALSE	cl.polyA_xrn.7.1.220	1	polyA_xrn	7	1	778220	778925	697	706	74	up	FALSE	TRUE	FALSE	FALSE	TRUE	TRUE	FALSE	TRUE	0.538	0.12	FALSE	0.0706	0.183	21.5	TRUE	838	212	1.12e-07	2.16e-08	TRUE	TRUE	TRUE	TRUE	6.79	TRUE	100	3	0	0
mcl.245	FALSE	cl.TT_xrn.7.1.265	2	TT_xrn	7	1	778212	778917	698	706	74	up	FALSE	TRUE	FALSE	FALSE	TRUE	TRUE	FALSE	TRUE	1.21	1.34	FALSE	-0.544	-0.234	21.4	TRUE	840	214	1.12e-07	2.17e-08	TRUE	TRUE	TRUE	TRUE	7.09	TRUE	100	4	0	0
mcl.246	TRUE	cl.polyA_xrn.7.1.228	1	polyA_xrn	7	1	808069	808370	302	302	36	up	FALSE	TRUE	FALSE	FALSE	FALSE	FALSE	FALSE	TRUE	0.81	0.392	FALSE	0.00486	0.118	12.3	TRUE	251	47	7.76e-08	1.1e-08	TRUE	TRUE	FALSE	TRUE	7.68	TRUE	100	0	92	4
mcl.247	TRUE	cl.polyA_xrn.7.1.282	1	polyA_xrn	7	1	1082998	1083513	382	516	48	up	FALSE	TRUE	FALSE	FALSE	FALSE	FALSE	FALSE	TRUE	0.661	0.242	FALSE	0.303	0.416	9.02	TRUE	143	33	3.49e-08	6.13e-09	FALSE	TRUE	FALSE	TRUE	3.55	TRUE	93	21	50	3
mcl.248	TRUE	cl.polyA_xrn.8.1.69	1	polyA_xrn	8	1	249906	250179	274	274	28	up	FALSE	TRUE	FALSE	FALSE	FALSE	FALSE	FALSE	TRUE	1.29	0.871	FALSE	0.783	0.896	10.9	TRUE	200	38	6.81e-08	9.83e-09	FALSE	TRUE	FALSE	TRUE	6.95	TRUE	100	26	100	21
mcl.249	NA	cl.polyA_xrn.9.1.2	2	polyA_xrn	9	1	26699	28612	1914	1914	205	up	FALSE	TRUE	FALSE	FALSE	FALSE	TRUE	FALSE	TRUE	1.18	0.758	FALSE	0.0835	0.196	26.9	TRUE	1195	206	5.83e-08	7.63e-09	FALSE	TRUE	FALSE	TRUE	4.46	TRUE	100	55	100	17
mcl.249	NA	cl.TT_xrn.9.1.2	12	TT_xrn	9	1	22605	28514	4608	5910	526	up	FALSE	FALSE	FALSE	TRUE	FALSE	FALSE	FALSE	TRUE	2.28	2.41	TRUE	-0.428	-0.118	41.7	TRUE	3193	823	6.47e-08	1.27e-08	FALSE	TRUE	FALSE	TRUE	6.47	TRUE	12	0	100	10
mcl.250	FALSE	cl.polyA_xrn.9.1.58	1	polyA_xrn	9	1	173845	174373	529	529	65	up	FALSE	TRUE	FALSE	FALSE	FALSE	TRUE	FALSE	TRUE	1.3	0.885	FALSE	-0.0313	0.0814	15.1	TRUE	408	98	7.2e-08	1.31e-08	FALSE	TRUE	FALSE	TRUE	8.9	TRUE	100	2	100	13
mcl.251	FALSE	cl.polyA_xrn.10.1.64	1	polyA_xrn	10	1	236847	237142	296	296	33	up	FALSE	TRUE	FALSE	FALSE	TRUE	TRUE	FALSE	TRUE	0.842	0.424	FALSE	0.131	0.244	8.77	TRUE	154	47	4.86e-08	1.13e-08	FALSE	TRUE	FALSE	TRUE	5.77	TRUE	100	12	100	23
mcl.252	FALSE	cl.polyA_xrn.11.1.195	1	polyA_xrn	11	1	642710	645754	3045	3045	326	up	FALSE	TRUE	FALSE	TRUE	FALSE	FALSE	FALSE	TRUE	0.727	0.308	FALSE	0.0327	0.145	26.7	TRUE	1192	229	3.65e-08	5.33e-09	FALSE	TRUE	FALSE	TRUE	4.29	TRUE	100	19	100	19
mcl.253	FALSE	cl.polyA_xrn.12.1.24	1	polyA_xrn	12	1	94322	94519	198	198	23	up	FALSE	TRUE	FALSE	FALSE	TRUE	TRUE	FALSE	TRUE	1.21	0.787	FALSE	0.11	0.223	9.85	TRUE	242	98	1.14e-07	3.51e-08	TRUE	TRUE	TRUE	TRUE	7.84	TRUE	100	63	100	31
mcl.254	TRUE	cl.polyA_xrn.12.1.43	1	polyA_xrn	12	1	193704	194221	518	518	55	up	FALSE	TRUE	FALSE	FALSE	FALSE	FALSE	FALSE	TRUE	1.19	0.772	FALSE	-0.0166	0.0961	10.9	TRUE	259	89	4.67e-08	1.22e-08	FALSE	TRUE	FALSE	TRUE	6.26	TRUE	100	26	100	3
mcl.255	FALSE	cl.polyA_xrn.12.1.119	1	polyA_xrn	12	1	490938	491767	830	830	94	up	FALSE	TRUE	FALSE	TRUE	TRUE	TRUE	FALSE	TRUE	0.746	0.328	FALSE	-0.0459	0.0668	35.3	TRUE	2157	469	2.43e-07	4.01e-08	TRUE	TRUE	TRUE	TRUE	15.7	TRUE	100	8	100	110
mcl.255	FALSE	cl.TT_rrp.12.1.122	1	TT_rrp	12	1	490919	491702	784	784	88	up	FALSE	TRUE	FALSE	TRUE	TRUE	TRUE	FALSE	TRUE	0.601	1.25	FALSE	0.398	-0.398	19.7	TRUE	1330	438	1.17e-07	3.96e-08	TRUE	TRUE	FALSE	TRUE	11.6	TRUE	100	13	100	91
mcl.255	FALSE	cl.TT_ski.12.1.52	1	TT_ski	12	1	490919	491719	801	801	90	up	FALSE	TRUE	FALSE	TRUE	TRUE	TRUE	FALSE	TRUE	0.522	0.5	FALSE	0.339	-0.153	7.07	TRUE	739	457	6.16e-08	4.05e-08	TRUE	TRUE	FALSE	TRUE	9.1	TRUE	100	4	100	42
mcl.255	FALSE	cl.TT_xrn.12.1.126	1	TT_xrn	12	1	490919	491626	708	708	79	up	FALSE	TRUE	FALSE	TRUE	TRUE	TRUE	FALSE	TRUE	2.05	2.18	TRUE	-0.531	-0.221	33.3	TRUE	1905	409	2.51e-07	4.1e-08	TRUE	TRUE	TRUE	TRUE	12	TRUE	100	3	100	230
mcl.256	TRUE	cl.polyA_xrn.12.1.152	1	polyA_xrn	12	1	633578	633771	194	194	24	up	FALSE	TRUE	FALSE	FALSE	FALSE	FALSE	FALSE	TRUE	0.586	0.168	FALSE	0.259	0.371	8.32	TRUE	253	138	1.22e-07	5.04e-08	TRUE	TRUE	TRUE	TRUE	8.1	TRUE	100	10	100	90
mcl.257	FALSE	cl.polyA_xrn.12.1.171	1	polyA_xrn	12	1	677954	678069	116	116	14	up	FALSE	TRUE	FALSE	FALSE	FALSE	FALSE	TRUE	TRUE	1.45	1.03	FALSE	-0.0337	0.079	7.51	TRUE	105	28	8.45e-08	1.71e-08	TRUE	TRUE	FALSE	TRUE	7.49	TRUE	100	15	100	35
mcl.258	FALSE	cl.polyA_xrn.13.1.32	1	polyA_xrn	13	1	119549	119966	418	418	50	up	FALSE	TRUE	FALSE	TRUE	TRUE	TRUE	FALSE	TRUE	0.702	0.284	FALSE	-0.073	0.0397	13.6	TRUE	464	189	1.04e-07	3.21e-08	TRUE	TRUE	TRUE	TRUE	6.15	TRUE	100	61	100	56
mcl.259	FALSE	cl.polyA_xrn.13.1.34	1	polyA_xrn	13	1	121649	122286	638	638	75	up	FALSE	TRUE	FALSE	FALSE	TRUE	FALSE	FALSE	TRUE	0.554	0.136	FALSE	0.274	0.387	13.3	TRUE	365	117	5.34e-08	1.3e-08	FALSE	TRUE	FALSE	TRUE	-4.66	TRUE	100	83	100	92
mcl.260	TRUE	cl.polyA_xrn.13.1.38	1	polyA_xrn	13	1	132108	133145	1038	1038	118	up	FALSE	TRUE	FALSE	FALSE	FALSE	FALSE	FALSE	TRUE	0.515	0.0965	FALSE	0.589	0.701	15.5	TRUE	393	67	3.53e-08	4.58e-09	FALSE	TRUE	FALSE	TRUE	4.8	TRUE	100	14	100	16
mcl.261	FALSE	cl.polyA_xrn.13.1.122	1	polyA_xrn	13	1	430539	430919	381	381	47	up	FALSE	FALSE	FALSE	TRUE	FALSE	FALSE	FALSE	TRUE	2.06	1.64	TRUE	-0.773	-0.66	13.8	TRUE	464	182	1.14e-07	3.39e-08	TRUE	TRUE	TRUE	TRUE	4.95	TRUE	100	113	100	40
mcl.262	FALSE	cl.polyA_xrn.13.1.133	1	polyA_xrn	13	1	465054	465464	411	411	49	up	FALSE	TRUE	FALSE	TRUE	FALSE	TRUE	FALSE	TRUE	0.645	0.227	FALSE	-0.0892	0.0235	13.1	TRUE	339	102	7.7e-08	1.76e-08	TRUE	TRUE	FALSE	TRUE	8.8	TRUE	100	4	100	29
mcl.262	FALSE	cl.TT_xrn.13.1.149	1	TT_xrn	13	1	465046	465440	395	395	47	up	FALSE	TRUE	FALSE	TRUE	FALSE	TRUE	FALSE	TRUE	0.986	1.11	FALSE	-0.255	0.0549	12.7	TRUE	332	105	7.84e-08	1.88e-08	TRUE	TRUE	FALSE	TRUE	8.75	TRUE	100	3	100	33
mcl.263	FALSE	cl.polyA_xrn.14.1.171	1	polyA_xrn	14	1	546239	546628	390	390	44	up	FALSE	TRUE	FALSE	FALSE	FALSE	TRUE	FALSE	TRUE	0.668	0.25	FALSE	0.0925	0.205	10.8	TRUE	264	96	6.32e-08	1.75e-08	FALSE	TRUE	FALSE	TRUE	5.48	TRUE	100	3	89	54
mcl.264	FALSE	cl.polyA_xrn.14.1.177	1	polyA_xrn	14	1	552274	552894	621	621	68	up	FALSE	TRUE	FALSE	FALSE	TRUE	FALSE	FALSE	TRUE	1.08	0.658	FALSE	0.126	0.239	14	TRUE	413	136	6.21e-08	1.55e-08	FALSE	TRUE	FALSE	TRUE	3.86	TRUE	100	6	100	77
mcl.264	FALSE	cl.TT_xrn.14.1.180	1	TT_xrn	14	1	552251	552974	724	724	80	up	FALSE	TRUE	FALSE	FALSE	TRUE	FALSE	FALSE	TRUE	1.29	1.42	FALSE	-0.272	0.0377	16.1	TRUE	531	168	6.85e-08	1.65e-08	FALSE	TRUE	FALSE	TRUE	7.08	TRUE	100	5	100	47
mcl.265	TRUE	cl.polyA_xrn.14.1.185	1	polyA_xrn	14	1	579275	579366	92	92	8	up	FALSE	TRUE	FALSE	FALSE	FALSE	FALSE	FALSE	TRUE	2.64	2.23	TRUE	0.437	0.55	8.24	TRUE	110	15	1.12e-07	1.16e-08	TRUE	TRUE	TRUE	TRUE	4.04	TRUE	100	138	100	6
mcl.266	TRUE	cl.polyA_xrn.14.1.201	1	polyA_xrn	14	1	604759	604846	88	88	11	down	FALSE	TRUE	FALSE	FALSE	FALSE	FALSE	FALSE	TRUE	-1.36	-1.78	FALSE	0.239	0.352	-6.71	TRUE	40	171	4.24e-08	1.38e-07	FALSE	TRUE	FALSE	TRUE	3.46	TRUE	100	13	100	30
mcl.267	TRUE	cl.polyA_xrn.15.1.57	1	polyA_xrn	15	1	170347	170633	287	287	35	up	FALSE	TRUE	FALSE	FALSE	FALSE	FALSE	FALSE	TRUE	0.89	0.471	FALSE	-0.166	-0.0532	11.3	TRUE	251	75	8.16e-08	1.85e-08	TRUE	TRUE	FALSE	TRUE	7.67	TRUE	100	42	100	14
mcl.268	TRUE	cl.polyA_xrn.15.1.163	1	polyA_xrn	15	1	437379	438428	1050	1050	125	up	FALSE	TRUE	FALSE	FALSE	FALSE	FALSE	FALSE	TRUE	0.691	0.272	FALSE	0.0153	0.128	13.5	TRUE	340	90	3.02e-08	6.08e-09	FALSE	TRUE	FALSE	TRUE	5.63	TRUE	100	13	100	0
mcl.268	TRUE	cl.TT_xrn.15.1.148	1	TT_xrn	15	1	437387	438275	889	889	107	up	FALSE	TRUE	FALSE	FALSE	FALSE	FALSE	FALSE	TRUE	0.6	0.728	FALSE	-0.432	-0.121	13.3	TRUE	326	86	3.42e-08	6.86e-09	FALSE	TRUE	FALSE	TRUE	5.57	TRUE	100	12	100	8
mcl.269	FALSE	cl.polyA_xrn.15.1.189	2	polyA_xrn	15	1	571094	571742	649	649	78	up	FALSE	TRUE	FALSE	FALSE	TRUE	TRUE	FALSE	TRUE	0.918	0.5	FALSE	-0.0679	0.0448	11.9	TRUE	241	51	3.47e-08	5.57e-09	FALSE	TRUE	FALSE	TRUE	6.21	TRUE	100	4	100	6
mcl.269	FALSE	cl.TT_xrn.15.1.186	2	TT_xrn	15	1	571086	571627	542	542	66	up	FALSE	TRUE	FALSE	FALSE	TRUE	TRUE	FALSE	TRUE	0.735	0.863	FALSE	-0.497	-0.187	10.7	TRUE	204	48	3.51e-08	6.28e-09	FALSE	TRUE	FALSE	TRUE	3.69	TRUE	100	4	100	35
mcl.270	FALSE	cl.polyA_xrn.15.1.222	1	polyA_xrn	15	1	682483	682966	484	484	57	up	FALSE	TRUE	FALSE	FALSE	FALSE	TRUE	FALSE	TRUE	0.543	0.125	FALSE	-0.133	-0.0208	7.23	TRUE	502	408	9.68e-08	5.98e-08	TRUE	TRUE	FALSE	TRUE	7.93	TRUE	100	36	100	43
mcl.271	FALSE	cl.polyA_xrn.15.1.226	1	polyA_xrn	15	1	702356	702814	459	459	57	up	FALSE	TRUE	FALSE	TRUE	TRUE	FALSE	FALSE	TRUE	0.914	0.496	FALSE	0.07	0.183	10.8	TRUE	289	116	5.88e-08	1.79e-08	FALSE	TRUE	FALSE	TRUE	4.76	TRUE	100	52	100	13
mcl.272	FALSE	cl.polyA_xrn.15.1.305	1	polyA_xrn	15	1	979138	979950	813	813	96	up	FALSE	TRUE	FALSE	FALSE	FALSE	TRUE	FALSE	TRUE	0.595	0.177	FALSE	0.05	0.163	13.7	TRUE	470	191	5.4e-08	1.67e-08	FALSE	TRUE	FALSE	TRUE	7.42	TRUE	100	12	100	13
mcl.273	FALSE	cl.polyA_xrn.16.1.12	1	polyA_xrn	16	1	52976	53394	419	419	49	up	FALSE	TRUE	FALSE	TRUE	TRUE	TRUE	FALSE	TRUE	0.797	0.379	FALSE	-0.276	-0.164	9.36	TRUE	202	75	4.5e-08	1.27e-08	FALSE	TRUE	FALSE	TRUE	3.45	TRUE	100	3	100	54
mcl.274	FALSE	cl.polyA_xrn.16.1.16	1	polyA_xrn	16	1	75218	75471	254	254	28	up	FALSE	TRUE	FALSE	TRUE	FALSE	TRUE	FALSE	TRUE	0.899	0.481	FALSE	0.18	0.293	9.03	TRUE	226	101	8.3e-08	2.82e-08	TRUE	TRUE	FALSE	TRUE	5.91	TRUE	100	46	100	37
mcl.274	FALSE	cl.TT_rrp.16.1.20	1	TT_rrp	16	1	75328	75431	104	104	13	up	FALSE	TRUE	FALSE	TRUE	FALSE	TRUE	FALSE	TRUE	1.37	2.02	FALSE	0.636	-0.16	10.2	TRUE	247	49	1.64e-07	3.34e-08	TRUE	TRUE	TRUE	TRUE	3.7	TRUE	100	159	100	191
mcl.274	FALSE	cl.TT_xrn.16.1.16	1	TT_xrn	16	1	75328	75509	182	182	22	up	FALSE	TRUE	FALSE	TRUE	FALSE	TRUE	FALSE	TRUE	0.662	0.789	FALSE	-0.383	-0.0732	7.72	TRUE	188	93	9.64e-08	3.62e-08	TRUE	TRUE	FALSE	TRUE	-3.45	TRUE	100	69	100	217
mcl.275	FALSE	cl.polyA_xrn.16.1.41	1	polyA_xrn	16	1	143394	143696	303	303	37	up	FALSE	TRUE	FALSE	FALSE	FALSE	FALSE	TRUE	TRUE	0.817	0.399	FALSE	0.0647	0.177	6.42	TRUE	107	45	3.3e-08	1.05e-08	FALSE	TRUE	FALSE	TRUE	3.55	TRUE	100	3	100	32
mcl.276	TRUE	cl.polyA_xrn.16.1.93	1	polyA_xrn	16	1	347787	347994	208	208	23	up	FALSE	TRUE	FALSE	FALSE	FALSE	FALSE	FALSE	TRUE	0.874	0.456	FALSE	0.499	0.612	9.38	TRUE	149	30	6.69e-08	1.02e-08	FALSE	TRUE	FALSE	TRUE	5.29	TRUE	100	53	100	12
mcl.277	FALSE	cl.polyA_xrn.16.1.145	1	polyA_xrn	16	1	544128	544444	317	317	39	up	FALSE	TRUE	FALSE	TRUE	TRUE	TRUE	FALSE	TRUE	0.675	0.257	FALSE	0.42	0.533	8.07	TRUE	133	42	3.92e-08	9.39e-09	FALSE	TRUE	FALSE	TRUE	5.03	TRUE	100	22	100	8
mcl.278	FALSE	cl.polyA_xrn.16.1.161	1	polyA_xrn	16	1	622997	623158	162	162	20	up	FALSE	TRUE	FALSE	FALSE	TRUE	TRUE	FALSE	TRUE	1.88	1.46	FALSE	1.64	1.76	17.6	TRUE	520	49	3e-07	2.14e-08	TRUE	TRUE	TRUE	TRUE	13.3	TRUE	100	36	100	184
mcl.279	FALSE	cl.polyA_xrn.16.1.231	1	polyA_xrn	16	1	929912	930039	128	128	16	up	FALSE	TRUE	FALSE	FALSE	TRUE	FALSE	FALSE	TRUE	1.39	0.976	FALSE	0.0633	0.176	5.84	TRUE	56	6	4.08e-08	3.32e-09	FALSE	TRUE	FALSE	TRUE	5.39	TRUE	100	16	100	7
mcl.280	FALSE	cl.TT_rrp.2.-1.58	1	TT_rrp	2	-1	169613	169926	314	314	39	up	FALSE	TRUE	FALSE	TRUE	FALSE	TRUE	FALSE	TRUE	1.2	2	FALSE	0.216	-0.436	6.91	TRUE	487	283	1.07e-07	6.39e-08	TRUE	TRUE	FALSE	TRUE	10.2	TRUE	100	87	96	11
mcl.280	FALSE	cl.TT_xrn.2.-1.44	1	TT_xrn	2	-1	169490	169910	421	421	50	up	FALSE	TRUE	FALSE	TRUE	FALSE	TRUE	FALSE	TRUE	1.14	0.83	FALSE	-0.114	-0.241	12.3	TRUE	593	338	1.31e-07	5.69e-08	TRUE	TRUE	TRUE	TRUE	9.09	TRUE	100	95	96	10
mcl.281	TRUE	cl.TT_rrp.3.-1.12	1	TT_rrp	3	-1	28910	28973	64	64	8	up	FALSE	FALSE	FALSE	FALSE	FALSE	FALSE	FALSE	TRUE	2.03	2.83	TRUE	1.03	0.377	7.42	TRUE	120	9	1.3e-07	9.97e-09	TRUE	TRUE	FALSE	TRUE	4.68	TRUE	100	161	100	61
mcl.282	TRUE	cl.TT_rrp.4.-1.159	1	TT_rrp	4	-1	443833	444178	346	346	39	up	FALSE	TRUE	FALSE	FALSE	FALSE	FALSE	FALSE	TRUE	2.06	2.85	TRUE	0.577	-0.0738	11.9	TRUE	317	20	6.33e-08	4.1e-09	FALSE	TRUE	FALSE	TRUE	8.32	TRUE	100	29	100	24
mcl.283	TRUE	cl.TT_rrp.4.-1.227	1	TT_rrp	4	-1	601125	601574	334	450	42	down	FALSE	FALSE	FALSE	FALSE	FALSE	FALSE	FALSE	TRUE	-2.43	-1.64	TRUE	0.807	0.156	-127	TRUE	17726	52140	3.67e-06	1.11e-05	TRUE	TRUE	TRUE	TRUE	-25.7	TRUE	35	1437	100	8455
mcl.284	TRUE	cl.TT_rrp.4.-1.320	2	TT_rrp	4	-1	892092	892404	308	313	38	up	FALSE	FALSE	FALSE	FALSE	FALSE	FALSE	FALSE	TRUE	2.03	2.82	TRUE	0.657	0.00546	19.8	TRUE	837	104	1.88e-07	2.39e-08	TRUE	TRUE	TRUE	TRUE	16.1	TRUE	100	74	100	21
mcl.285	FALSE	cl.TT_rrp.5.-1.28	1	TT_rrp	5	-1	66961	67358	398	398	35	down	FALSE	TRUE	FALSE	FALSE	FALSE	TRUE	FALSE	TRUE	-1.18	-0.389	FALSE	0.307	-0.345	12.1	TRUE	1265	695	2.2e-07	1.24e-07	TRUE	TRUE	TRUE	TRUE	7.98	TRUE	100	1	100	401
mcl.286	TRUE	cl.TT_rrp.5.-1.123	1	TT_rrp	5	-1	337581	337671	91	91	9	up	FALSE	TRUE	FALSE	FALSE	FALSE	FALSE	FALSE	TRUE	2.53	3.33	TRUE	0.389	-0.262	5.97	TRUE	93	22	7.06e-08	1.71e-08	FALSE	TRUE	FALSE	TRUE	5.58	TRUE	100	87	100	3
mcl.287	FALSE	cl.TT_rrp.7.-1.187	1	TT_rrp	7	-1	581825	582884	1060	1060	103	down	FALSE	TRUE	FALSE	TRUE	FALSE	FALSE	FALSE	TRUE	-0.534	0.262	FALSE	0.987	0.335	19.3	TRUE	1137	332	7.41e-08	2.22e-08	FALSE	TRUE	FALSE	TRUE	9.42	TRUE	100	22	100	41
mcl.288	TRUE	cl.TT_rrp.8.-1.30	1	TT_rrp	8	-1	105211	105363	153	153	19	up	FALSE	TRUE	FALSE	FALSE	FALSE	FALSE	FALSE	TRUE	0.893	1.69	FALSE	0.744	0.0925	6.8	TRUE	106	19	4.79e-08	8.81e-09	FALSE	TRUE	FALSE	TRUE	-8.5	TRUE	100	331	100	25
mcl.289	TRUE	cl.TT_rrp.8.-1.124	1	TT_rrp	8	-1	353191	353246	56	56	7	up	FALSE	FALSE	FALSE	FALSE	FALSE	FALSE	FALSE	TRUE	2.34	3.14	TRUE	0.986	0.334	7.41	TRUE	161	45	1.99e-07	5.7e-08	TRUE	TRUE	TRUE	TRUE	0.709	FALSE	100	304	100	238
mcl.290	TRUE	cl.TT_rrp.8.-1.139	1	TT_rrp	8	-1	381193	381287	95	95	11	up	FALSE	FALSE	FALSE	FALSE	FALSE	FALSE	FALSE	TRUE	2.82	3.62	TRUE	0.5	-0.151	4.48	TRUE	88	35	6.4e-08	2.61e-08	FALSE	TRUE	FALSE	TRUE	-0.786	FALSE	100	179	100	27
mcl.291	TRUE	cl.TT_rrp.8.-1.143	1	TT_rrp	8	-1	386760	386992	233	233	29	up	FALSE	TRUE	FALSE	FALSE	FALSE	FALSE	FALSE	TRUE	1.14	1.94	FALSE	0.683	0.0312	11.5	TRUE	281	31	8.33e-08	9.43e-09	FALSE	TRUE	FALSE	TRUE	9.09	TRUE	100	64	99	8
mcl.291	TRUE	cl.TT_xrn.8.-1.99	1	TT_xrn	8	-1	386760	386968	209	209	26	up	FALSE	TRUE	FALSE	FALSE	FALSE	FALSE	FALSE	TRUE	0.852	0.542	FALSE	0.0771	-0.0504	6.7	TRUE	93	30	4.15e-08	1.02e-08	FALSE	TRUE	FALSE	TRUE	6.11	TRUE	100	14	100	5
mcl.292	TRUE	cl.TT_rrp.9.-1.101	1	TT_rrp	9	-1	317544	317635	72	92	9	down	FALSE	FALSE	FALSE	FALSE	FALSE	FALSE	FALSE	TRUE	-2.01	-1.21	TRUE	1.17	0.515	3.36	TRUE	837	686	8.03e-07	6.76e-07	TRUE	TRUE	TRUE	TRUE	0.957	FALSE	17	182	0	0
mcl.293	TRUE	cl.TT_rrp.12.-1.105	1	TT_rrp	12	-1	289544	289615	72	72	9	up	FALSE	TRUE	FALSE	FALSE	FALSE	FALSE	FALSE	TRUE	1.48	2.28	FALSE	0.345	-0.307	6.77	TRUE	104	18	9.98e-08	1.77e-08	TRUE	TRUE	FALSE	TRUE	5.69	TRUE	100	132	100	7
mcl.294	FALSE	cl.TT_rrp.12.-1.273	1	TT_rrp	12	-1	817874	818350	315	477	38	up	FALSE	TRUE	FALSE	FALSE	FALSE	TRUE	FALSE	TRUE	1.81	2.6	FALSE	0.543	-0.108	10.9	TRUE	327	85	7.17e-08	1.91e-08	FALSE	TRUE	FALSE	TRUE	4.3	TRUE	100	52	100	81
mcl.295	FALSE	cl.TT_rrp.12.-1.313	1	TT_rrp	12	-1	949367	950061	695	695	76	up	FALSE	TRUE	FALSE	FALSE	TRUE	FALSE	FALSE	TRUE	0.608	1.4	FALSE	0.752	0.101	15.1	TRUE	906	336	9.01e-08	3.43e-08	TRUE	TRUE	FALSE	TRUE	4.5	TRUE	100	152	100	28
mcl.296	FALSE	cl.TT_rrp.12.-1.321	1	TT_rrp	12	-1	1001903	1002067	165	165	16	up	FALSE	TRUE	FALSE	FALSE	FALSE	FALSE	TRUE	TRUE	1.67	2.46	FALSE	0.385	-0.266	8.77	TRUE	165	14	6.91e-08	6.02e-09	FALSE	TRUE	FALSE	TRUE	6.65	TRUE	100	72	100	9
mcl.297	TRUE	cl.TT_rrp.12.-1.338	1	TT_rrp	12	-1	1052830	1053199	370	370	40	up	FALSE	TRUE	FALSE	FALSE	FALSE	FALSE	FALSE	TRUE	0.677	1.47	FALSE	0.4	-0.251	9.32	TRUE	304	102	5.68e-08	1.95e-08	FALSE	TRUE	FALSE	TRUE	8.99	TRUE	100	23	99	3
mcl.297	TRUE	cl.TT_xrn.12.-1.214	1	TT_xrn	12	-1	1052436	1053158	708	723	78	up	FALSE	TRUE	FALSE	FALSE	FALSE	FALSE	FALSE	TRUE	0.6	0.29	FALSE	-0.0378	-0.165	12.5	TRUE	400	165	5.27e-08	1.65e-08	FALSE	TRUE	FALSE	TRUE	7.69	TRUE	100	12	100	2
mcl.298	FALSE	cl.TT_rrp.13.-1.135	1	TT_rrp	13	-1	378897	379141	239	245	29	up	FALSE	TRUE	FALSE	FALSE	FALSE	TRUE	FALSE	TRUE	0.895	1.69	FALSE	0.47	-0.181	8.84	TRUE	263	85	7.6e-08	2.52e-08	FALSE	TRUE	FALSE	TRUE	7.7	TRUE	100	57	98	25
mcl.299	FALSE	cl.TT_rrp.13.-1.253	1	TT_rrp	13	-1	731819	732094	276	276	31	up	FALSE	TRUE	FALSE	TRUE	FALSE	TRUE	FALSE	TRUE	0.763	1.56	FALSE	0.614	-0.037	11.5	TRUE	312	59	7.81e-08	1.52e-08	FALSE	TRUE	FALSE	TRUE	8.49	TRUE	100	75	100	1
mcl.300	FALSE	cl.TT_rrp.13.-1.282	1	TT_rrp	13	-1	808013	808108	96	96	12	up	FALSE	TRUE	FALSE	TRUE	FALSE	TRUE	FALSE	TRUE	2.23	3.02	TRUE	0.697	0.0461	6.53	TRUE	114	28	8.2e-08	2.07e-08	FALSE	TRUE	FALSE	TRUE	5.51	TRUE	100	111	100	4
mcl.300	FALSE	cl.TT_ski.13.-1.81	1	TT_ski	13	-1	807762	808068	307	307	37	up	FALSE	TRUE	FALSE	TRUE	FALSE	TRUE	FALSE	TRUE	0.77	1.26	FALSE	0.0486	0.0708	10.6	TRUE	312	76	6.79e-08	1.76e-08	TRUE	TRUE	FALSE	TRUE	9.95	TRUE	100	24	100	8
mcl.301	FALSE	cl.TT_rrp.13.-1.316	1	TT_rrp	13	-1	914699	915120	418	422	43	up	FALSE	TRUE	FALSE	FALSE	FALSE	TRUE	TRUE	TRUE	1.86	2.66	FALSE	0.627	-0.0245	17.7	TRUE	732	139	1.21e-07	2.36e-08	TRUE	TRUE	FALSE	TRUE	9.53	TRUE	100	52	100	96
mcl.301	FALSE	cl.TT_ski.13.-1.87	1	TT_ski	13	-1	914699	915077	375	379	38	up	FALSE	TRUE	FALSE	FALSE	FALSE	TRUE	TRUE	TRUE	1.37	1.86	FALSE	-0.165	-0.143	19.4	TRUE	866	139	1.54e-07	2.63e-08	TRUE	TRUE	TRUE	TRUE	14.9	TRUE	100	49	100	35
mcl.302	FALSE	cl.TT_rrp.13.-1.317	1	TT_rrp	13	-1	915121	915481	361	361	35	up	FALSE	TRUE	FALSE	FALSE	FALSE	FALSE	TRUE	TRUE	0.554	1.35	FALSE	0.424	-0.227	10.7	TRUE	242	30	4.63e-08	5.89e-09	FALSE	TRUE	FALSE	TRUE	-9.78	TRUE	100	189	100	121
mcl.303	TRUE	cl.TT_rrp.15.-1.55	1	TT_rrp	15	-1	167781	167828	48	48	6	up	FALSE	TRUE	FALSE	FALSE	FALSE	FALSE	FALSE	TRUE	1.88	2.68	FALSE	0.381	-0.27	5.87	TRUE	77	5	1.11e-07	7.39e-09	TRUE	TRUE	FALSE	TRUE	7.27	TRUE	100	93	100	17
mcl.304	FALSE	cl.TT_rrp.15.-1.102	1	TT_rrp	15	-1	326235	326446	212	212	26	up	FALSE	TRUE	FALSE	TRUE	FALSE	TRUE	FALSE	TRUE	1.53	2.32	FALSE	0.666	0.0147	11	TRUE	256	28	8.34e-08	9.37e-09	FALSE	TRUE	FALSE	TRUE	9.48	TRUE	84	53	100	0
mcl.304	FALSE	cl.TT_xrn.15.-1.65	1	TT_xrn	15	-1	326343	326406	64	64	8	up	FALSE	TRUE	FALSE	TRUE	FALSE	TRUE	FALSE	TRUE	1.64	1.33	FALSE	-0.00745	-0.135	5.37	TRUE	50	11	7.29e-08	1.22e-08	FALSE	TRUE	FALSE	TRUE	4.93	TRUE	100	62	100	0
mcl.305	FALSE	cl.TT_rrp.15.-1.353	1	TT_rrp	15	-1	969577	970031	455	455	50	up	FALSE	TRUE	FALSE	TRUE	FALSE	TRUE	FALSE	TRUE	1.08	1.88	FALSE	0.776	0.125	13	TRUE	846	366	1.28e-07	5.7e-08	TRUE	TRUE	FALSE	TRUE	4.97	TRUE	100	113	100	148
mcl.305	FALSE	cl.TT_xrn.15.-1.196	1	TT_xrn	15	-1	969479	970023	545	545	59	up	FALSE	TRUE	FALSE	TRUE	FALSE	TRUE	FALSE	TRUE	0.734	0.424	FALSE	0.697	0.569	5.28	TRUE	446	409	7.64e-08	5.32e-08	TRUE	TRUE	FALSE	TRUE	4.04	TRUE	100	27	100	78
mcl.306	TRUE	cl.TT_rrp.16.-1.42	1	TT_rrp	16	-1	175896	175998	103	103	9	up	FALSE	FALSE	FALSE	FALSE	FALSE	FALSE	FALSE	TRUE	2.65	3.44	TRUE	0.438	-0.214	5.75	TRUE	71	6	4.76e-08	4.13e-09	FALSE	TRUE	FALSE	TRUE	1.7	FALSE	100	103	100	4
mcl.307	FALSE	cl.TT_rrp.16.-1.64	1	TT_rrp	16	-1	261097	261215	119	119	11	up	FALSE	TRUE	FALSE	FALSE	FALSE	TRUE	FALSE	TRUE	1.28	2.08	FALSE	0.449	-0.202	-4.47	TRUE	525	664	3.05e-07	3.96e-07	TRUE	TRUE	TRUE	TRUE	17	TRUE	100	225	100	6
mcl.308	FALSE	cl.TT_rrp.3.1.43	1	TT_rrp	3	1	125419	125802	384	384	39	up	FALSE	TRUE	FALSE	TRUE	TRUE	TRUE	FALSE	TRUE	0.824	1.47	FALSE	0.713	-0.0829	11.3	TRUE	374	104	6.73e-08	1.92e-08	FALSE	TRUE	FALSE	TRUE	4.13	TRUE	100	33	100	94
mcl.308	FALSE	cl.TT_ski.3.1.22	1	TT_ski	3	1	125596	125794	199	199	22	up	FALSE	TRUE	FALSE	TRUE	TRUE	TRUE	FALSE	TRUE	0.502	0.48	FALSE	0.449	-0.0435	5.36	TRUE	175	80	5.87e-08	2.85e-08	FALSE	TRUE	FALSE	TRUE	6.63	TRUE	100	21	100	47
mcl.309	FALSE	cl.TT_rrp.4.1.204	1	TT_rrp	4	1	601957	602037	81	81	10	down	FALSE	TRUE	FALSE	FALSE	FALSE	TRUE	FALSE	TRUE	-1.7	-1.05	FALSE	-0.0832	-0.879	-32.1	TRUE	2640	5504	2.25e-06	4.82e-06	TRUE	TRUE	TRUE	TRUE	16.5	TRUE	100	4054	100	287
mcl.310	FALSE	cl.TT_rrp.4.1.322	1	TT_rrp	4	1	1080809	1081020	202	212	24	up	FALSE	TRUE	FALSE	TRUE	FALSE	TRUE	FALSE	TRUE	1.34	1.99	FALSE	0.494	-0.303	5.63	TRUE	152	64	5.2e-08	2.25e-08	FALSE	TRUE	FALSE	TRUE	6.66	TRUE	100	3	100	48
mcl.310	FALSE	cl.TT_ski.4.1.128	1	TT_ski	4	1	1080912	1081020	99	109	11	up	FALSE	TRUE	FALSE	TRUE	FALSE	TRUE	FALSE	TRUE	1.19	1.17	FALSE	0.404	-0.0887	3.56	TRUE	90	44	6.07e-08	3.15e-08	TRUE	TRUE	FALSE	TRUE	5.94	TRUE	100	43	100	28
mcl.311	FALSE	cl.TT_rrp.4.1.336	1	TT_rrp	4	1	1174502	1174845	344	344	37	up	FALSE	TRUE	FALSE	TRUE	FALSE	TRUE	FALSE	TRUE	0.531	1.18	FALSE	0.77	-0.0258	10.7	TRUE	251	39	5.04e-08	8.04e-09	FALSE	TRUE	FALSE	TRUE	6.29	TRUE	100	30	100	28
mcl.312	TRUE	cl.TT_rrp.4.1.386	1	TT_rrp	4	1	1319423	1319626	204	204	23	up	FALSE	FALSE	FALSE	FALSE	FALSE	FALSE	FALSE	TRUE	2.22	2.87	TRUE	1.54	0.748	21.7	TRUE	1065	183	3.61e-07	6.36e-08	TRUE	TRUE	TRUE	TRUE	21.5	TRUE	100	77	100	120
mcl.313	TRUE	cl.TT_rrp.7.1.205	1	TT_rrp	7	1	700094	700365	272	272	30	up	FALSE	TRUE	FALSE	FALSE	FALSE	FALSE	FALSE	TRUE	1.2	1.85	FALSE	0.546	-0.25	12.2	TRUE	325	23	8.25e-08	6e-09	FALSE	TRUE	FALSE	TRUE	6	TRUE	90	8	100	111
mcl.314	FALSE	cl.TT_rrp.8.1.4	1	TT_rrp	8	1	11272	11371	100	100	11	up	FALSE	TRUE	FALSE	TRUE	FALSE	FALSE	FALSE	TRUE	1.95	2.6	FALSE	0.287	-0.509	6.08	TRUE	79	7	5.46e-08	4.96e-09	FALSE	TRUE	FALSE	TRUE	3.44	TRUE	100	23	100	71
mcl.314	FALSE	cl.TT_xrn.8.1.4	1	TT_xrn	8	1	11232	11503	272	272	31	up	FALSE	TRUE	FALSE	TRUE	FALSE	FALSE	FALSE	TRUE	0.711	0.838	FALSE	-0.346	-0.0356	7.2	TRUE	90	20	3.09e-08	5.21e-09	FALSE	TRUE	FALSE	TRUE	5.76	TRUE	100	6	100	1
mcl.315	TRUE	cl.TT_rrp.8.1.140	3	TT_rrp	8	1	411428	412018	591	591	69	up	FALSE	FALSE	FALSE	FALSE	FALSE	FALSE	FALSE	TRUE	3.75	4.41	TRUE	0.449	-0.347	34.4	TRUE	6135	54	7.17e-07	6.48e-09	TRUE	TRUE	TRUE	TRUE	-15.2	TRUE	100	2546	100	373
mcl.316	TRUE	cl.TT_rrp.12.1.29	1	TT_rrp	12	1	151199	151263	65	65	6	up	FALSE	TRUE	FALSE	FALSE	FALSE	FALSE	FALSE	TRUE	2.28	2.93	TRUE	0.263	-0.533	5.19	TRUE	60	4	6.38e-08	4.36e-09	FALSE	TRUE	FALSE	TRUE	5.32	TRUE	100	20	100	54
mcl.317	TRUE	cl.TT_rrp.13.1.98	1	TT_rrp	13	1	297118	297165	48	48	6	up	FALSE	TRUE	FALSE	FALSE	FALSE	FALSE	FALSE	TRUE	2.8	3.45	TRUE	-0.0199	-0.816	13.2	TRUE	1856	5	2.67e-06	7.39e-09	TRUE	TRUE	TRUE	TRUE	36.3	TRUE	100	2	100	53
mcl.317	TRUE	cl.TT_ski.13.1.42	1	TT_ski	13	1	297118	297173	56	56	7	up	FALSE	TRUE	FALSE	FALSE	FALSE	FALSE	FALSE	TRUE	3.76	3.73	TRUE	0.394	-0.0989	13.5	TRUE	2192	5	2.61e-06	6.33e-09	TRUE	TRUE	TRUE	TRUE	19.4	TRUE	100	0	100	7
mcl.318	FALSE	cl.TT_rrp.13.1.149	1	TT_rrp	13	1	480891	481140	250	250	30	up	FALSE	TRUE	FALSE	TRUE	TRUE	TRUE	FALSE	TRUE	1.88	2.53	FALSE	1.03	0.232	14.5	TRUE	1034	443	2.86e-07	1.26e-07	TRUE	TRUE	TRUE	TRUE	15.4	TRUE	100	29	100	273
mcl.318	FALSE	cl.TT_xrn.13.1.153	1	TT_xrn	13	1	480875	481257	383	383	45	up	FALSE	TRUE	FALSE	TRUE	TRUE	TRUE	FALSE	TRUE	0.875	1	FALSE	-0.353	-0.0429	15.3	TRUE	991	587	2.42e-07	1.09e-07	TRUE	TRUE	TRUE	TRUE	15	TRUE	100	1	96	24
mcl.319	FALSE	cl.TT_rrp.14.1.101	1	TT_rrp	14	1	355718	356364	647	647	76	up	FALSE	TRUE	FALSE	TRUE	FALSE	FALSE	FALSE	TRUE	0.651	1.3	FALSE	0.821	0.0247	16.3	TRUE	1211	496	1.29e-07	5.44e-08	TRUE	TRUE	FALSE	TRUE	13.7	TRUE	100	9	100	59
mcl.320	FALSE	cl.TT_rrp.14.1.227	1	TT_rrp	14	1	715705	715981	277	277	31	up	FALSE	TRUE	FALSE	FALSE	FALSE	FALSE	TRUE	TRUE	1	1.65	FALSE	0.925	0.129	13.4	TRUE	388	51	9.68e-08	1.31e-08	TRUE	TRUE	FALSE	TRUE	9.83	TRUE	100	37	100	50
mcl.321	FALSE	cl.TT_ski.4.-1.32	1	TT_ski	4	-1	323582	323629	48	48	6	up	FALSE	TRUE	FALSE	TRUE	FALSE	FALSE	FALSE	TRUE	2.79	3.28	TRUE	-0.326	-0.304	6.47	TRUE	139	3	1.93e-07	4.43e-09	TRUE	TRUE	TRUE	TRUE	14	TRUE	100	22	85	0
mcl.322	TRUE	cl.TT_ski.5.-1.16	1	TT_ski	5	-1	99276	99485	210	210	26	up	FALSE	TRUE	FALSE	FALSE	FALSE	FALSE	FALSE	TRUE	0.66	1.15	FALSE	0.041	0.0632	4.15	TRUE	102	46	3.24e-08	1.55e-08	FALSE	TRUE	FALSE	TRUE	4.09	TRUE	100	40	100	7
mcl.322	TRUE	cl.TT_xrn.5.-1.31	1	TT_xrn	5	-1	99300	99494	195	195	24	up	FALSE	TRUE	FALSE	FALSE	FALSE	FALSE	FALSE	TRUE	1.27	0.955	FALSE	0.303	0.175	9.92	TRUE	172	39	8.23e-08	1.42e-08	TRUE	TRUE	FALSE	TRUE	4.37	TRUE	100	96	100	6
mcl.323	TRUE	cl.TT_ski.5.-1.54	1	TT_ski	5	-1	568967	569414	444	448	55	up	FALSE	TRUE	FALSE	FALSE	FALSE	FALSE	FALSE	TRUE	1.06	1.55	FALSE	-0.182	-0.16	17.7	TRUE	1118	360	1.68e-07	5.75e-08	TRUE	TRUE	TRUE	TRUE	13.3	TRUE	100	59	39	3
mcl.324	TRUE	cl.TT_ski.7.-1.64	1	TT_ski	7	-1	653314	653770	457	457	49	up	FALSE	TRUE	FALSE	FALSE	FALSE	FALSE	FALSE	TRUE	0.77	1.26	FALSE	-0.0943	-0.0721	8.22	TRUE	296	112	4.33e-08	1.74e-08	FALSE	TRUE	FALSE	TRUE	8.13	TRUE	100	11	100	7
mcl.325	FALSE	cl.TT_ski.11.-1.48	1	TT_ski	11	-1	430899	430968	70	70	8	up	FALSE	TRUE	FALSE	FALSE	FALSE	FALSE	TRUE	TRUE	2.05	2.54	TRUE	-0.14	-0.118	4.84	TRUE	137	1	1.31e-07	1.01e-09	TRUE	TRUE	TRUE	TRUE	12.8	TRUE	100	30	100	4
mcl.326	FALSE	cl.TT_ski.12.-1.72	1	TT_ski	12	-1	710255	710346	92	92	9	up	FALSE	TRUE	FALSE	FALSE	FALSE	TRUE	FALSE	TRUE	1.1	1.59	FALSE	0.185	0.207	4.79	TRUE	229	127	1.66e-07	9.79e-08	TRUE	TRUE	TRUE	TRUE	8.14	TRUE	100	147	100	87
mcl.327	FALSE	cl.TT_ski.13.-1.2	1	TT_ski	13	-1	9267	9704	438	438	46	up	FALSE	TRUE	FALSE	TRUE	FALSE	TRUE	FALSE	TRUE	0.554	1.05	FALSE	-0.244	-0.222	7.37	TRUE	335	154	5.11e-08	2.49e-08	FALSE	TRUE	FALSE	TRUE	8.15	TRUE	100	16	100	21
mcl.328	FALSE	cl.TT_ski.14.-1.52	1	TT_ski	14	-1	507216	507336	121	121	13	up	FALSE	TRUE	FALSE	FALSE	FALSE	TRUE	FALSE	TRUE	1.5	1.99	FALSE	-0.128	-0.106	7.09	TRUE	160	46	8.83e-08	2.7e-08	TRUE	TRUE	TRUE	TRUE	10.9	TRUE	100	35	100	0
mcl.329	FALSE	cl.TT_ski.4.1.80	1	TT_ski	4	1	512499	513173	675	675	76	up	FALSE	TRUE	FALSE	TRUE	TRUE	TRUE	TRUE	TRUE	0.54	0.517	FALSE	0.291	-0.202	11.6	TRUE	469	147	4.64e-08	1.54e-08	FALSE	TRUE	FALSE	TRUE	6.49	TRUE	100	20	61	16
mcl.329	FALSE	cl.TT_xrn.4.1.188	1	TT_xrn	4	1	512499	513245	747	747	85	up	FALSE	TRUE	FALSE	TRUE	TRUE	TRUE	TRUE	TRUE	1.44	1.56	FALSE	-0.351	-0.0407	16.8	TRUE	551	161	6.88e-08	1.53e-08	FALSE	TRUE	FALSE	TRUE	3.6	TRUE	100	45	29	12
mcl.330	FALSE	cl.TT_ski.4.1.134	1	TT_ski	4	1	1166704	1167043	340	340	37	up	FALSE	TRUE	FALSE	TRUE	TRUE	TRUE	FALSE	TRUE	0.588	0.566	FALSE	0.134	-0.359	3.45	TRUE	175	108	3.44e-08	2.25e-08	FALSE	TRUE	FALSE	TRUE	5.94	TRUE	100	8	100	25
mcl.330	FALSE	cl.TT_xrn.4.1.397	1	TT_xrn	4	1	1166656	1167043	388	388	43	up	FALSE	TRUE	FALSE	TRUE	TRUE	TRUE	FALSE	TRUE	1.43	1.56	FALSE	-0.432	-0.122	8.72	TRUE	239	118	5.75e-08	2.16e-08	FALSE	TRUE	FALSE	TRUE	7.25	TRUE	100	1	100	29
mcl.331	FALSE	cl.TT_ski.9.1.48	1	TT_ski	9	1	387195	387739	545	545	59	up	FALSE	TRUE	FALSE	TRUE	FALSE	FALSE	FALSE	TRUE	0.634	0.612	FALSE	0.345	-0.147	4.81	TRUE	439	287	5.38e-08	3.73e-08	FALSE	TRUE	FALSE	TRUE	6.45	TRUE	86	25	100	37
mcl.332	FALSE	cl.TT_ski.12.1.20	1	TT_ski	12	1	230896	231516	621	621	67	up	FALSE	TRUE	FALSE	TRUE	FALSE	FALSE	FALSE	TRUE	0.505	0.483	FALSE	0.459	-0.0333	18.8	TRUE	1772	730	1.91e-07	8.34e-08	TRUE	TRUE	TRUE	TRUE	16.7	TRUE	100	24	100	86
mcl.333	TRUE	cl.TT_ski.14.1.90	2	TT_ski	14	1	716438	716629	192	192	21	up	FALSE	TRUE	FALSE	FALSE	FALSE	FALSE	FALSE	TRUE	2.4	2.38	TRUE	0.235	-0.258	10.8	TRUE	402	125	1.4e-07	4.62e-08	TRUE	TRUE	TRUE	TRUE	12.4	TRUE	100	96	100	14
mcl.334	FALSE	cl.TT_ski.15.1.10	1	TT_ski	15	1	87466	87732	267	267	19	up	FALSE	TRUE	FALSE	TRUE	FALSE	TRUE	FALSE	TRUE	2.13	2.11	TRUE	0.439	-0.0535	17.7	TRUE	688	66	1.72e-07	1.75e-08	TRUE	TRUE	TRUE	TRUE	6.07	TRUE	100	6	100	339
mcl.335	FALSE	cl.TT_ski.16.1.22	1	TT_ski	16	1	267782	267933	152	152	19	up	FALSE	TRUE	FALSE	FALSE	FALSE	FALSE	TRUE	TRUE	0.684	0.662	FALSE	0.416	-0.0762	3.95	TRUE	93	42	4.09e-08	1.96e-08	FALSE	TRUE	FALSE	TRUE	7.49	TRUE	100	3	100	14
mcl.336	FALSE	cl.TT_ski.16.1.50	1	TT_ski	16	1	482482	482680	199	199	19	up	FALSE	TRUE	FALSE	FALSE	TRUE	FALSE	FALSE	TRUE	0.682	0.66	FALSE	0.632	0.14	3.87	TRUE	194	116	6.51e-08	4.13e-08	TRUE	TRUE	FALSE	TRUE	8.44	TRUE	100	24	100	28
mcl.337	FALSE	cl.TT_xrn.3.-1.54	1	TT_xrn	3	-1	176572	176900	329	329	39	up	FALSE	TRUE	FALSE	TRUE	FALSE	TRUE	FALSE	TRUE	0.887	0.577	FALSE	-0.111	-0.239	13.6	TRUE	413	148	1.17e-07	3.19e-08	TRUE	TRUE	TRUE	TRUE	11.2	TRUE	100	24	100	7
mcl.338	FALSE	cl.TT_xrn.5.-1.7	1	TT_xrn	5	-1	10556	11381	826	826	96	up	FALSE	TRUE	FALSE	TRUE	FALSE	FALSE	FALSE	TRUE	0.718	0.408	FALSE	-0.0225	-0.15	14.4	TRUE	358	28	4.05e-08	2.4e-09	FALSE	TRUE	FALSE	TRUE	5.77	TRUE	100	23	100	4
mcl.339	TRUE	cl.TT_xrn.5.-1.35	1	TT_xrn	5	-1	115941	116292	352	352	36	up	FALSE	FALSE	FALSE	FALSE	FALSE	FALSE	FALSE	TRUE	2.04	1.73	TRUE	-0.483	-0.611	-13.3	TRUE	1092	2341	2.9e-07	4.72e-07	TRUE	TRUE	TRUE	TRUE	14.3	TRUE	100	192	100	19
mcl.340	TRUE	cl.TT_xrn.5.-1.75	1	TT_xrn	5	-1	268859	269040	182	182	21	up	FALSE	TRUE	FALSE	FALSE	FALSE	FALSE	FALSE	TRUE	1.49	1.18	FALSE	1.75	1.62	8.23	TRUE	160	61	8.21e-08	2.38e-08	TRUE	TRUE	FALSE	TRUE	7.74	TRUE	100	28	100	22
mcl.341	FALSE	cl.TT_xrn.5.-1.117	1	TT_xrn	5	-1	431844	432168	325	325	37	up	FALSE	TRUE	FALSE	FALSE	TRUE	TRUE	FALSE	TRUE	1.66	1.35	FALSE	-0.104	-0.231	21.4	TRUE	796	179	2.29e-07	3.91e-08	TRUE	TRUE	TRUE	TRUE	13	TRUE	35	39	100	6
mcl.342	FALSE	cl.TT_xrn.5.-1.119	1	TT_xrn	5	-1	434967	435491	491	525	52	up	FALSE	TRUE	FALSE	FALSE	FALSE	TRUE	FALSE	TRUE	0.9	0.59	FALSE	-0.148	-0.275	16	TRUE	477	127	9.07e-08	1.83e-08	TRUE	TRUE	FALSE	TRUE	7.09	TRUE	3	0	100	7
mcl.343	TRUE	cl.TT_xrn.7.-1.185	1	TT_xrn	7	-1	996441	996531	91	91	11	up	FALSE	TRUE	FALSE	FALSE	FALSE	FALSE	FALSE	TRUE	1.54	1.23	FALSE	0.91	0.783	6.49	TRUE	71	14	7.28e-08	1.09e-08	FALSE	TRUE	FALSE	TRUE	4.07	TRUE	100	64	100	17
mcl.344	FALSE	cl.TT_xrn.9.-1.2	1	TT_xrn	9	-1	30449	30648	200	200	25	up	FALSE	TRUE	FALSE	FALSE	FALSE	TRUE	FALSE	TRUE	1.34	1.03	FALSE	-0.0865	-0.214	5.37	TRUE	106	58	4.95e-08	2.06e-08	FALSE	TRUE	FALSE	TRUE	3.59	TRUE	100	2	100	57
mcl.345	FALSE	cl.TT_xrn.9.-1.38	1	TT_xrn	9	-1	216229	216485	257	257	31	up	FALSE	TRUE	FALSE	FALSE	TRUE	TRUE	FALSE	TRUE	1.18	0.871	FALSE	0.31	0.182	10.4	TRUE	269	108	9.77e-08	2.98e-08	TRUE	TRUE	FALSE	TRUE	5.23	TRUE	100	114	100	3
mcl.346	FALSE	cl.TT_xrn.9.-1.72	1	TT_xrn	9	-1	385976	386525	550	550	68	up	FALSE	TRUE	FALSE	TRUE	FALSE	TRUE	FALSE	TRUE	1.02	0.707	FALSE	-0.173	-0.301	23.9	TRUE	1622	739	2.75e-07	9.53e-08	TRUE	TRUE	TRUE	TRUE	11.9	TRUE	100	256	100	14
mcl.347	TRUE	cl.TT_xrn.10.-1.6	1	TT_xrn	10	-1	79401	79890	490	490	55	up	FALSE	TRUE	FALSE	FALSE	FALSE	FALSE	FALSE	TRUE	0.762	0.452	FALSE	0.0588	-0.0687	4.44	TRUE	174	138	3.31e-08	2e-08	FALSE	TRUE	FALSE	TRUE	4.5	TRUE	100	17	100	11
mcl.348	FALSE	cl.TT_xrn.10.-1.120	1	TT_xrn	10	-1	539818	540370	553	553	67	up	FALSE	TRUE	FALSE	TRUE	FALSE	TRUE	FALSE	TRUE	0.618	0.308	FALSE	-0.125	-0.252	10.8	TRUE	281	109	4.74e-08	1.4e-08	FALSE	TRUE	FALSE	TRUE	4.1	TRUE	100	40	100	15
mcl.349	TRUE	cl.TT_xrn.11.-1.4	1	TT_xrn	11	-1	11328	11843	516	516	55	up	FALSE	TRUE	FALSE	FALSE	FALSE	FALSE	FALSE	TRUE	1.11	0.8	FALSE	0.0754	-0.0522	10.1	TRUE	198	57	3.58e-08	7.83e-09	FALSE	TRUE	FALSE	TRUE	3.68	TRUE	100	18	100	22
mcl.350	TRUE	cl.TT_xrn.12.-1.120	1	TT_xrn	12	-1	592804	593148	316	345	37	up	FALSE	TRUE	FALSE	FALSE	FALSE	FALSE	FALSE	TRUE	1.02	0.709	FALSE	0.129	0.00173	10.8	TRUE	197	38	5.82e-08	8.53e-09	FALSE	TRUE	FALSE	TRUE	4.64	TRUE	83	14	0	0
mcl.352	TRUE	cl.TT_xrn.16.-1.42	1	TT_xrn	16	-1	198288	198884	597	597	61	up	FALSE	TRUE	FALSE	FALSE	FALSE	FALSE	FALSE	TRUE	0.782	0.472	FALSE	-0.117	-0.245	5.43	TRUE	371	323	5.8e-08	3.84e-08	FALSE	TRUE	FALSE	TRUE	5.25	TRUE	100	51	100	8
mcl.353	FALSE	cl.TT_xrn.2.1.106	1	TT_xrn	2	1	362881	364602	1721	1722	193	up	FALSE	TRUE	FALSE	TRUE	TRUE	FALSE	FALSE	TRUE	0.776	0.903	FALSE	-0.502	-0.192	20.2	TRUE	1079	463	5.85e-08	1.91e-08	FALSE	TRUE	FALSE	TRUE	7.76	TRUE	100	2	100	5
mcl.354	FALSE	cl.TT_xrn.3.1.14	1	TT_xrn	3	1	30865	31112	248	248	28	up	FALSE	TRUE	FALSE	TRUE	TRUE	TRUE	FALSE	TRUE	1.1	1.22	FALSE	-0.00786	0.302	4.79	TRUE	92	53	3.46e-08	1.52e-08	FALSE	TRUE	FALSE	TRUE	5.08	TRUE	100	4	100	18
mcl.355	FALSE	cl.TT_xrn.7.1.4	1	TT_xrn	7	1	10492	10789	156	298	19	up	FALSE	TRUE	FALSE	FALSE	FALSE	TRUE	FALSE	TRUE	1.66	1.79	FALSE	-0.25	0.0598	6.06	TRUE	61	6	3.65e-08	2.73e-09	FALSE	TRUE	FALSE	TRUE	4.25	TRUE	80	3	16	3
mcl.356	FALSE	cl.TT_xrn.7.1.177	1	TT_xrn	7	1	559258	559365	108	108	13	up	FALSE	TRUE	FALSE	FALSE	TRUE	TRUE	FALSE	TRUE	1.22	1.35	FALSE	-0.708	-0.398	10	TRUE	198	59	1.71e-07	3.87e-08	TRUE	TRUE	TRUE	TRUE	9.43	TRUE	100	27	100	98
mcl.357	FALSE	cl.TT_xrn.7.1.334	1	TT_xrn	7	1	994323	994829	507	507	57	up	FALSE	TRUE	FALSE	FALSE	TRUE	FALSE	FALSE	TRUE	0.626	0.753	FALSE	-0.503	-0.192	12.3	TRUE	327	111	6.02e-08	1.55e-08	FALSE	TRUE	FALSE	TRUE	8.13	TRUE	100	9	100	9
mcl.358	FALSE	cl.TT_xrn.11.1.6	1	TT_xrn	11	1	18743	20585	1843	1843	201	up	FALSE	TRUE	FALSE	TRUE	TRUE	TRUE	FALSE	TRUE	0.803	0.931	FALSE	-0.405	-0.0951	22.7	TRUE	960	257	4.86e-08	9.89e-09	FALSE	TRUE	FALSE	TRUE	-3.7	TRUE	100	60	100	84
mcl.359	FALSE	cl.TT_xrn.11.1.30	1	TT_xrn	11	1	92310	92510	201	201	25	up	FALSE	TRUE	FALSE	FALSE	FALSE	TRUE	FALSE	TRUE	1.09	1.21	FALSE	-0.204	0.106	10.9	TRUE	224	62	1.04e-07	2.19e-08	TRUE	TRUE	TRUE	TRUE	4.42	TRUE	100	65	100	73
mcl.360	FALSE	cl.TT_xrn.11.1.56	1	TT_xrn	11	1	151278	152774	1497	1497	167	up	FALSE	TRUE	FALSE	TRUE	FALSE	TRUE	FALSE	TRUE	0.694	0.821	FALSE	-0.237	0.0735	13.1	TRUE	572	295	3.57e-08	1.4e-08	FALSE	TRUE	FALSE	TRUE	3.65	TRUE	100	19	100	23
mcl.361	TRUE	cl.TT_xrn.13.1.268	1	TT_xrn	13	1	809104	809416	313	313	36	up	FALSE	TRUE	FALSE	FALSE	FALSE	FALSE	FALSE	TRUE	0.835	0.963	FALSE	-0.352	-0.0418	10.7	TRUE	190	36	5.67e-08	8.16e-09	FALSE	TRUE	FALSE	TRUE	6.57	TRUE	100	2	100	35
mcl.362	TRUE	cl.TT_xrn.15.1.2	1	TT_xrn	15	1	3720	3804	85	85	10	up	FALSE	TRUE	FALSE	FALSE	FALSE	FALSE	FALSE	TRUE	2.08	2.2	TRUE	-0.248	0.0625	5.93	TRUE	75	3	8.24e-08	2.5e-09	TRUE	TRUE	FALSE	TRUE	3.48	TRUE	100	90	100	15
mcl.363	FALSE	cl.TT_xrn.15.1.10	2	TT_xrn	15	1	21873	22128	256	256	32	up	FALSE	TRUE	FALSE	FALSE	FALSE	FALSE	TRUE	TRUE	1.19	1.32	FALSE	-0.438	-0.128	8.12	TRUE	107	15	3.9e-08	4.15e-09	FALSE	TRUE	FALSE	TRUE	5.3	TRUE	100	1	100	25
mcl.364	FALSE	cl.TT_xrn.15.1.40	1	TT_xrn	15	1	96657	97257	601	601	68	up	FALSE	FALSE	FALSE	TRUE	FALSE	TRUE	TRUE	TRUE	2.11	2.24	TRUE	-0.236	0.0739	20.5	TRUE	713	147	1.11e-07	1.73e-08	TRUE	TRUE	TRUE	TRUE	11	TRUE	100	17	100	20
mcl.365	FALSE	cl.TT_xrn.15.1.152	1	TT_xrn	15	1	444117	444481	365	365	41	up	FALSE	TRUE	FALSE	FALSE	FALSE	TRUE	FALSE	TRUE	0.822	0.95	FALSE	-0.279	0.0315	7.2	TRUE	166	83	4.24e-08	1.61e-08	FALSE	TRUE	FALSE	TRUE	6.73	TRUE	100	6	100	1
mcl.366	FALSE	cl.TT_xrn.15.1.200	1	TT_xrn	15	1	618732	619719	988	988	116	up	FALSE	TRUE	FALSE	FALSE	FALSE	TRUE	FALSE	TRUE	0.708	0.835	FALSE	-0.344	-0.0341	13.7	TRUE	633	329	5.98e-08	2.36e-08	FALSE	TRUE	FALSE	TRUE	-35	TRUE	100	143	100	675
