# Supplementary material for: Novel Low Abundance and Transient RNAs in Yeast Revealed by Tiling Microarrays and Ultra High–Throughput Sequencing Are Not Conserved Across Closely Related Yeast Species
Source: PLoS Genet. 2008 Dec 19;4(12):e1000299. doi: 10.1371/journal.pgen.1000299 (PMC2601015; doi:10.1371/journal.pgen.1000299)
Supplement: Table S2 — This table shows which previously reported unannotated transcripts were above background level in this study (use the column background20, with TRUE meaning that the transcript was detected). (3.90 MB TXT) [file pgen.1000299.s009.txt]

chr	start	end	strand	lengthWithoutMask	length	lambda	background5	background20	reads	study
1	70855	71018	1	164	158	3.14142997890845e-09	FALSE	FALSE	7	Nagalakshmi
1	199135	199890	1	756	756	1.72576818493625e-08	FALSE	FALSE	184	Nagalakshmi
1	92353	92508	1	156	156	1.45449358730413e-08	FALSE	FALSE	32	Nagalakshmi
1	9468	9684	1	217	217	6.53516703973054e-10	FALSE	FALSE	2	Nagalakshmi
1	185919	186281	1	363	363	1.91428184940647e-08	FALSE	FALSE	98	Nagalakshmi
1	175709	176122	1	414	414	4.11052535542472e-09	FALSE	FALSE	24	Nagalakshmi
1	196957	197169	-1	213	213	2.66315727252869e-09	FALSE	FALSE	8	Nagalakshmi
1	197499	198341	-1	843	843	4.03738433486556e-09	FALSE	FALSE	48	Nagalakshmi
1	196390	196557	1	168	168	4.22062871315931e-09	FALSE	FALSE	10	Nagalakshmi
1	189785	189968	1	184	184	3.04435784136143e-08	FALSE	TRUE	79	Nagalakshmi
2	165864	166147	1	284	273	2.33757897959593e-09	FALSE	FALSE	9	Nagalakshmi
2	532687	533069	1	383	383	1.48107702101465e-08	FALSE	FALSE	80	Nagalakshmi
2	649956	650107	1	152	152	4.47830920301535e-08	FALSE	TRUE	96	Nagalakshmi
2	96303	96456	1	154	154	7.36691557205989e-09	FALSE	FALSE	16	Nagalakshmi
2	376258	376536	1	279	279	4.06632615805456e-08	FALSE	TRUE	160	Nagalakshmi
2	697841	698209	-1	369	369	2.8823805845966e-09	FALSE	FALSE	15	Nagalakshmi
2	555884	556245	1	362	362	3.44739087819598e-08	FALSE	TRUE	176	Nagalakshmi
2	785849	786479	1	631	631	1.65186444849734e-08	FALSE	FALSE	147	Nagalakshmi
2	785103	785762	-1	660	660	9.77651087375447e-09	FALSE	FALSE	91	Nagalakshmi
2	593166	593468	-1	303	303	2.08273401053327e-08	FALSE	FALSE	89	Nagalakshmi
2	362856	364596	1	1741	1740	1.90714202266343e-08	FALSE	FALSE	468	Nagalakshmi
2	251666	252110	1	445	445	5.09889886785269e-09	FALSE	FALSE	32	Nagalakshmi
2	431027	431234	1	208	208	2.62490639583792e-08	FALSE	FALSE	77	Nagalakshmi
2	21617	21856	1	240	240	3.24988410913267e-09	FALSE	FALSE	11	Nagalakshmi
2	407578	407837	1	260	260	6.54522114286859e-09	FALSE	FALSE	24	Nagalakshmi
2	694653	694837	1	185	185	0	FALSE	FALSE	0	Nagalakshmi
2	172038	172388	-1	351	351	2.90898717460826e-08	FALSE	FALSE	144	Nagalakshmi
2	555384	555752	1	369	369	4.82318351155831e-08	FALSE	TRUE	251	Nagalakshmi
3	30768	31228	1	461	461	1.10743437992137e-08	FALSE	FALSE	72	Nagalakshmi
3	308631	309067	1	437	437	3.24515159638794e-09	FALSE	FALSE	20	Nagalakshmi
3	170128	170834	1	707	707	5.44586469206853e-08	FALSE	TRUE	543	Nagalakshmi
3	114056	114220	1	165	165	3.43789393362795e-09	FALSE	FALSE	8	Nagalakshmi
3	41041	41407	1	367	367	1.44904419034897e-08	FALSE	FALSE	75	Nagalakshmi
3	125609	125771	1	163	163	2.87106326205585e-08	FALSE	FALSE	66	Nagalakshmi
3	115299	115626	-1	328	328	5.62064213996337e-09	FALSE	FALSE	26	Nagalakshmi
3	308209	308438	-1	230	230	3.08289401656854e-09	FALSE	FALSE	10	Nagalakshmi
3	228951	229185	-1	235	235	4.52595079028147e-09	FALSE	FALSE	15	Nagalakshmi
3	157877	158256	1	380	380	3.17213568546921e-08	FALSE	TRUE	170	Nagalakshmi
3	289828	291235	-1	1408	1406	8.11945700096252e-09	FALSE	FALSE	161	Nagalakshmi
3	205820	206001	-1	182	182	1.94798248299660e-09	FALSE	FALSE	5	Nagalakshmi
3	315160	315433	-1	274	194	0	FALSE	FALSE	0	Nagalakshmi
3	27430	27604	-1	175	175	1.66123946149950e-08	FALSE	FALSE	41	Nagalakshmi
3	82660	83052	-1	393	77	0	FALSE	FALSE	0	Nagalakshmi
3	152350	152504	1	155	155	3.20223184946797e-09	FALSE	FALSE	7	Nagalakshmi
3	299295	299631	1	337	337	1.6832418369395e-09	FALSE	FALSE	8	Nagalakshmi
3	300577	300775	1	199	199	5.70103014119207e-09	FALSE	FALSE	16	Nagalakshmi
4	115978	116154	1	177	177	8.81324504171571e-09	FALSE	FALSE	22	Nagalakshmi
4	56949	57145	1	197	186	3.39284088812677e-08	FALSE	TRUE	89	Nagalakshmi
4	722724	723018	1	295	295	2.66800963535576e-08	FALSE	FALSE	111	Nagalakshmi
4	1162617	1162848	1	232	232	3.05631734401191e-09	FALSE	FALSE	10	Nagalakshmi
4	1330291	1330446	1	156	156	1.40904066270088e-08	FALSE	FALSE	31	Nagalakshmi
4	501490	501657	1	168	168	1.30839490107939e-08	FALSE	FALSE	31	Nagalakshmi
4	369391	369542	1	152	152	1.58606784273460e-08	FALSE	FALSE	34	Nagalakshmi
4	573847	574072	1	226	226	1.19223423472606e-08	FALSE	FALSE	38	Nagalakshmi
4	576080	576365	1	286	286	6.86752369914621e-08	FALSE	TRUE	277	Nagalakshmi
4	1252018	1252227	-1	210	210	5.77382007960194e-08	FALSE	TRUE	171	Nagalakshmi
4	21151	21723	-1	573	573	4.08362401147560e-09	FALSE	FALSE	33	Nagalakshmi
4	1341291	1341448	1	158	158	1.07706170705433e-08	FALSE	FALSE	24	Nagalakshmi
4	621300	621470	1	171	171	1.32690643052307e-08	FALSE	FALSE	32	Nagalakshmi
4	599719	600349	1	631	631	4.32631165082637e-08	FALSE	TRUE	385	Nagalakshmi
4	512496	512950	1	455	455	1.85447932381277e-08	FALSE	FALSE	119	Nagalakshmi
4	60471	60840	-1	370	370	1.51970010724848e-07	TRUE	TRUE	793	Nagalakshmi
4	909713	909946	-1	234	233	3.28665611036749e-08	FALSE	TRUE	108	Nagalakshmi
4	67583	67806	1	224	224	1.17122446790171e-08	FALSE	FALSE	37	Nagalakshmi
4	1521628	1521874	1	247	247	2.58363992481655e-09	FALSE	FALSE	9	Nagalakshmi
4	959862	960128	-1	267	267	7.70146183165249e-09	FALSE	FALSE	29	Nagalakshmi
4	763955	764130	1	176	176	1.16834676650637e-08	FALSE	FALSE	29	Nagalakshmi
4	791984	792272	-1	289	289	7.3605428077242e-09	FALSE	FALSE	30	Nagalakshmi
4	386488	386654	1	167	167	1.69836077559464e-09	FALSE	FALSE	4	Nagalakshmi
4	1476600	1476796	1	197	197	1.33174761832479e-08	FALSE	FALSE	37	Nagalakshmi
4	551451	551632	1	182	182	4.98683515647131e-08	FALSE	TRUE	128	Nagalakshmi
4	357781	357988	-1	208	208	6.1361448214393e-09	FALSE	FALSE	18	Nagalakshmi
4	25912	26169	1	258	258	1.64898982281573e-09	FALSE	FALSE	6	Nagalakshmi
4	368287	368485	-1	199	199	4.98840137354306e-09	FALSE	FALSE	14	Nagalakshmi
4	894582	894776	-1	195	195	2.58172611746483e-08	FALSE	FALSE	71	Nagalakshmi
4	1166645	1166923	1	279	279	2.31272300239353e-08	FALSE	FALSE	91	Nagalakshmi
4	699912	700279	1	368	368	2.48558330085838e-08	FALSE	FALSE	129	Nagalakshmi
4	1515734	1515886	-1	153	153	3.24409108933029e-09	FALSE	FALSE	7	Nagalakshmi
4	979648	980037	1	390	390	7.45427963493367e-09	FALSE	FALSE	41	Nagalakshmi
4	506355	507872	-1	1518	1518	9.38881359591328e-09	FALSE	FALSE	201	Nagalakshmi
4	431866	432017	-1	152	152	3.17213568546921e-08	FALSE	TRUE	68	Nagalakshmi
4	407660	407985	-1	326	326	5.9596313166917e-08	FALSE	TRUE	274	Nagalakshmi
4	1514889	1515062	-1	174	174	4.07508979201589e-09	FALSE	FALSE	10	Nagalakshmi
4	1411730	1411952	-1	223	223	3.59302311617114e-08	FALSE	TRUE	113	Nagalakshmi
4	1513720	1514040	-1	321	321	5.96410337784755e-09	FALSE	FALSE	27	Nagalakshmi
4	804832	805000	-1	169	100	3.04898218238629e-08	FALSE	TRUE	43	Nagalakshmi
4	20368	20520	-1	153	153	1.85376633676017e-09	FALSE	FALSE	4	Nagalakshmi
4	1049621	1050217	1	597	597	8.18335368183612e-08	TRUE	TRUE	689	Nagalakshmi
4	652093	652744	1	652	652	2.12067172765489e-08	FALSE	FALSE	195	Nagalakshmi
4	210670	211132	-1	463	463	4.31871503055368e-08	FALSE	TRUE	282	Nagalakshmi
4	721969	722269	1	301	301	2.12012977219165e-08	FALSE	FALSE	90	Nagalakshmi
4	1518275	1518435	1	161	161	3.5233074475069e-09	FALSE	FALSE	8	Nagalakshmi
4	935940	936178	-1	239	239	2.78879366687079e-08	FALSE	FALSE	94	Nagalakshmi
4	899205	899381	-1	177	177	2.20331126042893e-08	FALSE	FALSE	55	Nagalakshmi
4	65861	66058	-1	198	198	1.79056975709789e-08	FALSE	FALSE	50	Nagalakshmi
4	50132	51002	1	871	871	8.14082231700073e-09	FALSE	FALSE	100	Nagalakshmi
4	232185	232458	-1	274	274	7.50470915712123e-09	FALSE	FALSE	29	Nagalakshmi
4	241885	242329	-1	445	445	8.44505124988101e-08	TRUE	TRUE	530	Nagalakshmi
4	621592	621921	1	330	330	7.09065623810764e-09	FALSE	FALSE	33	Nagalakshmi
4	570060	570244	1	185	185	7.66557431146772e-09	FALSE	FALSE	20	Nagalakshmi
4	1018054	1018249	1	196	196	2.89414540330924e-09	FALSE	FALSE	8	Nagalakshmi
4	1500721	1501357	1	637	637	2.86075141788644e-08	FALSE	FALSE	257	Nagalakshmi
5	449625	450162	1	538	538	1.55519969534703e-08	FALSE	FALSE	118	Nagalakshmi
5	270476	270836	1	361	361	1.38081200426307e-07	TRUE	TRUE	703	Nagalakshmi
5	130595	131011	1	417	417	6.20644970481844e-08	FALSE	TRUE	365	Nagalakshmi
5	292800	292641	1	-158	-158	0	FALSE	FALSE	0	Nagalakshmi
5	363797	364576	1	780	780	7.8179030317597e-09	FALSE	FALSE	86	Nagalakshmi
5	484549	484731	-1	183	183	1.00741564038688e-08	FALSE	FALSE	26	Nagalakshmi
5	545224	545533	1	310	310	1.89846602504172e-08	FALSE	FALSE	83	Nagalakshmi
5	61467	61666	1	200	200	2.48172968333767e-09	FALSE	FALSE	7	Nagalakshmi
5	75675	75911	1	237	237	7.77877899539235e-09	FALSE	FALSE	26	Nagalakshmi
5	517923	518125	-1	203	203	1.32731496082803e-08	FALSE	FALSE	38	Nagalakshmi
5	242801	243000	1	200	200	2.12719687143229e-08	FALSE	FALSE	60	Nagalakshmi
5	151196	151444	1	249	249	6.834367458417e-09	FALSE	FALSE	24	Nagalakshmi
5	98103	98273	-1	171	171	1.82449634196922e-08	FALSE	FALSE	44	Nagalakshmi
5	314076	314356	1	281	281	4.03738433486556e-09	FALSE	FALSE	16	Nagalakshmi
5	187061	188078	-1	1018	1018	4.65280782618458e-08	FALSE	TRUE	668	Nagalakshmi
5	151527	151861	-1	335	335	5.92651864677653e-09	FALSE	FALSE	28	Nagalakshmi
5	271335	271593	1	259	259	1.34147550450685e-08	FALSE	FALSE	49	Nagalakshmi
5	567201	567469	1	269	269	1.31796584351443e-09	FALSE	FALSE	5	Nagalakshmi
5	504104	504573	-1	470	470	6.93979121176492e-09	FALSE	FALSE	46	Nagalakshmi
5	128642	128792	-1	151	151	4.41405090319284e-08	FALSE	TRUE	94	Nagalakshmi
5	431852	432190	-1	339	339	3.63945187442693e-08	FALSE	TRUE	174	Nagalakshmi
5	554388	555775	1	1388	1388	1.13409631474056e-08	FALSE	FALSE	222	Nagalakshmi
5	284807	285113	1	307	307	3.02565461626091e-08	FALSE	TRUE	131	Nagalakshmi
6	210328	210586	1	259	215	1.31919185825258e-09	FALSE	FALSE	4	Nagalakshmi
6	15707	15904	-1	198	198	2.25611789394334e-08	FALSE	FALSE	63	Nagalakshmi
6	192270	192521	-1	252	252	2.56051475264998e-08	FALSE	FALSE	91	Nagalakshmi
6	110297	110594	-1	298	298	3.8070637520041e-09	FALSE	FALSE	16	Nagalakshmi
6	111141	111291	1	151	151	1.40873964995516e-09	FALSE	FALSE	3	Nagalakshmi
6	158747	159023	-1	277	277	1.79186258724742e-08	FALSE	FALSE	70	Nagalakshmi
6	262447	262859	1	413	413	1.39066139294605e-08	FALSE	FALSE	81	Nagalakshmi
6	87399	87668	1	270	270	7.61589003352302e-09	FALSE	FALSE	29	Nagalakshmi
6	48201	48694	1	494	494	3.61709589474317e-08	FALSE	TRUE	252	Nagalakshmi
6	226487	226643	-1	157	157	1.49039271246848e-08	FALSE	FALSE	33	Nagalakshmi
6	16156	16475	1	320	320	1.88345556324734e-08	FALSE	FALSE	85	Nagalakshmi
7	827108	827362	1	255	255	1.94645465359818e-08	FALSE	FALSE	70	Nagalakshmi
7	766694	766987	1	294	294	4.82357567218207e-10	FALSE	FALSE	2	Nagalakshmi
7	76696	76866	1	171	171	6.26133971903072e-08	FALSE	TRUE	151	Nagalakshmi
7	989744	989921	1	178	178	1.63324104360906e-08	FALSE	FALSE	41	Nagalakshmi
7	166477	166680	1	204	204	1.42508287138438e-08	FALSE	FALSE	41	Nagalakshmi
7	968854	969214	1	361	361	2.29807972259998e-08	FALSE	FALSE	117	Nagalakshmi
7	363997	364283	1	287	287	2.12472625950264e-08	FALSE	FALSE	86	Nagalakshmi
7	366506	366807	1	302	302	7.74806807475338e-09	FALSE	FALSE	33	Nagalakshmi
7	159821	160061	1	241	241	1.17687240466517e-08	FALSE	FALSE	40	Nagalakshmi
7	56023	56245	1	223	222	3.19398929644488e-09	FALSE	FALSE	10	Nagalakshmi
7	774757	774914	1	158	158	1.16681684930885e-08	FALSE	FALSE	26	Nagalakshmi
7	140050	140345	1	296	291	9.9902716756843e-09	FALSE	FALSE	41	Nagalakshmi
7	850791	851028	1	238	238	1.04274356442759e-08	FALSE	FALSE	35	Nagalakshmi
7	610354	610558	1	205	205	4.35815944391006e-08	FALSE	TRUE	126	Nagalakshmi
7	582089	582554	1	466	466	1.68897605671663e-08	FALSE	FALSE	111	Nagalakshmi
7	545153	545341	-1	189	189	3.00133597380218e-09	FALSE	FALSE	8	Nagalakshmi
7	875560	875717	-1	158	158	2.24387855636318e-09	FALSE	FALSE	5	Nagalakshmi
7	523120	523422	1	303	303	2.97199122851376e-08	FALSE	TRUE	127	Nagalakshmi
7	9952	10210	1	259	259	3.28524613348617e-09	FALSE	FALSE	12	Nagalakshmi
7	75781	76421	-1	641	641	3.01988947426425e-08	FALSE	TRUE	273	Nagalakshmi
7	605757	605949	1	193	193	3.67391514927857e-09	FALSE	FALSE	10	Nagalakshmi
7	593267	593438	-1	172	169	2.13978383516858e-08	FALSE	FALSE	51	Nagalakshmi
7	788540	788835	1	296	296	1.60497962146355e-08	FALSE	FALSE	67	Nagalakshmi
7	326334	326489	-1	156	156	8.18152642858574e-09	FALSE	FALSE	18	Nagalakshmi
7	502428	502617	1	190	190	2.50038930501690e-08	FALSE	FALSE	67	Nagalakshmi
7	167018	167182	1	165	165	2.06273636017677e-08	FALSE	FALSE	48	Nagalakshmi
7	622123	622371	1	249	249	1.48077961599035e-08	FALSE	FALSE	52	Nagalakshmi
7	624913	625289	1	377	377	1.69272960591429e-08	FALSE	FALSE	90	Nagalakshmi
7	19010	19270	-1	261	261	1.76587224320688e-08	FALSE	FALSE	65	Nagalakshmi
7	383427	383596	-1	170	170	2.83626249524306e-08	FALSE	FALSE	68	Nagalakshmi
7	170687	171261	-1	575	575	3.40351499429167e-08	FALSE	TRUE	276	Nagalakshmi
7	398293	398504	1	212	212	4.24770444452675e-08	FALSE	TRUE	127	Nagalakshmi
7	422403	422743	-1	341	341	1.41397250495988e-08	FALSE	FALSE	68	Nagalakshmi
7	778253	778756	1	504	504	2.26507074272883e-08	FALSE	FALSE	161	Nagalakshmi
7	320037	320271	-1	235	235	8.14671142250665e-09	FALSE	FALSE	27	Nagalakshmi
7	599114	599310	1	197	197	7.558567563465e-09	FALSE	FALSE	21	Nagalakshmi
7	225916	226132	1	217	217	4.90137527979791e-09	FALSE	FALSE	15	Nagalakshmi
7	653193	653387	1	195	195	4.72710415873843e-09	FALSE	FALSE	13	Nagalakshmi
7	738732	738982	1	251	251	1.4124813223322e-09	FALSE	FALSE	5	Nagalakshmi
7	567798	568241	-1	444	444	1.59699464822244e-10	FALSE	FALSE	1	Nagalakshmi
7	559199	559546	1	348	348	1.02692262758800e-07	TRUE	TRUE	504	Nagalakshmi
7	147840	148156	1	317	317	1.00656003380077e-08	FALSE	FALSE	45	Nagalakshmi
7	204371	204564	-1	194	194	5.48246616348529e-09	FALSE	FALSE	15	Nagalakshmi
7	206340	206633	-1	294	294	3.85886053774565e-09	FALSE	FALSE	16	Nagalakshmi
7	682179	682352	-1	174	174	2.81181195649096e-08	FALSE	FALSE	69	Nagalakshmi
7	23649	23861	-1	213	213	1.09855237491809e-08	FALSE	FALSE	33	Nagalakshmi
7	557838	558011	1	174	174	3.05631734401191e-08	FALSE	TRUE	75	Nagalakshmi
7	74997	75178	-1	182	182	4.16868251361273e-08	FALSE	TRUE	107	Nagalakshmi
7	993743	993956	-1	214	214	6.29544245439463e-09	FALSE	FALSE	19	Nagalakshmi
7	994599	994836	1	238	238	1.01295089115823e-08	FALSE	FALSE	34	Nagalakshmi
7	607232	607444	-1	213	213	6.65789318132173e-09	FALSE	FALSE	20	Nagalakshmi
7	701706	701864	1	159	159	3.12167255765745e-09	FALSE	FALSE	7	Nagalakshmi
7	1078997	1079251	-1	255	231	3.99041260153244e-09	FALSE	FALSE	13	Nagalakshmi
7	999731	999995	-1	265	265	2.64896214178361e-08	FALSE	FALSE	99	Nagalakshmi
7	20381	20730	1	350	350	2.43108213877976e-08	FALSE	FALSE	120	Nagalakshmi
7	159478	159705	1	228	228	2.20805523204229e-08	FALSE	FALSE	71	Nagalakshmi
7	1071933	1072246	-1	314	314	8.35523187292939e-09	FALSE	FALSE	37	Nagalakshmi
7	531017	531190	1	174	174	5.70512570882224e-09	FALSE	FALSE	14	Nagalakshmi
7	996472	996770	-1	299	299	4.74291387164391e-09	FALSE	FALSE	20	Nagalakshmi
7	326714	327622	-1	909	909	1.00626474666214e-08	FALSE	FALSE	129	Nagalakshmi
8	512053	512239	1	187	187	1.51671791189468e-09	FALSE	FALSE	4	Nagalakshmi
8	271607	272468	1	862	862	4.91081412314415e-08	FALSE	TRUE	597	Nagalakshmi
8	364474	364736	1	263	263	2.69606701068732e-09	FALSE	FALSE	10	Nagalakshmi
8	11226	11566	-1	341	341	4.15874266164671e-09	FALSE	FALSE	20	Nagalakshmi
8	508929	509116	1	188	188	2.33840790831209e-08	FALSE	FALSE	62	Nagalakshmi
8	520447	520648	1	202	202	1.05306775813480e-09	FALSE	FALSE	3	Nagalakshmi
8	150997	151158	-1	162	162	4.37694829512817e-09	FALSE	FALSE	10	Nagalakshmi
8	16815	17024	1	210	210	2.70120237642196e-09	FALSE	FALSE	8	Nagalakshmi
8	147141	147761	-1	621	621	3.89358096166619e-08	FALSE	TRUE	341	Nagalakshmi
8	102199	102385	1	187	187	4.58807168348141e-08	FALSE	TRUE	121	Nagalakshmi
8	396944	397217	-1	274	274	1.81148152068443e-09	FALSE	FALSE	7	Nagalakshmi
8	81740	81925	1	186	174	8.15017958403177e-09	FALSE	FALSE	20	Nagalakshmi
8	14581	14762	1	182	182	1.24670878911783e-08	FALSE	FALSE	32	Nagalakshmi
8	524036	524366	1	331	331	1.15678379715351e-08	FALSE	FALSE	54	Nagalakshmi
8	201661	202107	-1	447	447	6.82098922234068e-09	FALSE	FALSE	43	Nagalakshmi
8	294276	294582	1	307	307	2.3789498127853e-07	TRUE	TRUE	1030	Nagalakshmi
8	391782	392015	-1	234	231	6.1390963100499e-10	FALSE	FALSE	2	Nagalakshmi
8	238637	238798	1	162	162	3.06386380658972e-09	FALSE	FALSE	7	Nagalakshmi
8	516781	517190	1	410	410	1.69483978374280e-08	FALSE	FALSE	98	Nagalakshmi
9	267860	268337	1	478	478	2.84812970233612e-08	FALSE	FALSE	192	Nagalakshmi
9	53788	53954	1	167	167	1.27377058169598e-08	FALSE	FALSE	30	Nagalakshmi
9	35140	36133	1	994	994	1.59789436351721e-08	FALSE	FALSE	224	Nagalakshmi
9	240814	241062	1	249	249	1.36117818546805e-07	TRUE	TRUE	478	Nagalakshmi
9	375068	375310	1	243	243	1.13800655673332e-08	FALSE	FALSE	39	Nagalakshmi
9	96873	97078	-1	206	206	2.06523968100223e-08	FALSE	FALSE	60	Nagalakshmi
9	122425	122587	-1	163	163	6.69914761146366e-08	FALSE	TRUE	154	Nagalakshmi
9	436656	436881	-1	226	226	6.27491702487402e-10	FALSE	FALSE	2	Nagalakshmi
9	93011	93406	-1	396	396	1.9517210352367e-08	FALSE	FALSE	109	Nagalakshmi
9	131790	132007	-1	218	218	3.57785406510019e-09	FALSE	FALSE	11	Nagalakshmi
9	130343	130573	1	231	231	6.4460511255524e-09	FALSE	FALSE	21	Nagalakshmi
9	196247	196617	1	371	371	1.43342107239373e-08	FALSE	FALSE	75	Nagalakshmi
9	39034	39230	-1	197	197	5.03904504231e-09	FALSE	FALSE	14	Nagalakshmi
9	36621	36786	1	166	166	2.00759544090999e-08	FALSE	FALSE	47	Nagalakshmi
9	216078	216471	-1	394	394	2.46553275284453e-08	FALSE	FALSE	137	Nagalakshmi
9	174337	174488	1	152	152	4.66490541980766e-10	FALSE	FALSE	1	Nagalakshmi
9	386925	387210	-1	286	272	1.19915509909173e-08	FALSE	FALSE	46	Nagalakshmi
9	30082	30797	1	716	716	9.70508814713057e-09	FALSE	FALSE	98	Nagalakshmi
9	22705	22917	1	213	77	0	FALSE	FALSE	0	Nagalakshmi
9	26140	28722	-1	2583	2583	7.87850693123071e-09	FALSE	FALSE	287	Nagalakshmi
9	302955	303378	1	424	424	1.65560133861476e-08	FALSE	FALSE	99	Nagalakshmi
9	427891	428103	-1	213	213	2.66315727252869e-09	FALSE	FALSE	8	Nagalakshmi
10	620017	620499	1	483	483	5.43176564823981e-09	FALSE	FALSE	37	Nagalakshmi
10	194906	195122	1	217	217	1.17633006715150e-08	FALSE	FALSE	36	Nagalakshmi
10	398660	398858	1	199	199	2.67235787868378e-08	FALSE	FALSE	75	Nagalakshmi
10	349295	349608	1	314	314	1.26457563482174e-08	FALSE	FALSE	56	Nagalakshmi
10	33294	33500	1	207	207	5.48070047389963e-09	FALSE	FALSE	16	Nagalakshmi
10	649241	649397	1	157	157	9.48431726116309e-09	FALSE	FALSE	21	Nagalakshmi
10	471768	472085	1	318	317	9.8419203304964e-09	FALSE	FALSE	44	Nagalakshmi
10	703485	703846	1	362	362	2.01750716167151e-08	FALSE	FALSE	103	Nagalakshmi
10	415175	415416	1	242	242	2.05101626722122e-09	FALSE	FALSE	7	Nagalakshmi
10	539853	540158	1	306	306	8.11022772332573e-09	FALSE	FALSE	35	Nagalakshmi
10	220858	221067	-1	210	210	3.24144285170635e-08	FALSE	TRUE	96	Nagalakshmi
10	539362	539721	-1	360	360	1.24086484166884e-08	FALSE	FALSE	63	Nagalakshmi
10	605942	607249	-1	1308	1308	4.77047208680025e-09	FALSE	FALSE	88	Nagalakshmi
10	136843	137087	-1	245	243	1.10882690143247e-08	FALSE	FALSE	38	Nagalakshmi
10	322304	323205	-1	902	902	1.54076343976618e-08	FALSE	FALSE	196	Nagalakshmi
10	28636	29318	1	683	683	3.84120469707149e-09	FALSE	FALSE	37	Nagalakshmi
10	706953	707121	-1	169	169	3.60826293773525e-08	FALSE	TRUE	86	Nagalakshmi
10	404983	405136	-1	154	154	1.04978546901853e-07	TRUE	TRUE	228	Nagalakshmi
10	623069	623423	-1	355	355	1.31027337808412e-07	TRUE	TRUE	656	Nagalakshmi
10	236822	237069	1	248	248	1.57252456893516e-08	FALSE	FALSE	55	Nagalakshmi
10	134099	134296	-1	198	198	1.53988999110418e-08	FALSE	FALSE	43	Nagalakshmi
10	180999	181247	1	249	249	7.9734287014865e-09	FALSE	FALSE	28	Nagalakshmi
10	472057	472423	-1	367	366	1.02678901808663e-08	FALSE	FALSE	53	Nagalakshmi
10	422334	422561	-1	228	228	7.46384867169225e-09	FALSE	FALSE	24	Nagalakshmi
11	261768	261595	1	-172	-172	0	FALSE	FALSE	0	Nagalakshmi
11	364189	364371	1	183	183	1.85984425917577e-08	FALSE	FALSE	48	Nagalakshmi
11	163298	163614	1	317	317	1.44944644867311e-07	TRUE	TRUE	648	Nagalakshmi
11	354894	355741	1	848	848	1.04520286528709e-08	FALSE	FALSE	125	Nagalakshmi
11	265486	265735	1	250	250	1.67339487219340e-08	FALSE	FALSE	59	Nagalakshmi
11	93996	94290	1	295	295	7.21083685231285e-10	FALSE	FALSE	3	Nagalakshmi
11	635074	635467	1	394	380	3.73192433584613e-10	FALSE	FALSE	2	Nagalakshmi
11	260198	260562	1	365	365	1.20444023770596e-08	FALSE	FALSE	62	Nagalakshmi
11	137269	137588	-1	320	320	1.08575673646023e-08	FALSE	FALSE	49	Nagalakshmi
11	447950	448131	-1	182	182	1.16878948979796e-08	FALSE	FALSE	30	Nagalakshmi
11	231354	231517	1	164	164	4.3235708768949e-10	FALSE	FALSE	1	Nagalakshmi
11	270459	271102	-1	644	644	2.03691211808993e-08	FALSE	FALSE	185	Nagalakshmi
11	340458	340683	1	226	226	4.17281982154122e-08	FALSE	TRUE	133	Nagalakshmi
11	303953	304708	1	756	746	2.66137231457123e-08	FALSE	FALSE	280	Nagalakshmi
11	18975	19254	-1	280	280	7.85036940647632e-09	FALSE	FALSE	31	Nagalakshmi
11	489436	489740	1	305	305	1.85984425917577e-09	FALSE	FALSE	8	Nagalakshmi
11	201702	202255	1	554	554	2.40621547430368e-08	FALSE	FALSE	188	Nagalakshmi
11	650442	651774	1	1333	1333	6.48957285108126e-09	FALSE	FALSE	122	Nagalakshmi
11	430340	430629	1	290	290	5.37911852546097e-09	FALSE	FALSE	22	Nagalakshmi
11	70370	70554	-1	185	185	1.60977060540822e-08	FALSE	FALSE	42	Nagalakshmi
11	533214	533570	1	357	357	1.17184514859482e-08	FALSE	FALSE	59	Nagalakshmi
11	271181	271426	1	246	246	2.9688520021345e-08	FALSE	TRUE	103	Nagalakshmi
11	462639	462974	-1	336	333	7.87850693123071e-09	FALSE	FALSE	37	Nagalakshmi
11	3206	3426	-1	221	221	3.52928591037032e-09	FALSE	FALSE	11	Nagalakshmi
11	11603	11769	1	167	167	6.79344310237858e-09	FALSE	FALSE	16	Nagalakshmi
11	651894	652679	-1	786	786	4.42038365988899e-09	FALSE	FALSE	49	Nagalakshmi
11	19387	19739	1	353	353	1.16503700229531e-08	FALSE	FALSE	58	Nagalakshmi
11	514177	514360	-1	184	184	1.50291083307716e-08	FALSE	FALSE	39	Nagalakshmi
11	644081	644340	-1	260	260	7.63609133334669e-09	FALSE	FALSE	28	Nagalakshmi
11	113009	113168	1	160	160	7.53382225298937e-09	FALSE	FALSE	17	Nagalakshmi
11	378380	378595	1	216	216	3.28271122134613e-09	FALSE	FALSE	10	Nagalakshmi
11	152430	152906	1	477	477	1.56083627882873e-08	FALSE	FALSE	105	Nagalakshmi
12	927704	928048	1	345	345	3.74057807343649e-08	FALSE	TRUE	182	Nagalakshmi
12	86791	86964	1	174	174	1.91529220224747e-08	FALSE	FALSE	47	Nagalakshmi
12	657881	658184	1	304	304	3.03218852287498e-09	FALSE	FALSE	13	Nagalakshmi
12	710404	710610	1	207	207	4.0077622215391e-08	FALSE	TRUE	117	Nagalakshmi
12	603886	604115	1	230	230	2.00388111076955e-08	FALSE	FALSE	65	Nagalakshmi
12	108389	108544	-1	156	156	8.45424397620526e-08	TRUE	TRUE	186	Nagalakshmi
12	373434	373967	-1	534	534	4.51465003924456e-09	FALSE	FALSE	34	Nagalakshmi
12	534860	535133	-1	274	274	3.93350273062906e-08	FALSE	TRUE	152	Nagalakshmi
12	393929	394689	-1	761	761	1.05288325217630e-08	FALSE	FALSE	113	Nagalakshmi
12	393116	393302	1	187	187	1.89589738986835e-08	FALSE	FALSE	50	Nagalakshmi
12	646137	646384	1	248	248	1.05216189339662e-07	TRUE	TRUE	368	Nagalakshmi
12	981731	982518	-1	788	788	1.07079707149087e-08	FALSE	FALSE	119	Nagalakshmi
12	669896	670133	-1	238	238	1.51942633673735e-08	FALSE	FALSE	51	Nagalakshmi
12	928285	928571	-1	287	287	4.20004028041219e-09	FALSE	FALSE	17	Nagalakshmi
12	490900	491703	1	804	804	4.00392777624486e-08	FALSE	TRUE	454	Nagalakshmi
12	201541	201876	1	336	336	7.17506881237083e-09	FALSE	FALSE	34	Nagalakshmi
12	406857	407232	-1	376	376	1.90467095757679e-08	FALSE	FALSE	101	Nagalakshmi
12	223132	223453	1	322	322	1.54144700828427e-08	FALSE	FALSE	70	Nagalakshmi
12	94342	94661	1	320	320	2.03856366845595e-08	FALSE	FALSE	92	Nagalakshmi
12	828368	828654	1	287	287	1.70472223146142e-08	FALSE	FALSE	69	Nagalakshmi
12	32307	32795	-1	489	489	5.94513099718637e-09	FALSE	FALSE	41	Nagalakshmi
12	93413	93607	1	195	195	1.45449358730413e-08	FALSE	FALSE	40	Nagalakshmi
12	410293	410553	1	261	261	2.33638481408911e-08	FALSE	FALSE	86	Nagalakshmi
12	16199	16426	-1	228	228	4.04291803049997e-09	FALSE	FALSE	13	Nagalakshmi
12	949273	949645	-1	373	373	3.55483302017729e-08	FALSE	TRUE	187	Nagalakshmi
12	230823	231147	-1	325	325	1.40285906495483e-07	TRUE	TRUE	643	Nagalakshmi
12	1001813	1002080	1	268	268	4.23322760484038e-09	FALSE	FALSE	16	Nagalakshmi
12	603394	603682	-1	289	289	1.57024913231449e-08	FALSE	FALSE	64	Nagalakshmi
12	949716	950024	1	309	309	4.38289754523806e-08	FALSE	TRUE	191	Nagalakshmi
12	823206	823467	1	262	236	5.1076761037216e-09	FALSE	FALSE	17	Nagalakshmi
12	504283	504560	1	278	278	9.33518051491869e-08	TRUE	TRUE	366	Nagalakshmi
12	28541	28801	1	261	261	1.27686146816498e-08	FALSE	FALSE	47	Nagalakshmi
12	1054797	1054994	-1	198	198	2.18449510365942e-08	FALSE	FALSE	61	Nagalakshmi
12	224185	224539	1	355	355	2.79631513615513e-08	FALSE	FALSE	140	Nagalakshmi
12	212114	212337	1	224	224	3.00719795812601e-08	FALSE	TRUE	95	Nagalakshmi
12	116026	116221	-1	196	196	1.15765816132370e-08	FALSE	FALSE	32	Nagalakshmi
13	512964	513342	1	379	379	1.96442982849948e-08	FALSE	FALSE	105	Nagalakshmi
13	511942	512137	1	196	196	7.48860123106266e-08	TRUE	TRUE	207	Nagalakshmi
13	483394	483777	1	384	373	1.71088220222436e-09	FALSE	FALSE	9	Nagalakshmi
13	807700	808205	1	506	506	1.21914445200665e-08	FALSE	FALSE	87	Nagalakshmi
13	354826	355063	1	238	238	3.09843802001342e-08	FALSE	TRUE	104	Nagalakshmi
13	915456	915974	-1	519	519	2.39087638086481e-08	FALSE	FALSE	175	Nagalakshmi
13	465044	465437	-1	394	394	1.90763848030307e-08	FALSE	FALSE	106	Nagalakshmi
13	119558	119961	1	404	404	3.24695892091563e-08	FALSE	TRUE	185	Nagalakshmi
13	502820	503158	1	339	339	1.65239481655016e-08	FALSE	FALSE	79	Nagalakshmi
13	434271	434533	-1	263	263	4.85292061923717e-08	FALSE	TRUE	180	Nagalakshmi
13	448475	448939	1	465	465	1.3266389090653e-08	FALSE	FALSE	87	Nagalakshmi
13	346735	346989	-1	255	255	1.04274356442759e-07	TRUE	TRUE	375	Nagalakshmi
13	501040	501191	1	152	152	1.16622635495191e-08	FALSE	FALSE	25	Nagalakshmi
13	556576	556771	-1	196	196	9.04420438534138e-09	FALSE	FALSE	25	Nagalakshmi
13	916077	916697	1	621	621	2.45489708726754e-08	FALSE	FALSE	215	Nagalakshmi
13	826413	826624	1	212	212	1.50509212601341e-08	FALSE	FALSE	45	Nagalakshmi
13	258450	258933	1	484	484	2.13891696438784e-08	FALSE	FALSE	146	Nagalakshmi
13	906629	906903	-1	275	275	2.01116795117235e-08	FALSE	FALSE	78	Nagalakshmi
13	573606	574437	1	832	832	1.45733439509183e-08	FALSE	FALSE	171	Nagalakshmi
13	674864	675051	-1	188	188	3.77162565856789e-10	FALSE	FALSE	1	Nagalakshmi
13	283222	284004	1	783	783	2.30921754880900e-08	FALSE	FALSE	255	Nagalakshmi
13	610492	610982	1	491	491	3.35037117564353e-08	FALSE	TRUE	232	Nagalakshmi
13	731470	731802	-1	333	333	8.3043721707567e-09	FALSE	FALSE	39	Nagalakshmi
13	344049	344252	1	204	204	1.98121277241243e-08	FALSE	FALSE	57	Nagalakshmi
13	13536	14060	1	525	525	6.0777053469494e-09	FALSE	FALSE	45	Nagalakshmi
13	586909	587092	1	184	184	1.92680876035534e-08	FALSE	FALSE	50	Nagalakshmi
13	774219	774690	1	472	472	4.41663757204162e-08	FALSE	TRUE	294	Nagalakshmi
13	121496	122336	1	841	841	1.35742646175426e-08	FALSE	FALSE	161	Nagalakshmi
13	768912	769180	1	269	269	9.22576090460102e-09	FALSE	FALSE	35	Nagalakshmi
13	653662	653903	1	242	242	1.81661440811022e-08	FALSE	FALSE	62	Nagalakshmi
13	625307	625744	1	438	411	1.82873372564333e-08	FALSE	FALSE	106	Nagalakshmi
13	372086	372248	-1	163	163	5.22011502191974e-09	FALSE	FALSE	12	Nagalakshmi
13	480863	481180	1	318	318	1.21745229748641e-07	TRUE	TRUE	546	Nagalakshmi
13	874551	874813	-1	263	262	6.76589335697294e-09	FALSE	FALSE	25	Nagalakshmi
13	676932	677126	1	195	195	9.81783171430289e-09	FALSE	FALSE	27	Nagalakshmi
14	764508	764799	1	292	292	6.31359802023283e-09	FALSE	FALSE	26	Nagalakshmi
14	771502	771775	1	274	274	4.65809533890283e-09	FALSE	FALSE	18	Nagalakshmi
14	703293	703694	1	402	402	3.03381311680227e-08	FALSE	TRUE	172	Nagalakshmi
14	198053	198247	1	195	195	9.45420831747685e-09	FALSE	FALSE	26	Nagalakshmi
14	106808	107166	-1	359	359	6.41911776430357e-08	FALSE	TRUE	325	Nagalakshmi
14	356179	356763	1	585	585	4.16954828360518e-08	FALSE	TRUE	344	Nagalakshmi
14	373976	374140	1	165	165	2.83626249524306e-08	FALSE	FALSE	66	Nagalakshmi
14	779218	779428	1	211	207	9.35144518359124e-08	TRUE	TRUE	273	Nagalakshmi
14	748800	749036	1	237	237	3.29102188266599e-09	FALSE	FALSE	11	Nagalakshmi
14	727735	727948	-1	214	214	9.2774941433184e-09	FALSE	FALSE	28	Nagalakshmi
14	234110	234275	-1	166	166	3.84433169535956e-09	FALSE	FALSE	9	Nagalakshmi
14	762626	763040	-1	415	415	7.17608583133785e-09	FALSE	FALSE	42	Nagalakshmi
14	457294	457500	1	207	207	4.93263042650966e-08	FALSE	TRUE	144	Nagalakshmi
14	746137	746459	1	323	323	1.55862722261809e-08	FALSE	FALSE	71	Nagalakshmi
14	552269	553138	1	870	870	1.50778322304588e-08	FALSE	FALSE	185	Nagalakshmi
14	651858	652052	-1	195	195	0	FALSE	FALSE	0	Nagalakshmi
14	724502	724942	-1	441	441	4.98436152792147e-09	FALSE	FALSE	31	Nagalakshmi
14	763643	763813	1	171	171	4.9758991144615e-09	FALSE	FALSE	12	Nagalakshmi
14	725014	725994	1	981	981	4.98731172710935e-09	FALSE	FALSE	69	Nagalakshmi
14	272343	272678	1	336	336	1.72834745803874e-07	TRUE	TRUE	819	Nagalakshmi
14	525097	525326	-1	230	230	4.93263042650966e-09	FALSE	FALSE	16	Nagalakshmi
14	742278	742563	1	286	286	7.18982625542383e-09	FALSE	FALSE	29	Nagalakshmi
14	336078	336458	1	381	381	2.14022432383826e-08	FALSE	FALSE	115	Nagalakshmi
15	1066190	1066454	1	265	265	8.29472993891837e-09	FALSE	FALSE	31	Nagalakshmi
15	8906	9089	1	184	184	2.31217051242640e-09	FALSE	FALSE	6	Nagalakshmi
15	448732	448900	1	169	169	1.59434873992953e-08	FALSE	FALSE	38	Nagalakshmi
15	675317	675933	1	617	616	7.94245585112706e-09	FALSE	FALSE	69	Nagalakshmi
15	87303	87563	1	261	261	3.53174448641377e-09	FALSE	FALSE	13	Nagalakshmi
15	518623	518880	1	258	258	2.11620360594685e-08	FALSE	FALSE	77	Nagalakshmi
15	874479	874740	1	262	262	1.56968725881772e-08	FALSE	FALSE	58	Nagalakshmi
15	83490	83707	1	218	218	1.33356378790098e-08	FALSE	FALSE	41	Nagalakshmi
15	670476	670794	1	319	318	3.79060239144119e-09	FALSE	FALSE	17	Nagalakshmi
15	665262	665710	1	449	449	9.4752644607229e-09	FALSE	FALSE	60	Nagalakshmi
15	1048069	1048427	-1	359	359	1.73809957925758e-08	FALSE	FALSE	88	Nagalakshmi
15	854685	854940	1	256	256	1.93885131510756e-09	FALSE	FALSE	7	Nagalakshmi
15	388718	389112	-1	395	395	4.48775711272635e-08	FALSE	TRUE	250	Nagalakshmi
15	958030	958228	-1	199	199	2.49420068677153e-09	FALSE	FALSE	7	Nagalakshmi
15	661913	662140	1	228	228	1.21287540914999e-08	FALSE	FALSE	39	Nagalakshmi
15	762404	762741	1	338	338	6.18859050367383e-08	FALSE	TRUE	295	Nagalakshmi
15	28503	28669	1	167	74	0	FALSE	FALSE	0	Nagalakshmi
15	1003899	1004992	1	1094	1094	6.28696211239891e-09	FALSE	FALSE	97	Nagalakshmi
15	1034404	1034592	1	189	189	3.00133597380218e-09	FALSE	FALSE	8	Nagalakshmi
15	348710	349537	-1	828	828	4.62434102485281e-09	FALSE	FALSE	54	Nagalakshmi
15	385782	386355	1	574	574	1.70472223146142e-08	FALSE	FALSE	138	Nagalakshmi
15	579952	580127	-1	176	176	7.25180751624645e-09	FALSE	FALSE	18	Nagalakshmi
15	1044729	1045120	-1	392	392	3.61768175413655e-08	FALSE	TRUE	200	Nagalakshmi
15	571112	571786	1	675	675	5.56747823140304e-09	FALSE	FALSE	53	Nagalakshmi
15	1063680	1064060	1	381	381	2.40077337195770e-08	FALSE	FALSE	129	Nagalakshmi
15	618593	618976	1	384	384	3.43453661533339e-08	FALSE	TRUE	186	Nagalakshmi
15	1059216	1059456	1	241	241	1.61819955641461e-08	FALSE	FALSE	55	Nagalakshmi
15	849244	849511	-1	268	268	1.56100267928489e-08	FALSE	FALSE	59	Nagalakshmi
15	5488	6086	1	599	599	1.37314878734639e-08	FALSE	FALSE	116	Nagalakshmi
15	160876	161239	-1	364	364	6.51015745817465e-07	TRUE	TRUE	3342	Nagalakshmi
15	702500	702982	1	483	483	1.35060118821098e-08	FALSE	FALSE	92	Nagalakshmi
15	238235	238417	1	183	183	7.74935107989906e-10	FALSE	FALSE	2	Nagalakshmi
15	307479	307696	-1	218	218	7.93633083531314e-08	TRUE	TRUE	244	Nagalakshmi
15	701869	702089	1	221	221	2.11757154622219e-08	FALSE	FALSE	66	Nagalakshmi
15	1045383	1046012	1	630	630	3.444033029938e-08	FALSE	TRUE	306	Nagalakshmi
15	96950	97343	-1	394	394	1.11578854508293e-08	FALSE	FALSE	62	Nagalakshmi
15	979768	979940	1	173	173	6.14796783650951e-09	FALSE	FALSE	15	Nagalakshmi
15	1069283	1069582	1	300	300	1.25268260206568e-08	FALSE	FALSE	53	Nagalakshmi
15	31639	33814	-1	2176	2176	7.16886200543971e-09	FALSE	FALSE	220	Nagalakshmi
15	1064631	1064784	-1	154	154	1.19712378045973e-08	FALSE	FALSE	26	Nagalakshmi
15	697650	698352	1	703	703	1.03888704484365e-08	FALSE	FALSE	103	Nagalakshmi
15	410466	410767	-1	302	302	2.30094142826009e-08	FALSE	FALSE	98	Nagalakshmi
15	385431	385648	-1	218	218	2.34186811533830e-08	FALSE	FALSE	72	Nagalakshmi
15	546623	546787	1	165	165	1.84786798932502e-08	FALSE	FALSE	43	Nagalakshmi
15	16112	16518	1	407	407	8.36244470341933e-09	FALSE	FALSE	48	Nagalakshmi
15	516921	517230	-1	310	310	2.9735010030774e-09	FALSE	FALSE	13	Nagalakshmi
15	1068569	1069083	-1	515	515	1.39059471854150e-08	FALSE	FALSE	101	Nagalakshmi
16	409011	409226	1	216	216	2.06810806944806e-08	FALSE	FALSE	63	Nagalakshmi
16	105782	106120	1	339	339	8.78488383482363e-09	FALSE	FALSE	42	Nagalakshmi
16	20243	20735	1	493	493	5.60924124312775e-09	FALSE	FALSE	39	Nagalakshmi
16	297053	297341	1	289	289	2.18362769962484e-08	FALSE	FALSE	89	Nagalakshmi
16	482255	482734	1	480	480	4.03281073542372e-08	FALSE	TRUE	273	Nagalakshmi
16	306278	306499	-1	222	222	2.01221325676028e-08	FALSE	FALSE	63	Nagalakshmi
16	381627	381828	1	202	202	4.28247554974818e-08	FALSE	TRUE	122	Nagalakshmi
16	927206	927365	1	160	160	3.10216210417209e-09	FALSE	FALSE	7	Nagalakshmi
16	780467	781720	1	1254	1205	8.65001217428899e-09	FALSE	FALSE	147	Nagalakshmi
16	941405	942359	1	955	950	1.23899887950091e-08	FALSE	FALSE	166	Nagalakshmi
16	881202	881410	1	209	209	7.46384867169225e-09	FALSE	FALSE	22	Nagalakshmi
16	929683	930904	1	1222	1222	6.44077612463133e-09	FALSE	FALSE	111	Nagalakshmi
16	486033	486210	-1	178	178	5.57692063671387e-09	FALSE	FALSE	14	Nagalakshmi
16	586530	586908	-1	379	379	1.68379699585670e-09	FALSE	FALSE	9	Nagalakshmi
16	769691	770302	1	612	612	4.51855544585291e-09	FALSE	FALSE	39	Nagalakshmi
16	488532	488743	-1	212	212	1.33785966756748e-09	FALSE	FALSE	4	Nagalakshmi
16	828996	829307	-1	312	312	4.38620722421402e-08	FALSE	TRUE	193	Nagalakshmi
16	198025	198456	1	432	432	7.18913757474802e-08	TRUE	TRUE	438	Nagalakshmi
16	901769	901964	1	196	196	1.70031042444418e-08	FALSE	FALSE	47	Nagalakshmi
16	860957	861118	1	162	162	1.09423707378204e-08	FALSE	FALSE	25	Nagalakshmi
16	773179	773785	1	607	607	2.10266577077327e-09	FALSE	FALSE	18	Nagalakshmi
16	622972	623396	1	425	425	1.31802786543648e-08	FALSE	FALSE	79	Nagalakshmi
16	64006	64717	1	712	712	1.72287012527054e-08	FALSE	FALSE	173	Nagalakshmi
16	587961	588246	1	286	286	5.70227599568097e-09	FALSE	FALSE	23	Nagalakshmi
16	828367	828922	1	556	556	3.44330428828968e-08	FALSE	TRUE	270	Nagalakshmi
16	821933	822088	-1	156	156	4.54529246032541e-09	FALSE	FALSE	10	Nagalakshmi
16	544118	544328	1	211	211	9.40940164298644e-09	FALSE	FALSE	28	Nagalakshmi
16	929137	929611	1	475	475	2.38843157494152e-09	FALSE	FALSE	16	Nagalakshmi
16	620201	620378	1	178	178	4.3818662145609e-09	FALSE	FALSE	11	Nagalakshmi
16	587586	587826	1	241	241	3.23639911282921e-09	FALSE	FALSE	11	Nagalakshmi
16	443931	444349	-1	419	419	9.64600013298653e-09	FALSE	FALSE	57	Nagalakshmi
16	927565	927750	-1	186	186	9.53045193294038e-09	FALSE	FALSE	25	Nagalakshmi
16	52994	53295	1	302	302	1.24438669079372e-08	FALSE	FALSE	53	Nagalakshmi
16	743831	743986	-1	156	156	4.09076321429287e-08	FALSE	TRUE	90	Nagalakshmi
16	641601	642048	1	448	448	2.34244893580342e-08	FALSE	FALSE	148	Nagalakshmi
16	565325	565751	-1	427	427	1.11258540504265e-08	FALSE	FALSE	67	Nagalakshmi
16	619694	619863	-1	170	170	8.34194851542075e-09	FALSE	FALSE	20	Nagalakshmi
16	99098	99326	1	229	229	7.12161980246619e-09	FALSE	FALSE	23	Nagalakshmi
17	56176	56451	1	276	276	0	FALSE	FALSE	0	Nagalakshmi
17	81582	81842	1	261	261	0	FALSE	FALSE	0	Nagalakshmi
17	55918	56088	1	171	171	0	FALSE	FALSE	0	Nagalakshmi
17	27031	27337	-1	307	307	0	FALSE	FALSE	0	Nagalakshmi
17	32824	33030	1	207	207	0	FALSE	FALSE	0	Nagalakshmi
17	44396	44576	1	181	181	0	FALSE	FALSE	0	Nagalakshmi
17	29769	30018	1	250	250	0	FALSE	FALSE	0	Nagalakshmi
17	33838	34014	-1	177	177	0	FALSE	FALSE	0	Nagalakshmi
17	13342	13543	1	202	202	0	FALSE	FALSE	0	Nagalakshmi
17	82603	82810	-1	208	208	0	FALSE	FALSE	0	Nagalakshmi
17	81938	82536	-1	599	599	0	FALSE	FALSE	0	Nagalakshmi
17	30450	30667	-1	218	218	0	FALSE	FALSE	0	Nagalakshmi
17	31084	32407	-1	1324	1324	0	FALSE	FALSE	0	Nagalakshmi
17	82968	83216	-1	249	249	0	FALSE	FALSE	0	Nagalakshmi
17	80621	81231	-1	611	611	0	FALSE	FALSE	0	Nagalakshmi
13	625373	625460	1	88	69	1.02763133885618e-09	FALSE	FALSE	1	David
7	639656	639710	1	55	43	9.89393893689438e-09	FALSE	FALSE	6	David
13	756921	757033	-1	113	83	0	FALSE	FALSE	0	David
9	339209	339256	-1	48	42	1.68825148526372e-09	FALSE	FALSE	1	David
15	700701	700749	1	49	49	0	FALSE	FALSE	0	David
14	500917	501133	1	217	217	2.61406681589222e-08	FALSE	FALSE	80	David
7	196579	196642	-1	64	64	1.10791503720432e-09	FALSE	FALSE	1	David
2	407307	407355	1	49	49	0	FALSE	FALSE	0	David
14	104629	104693	1	65	59	0	FALSE	FALSE	0	David
13	861141	861188	1	48	48	0	FALSE	FALSE	0	David
12	898099	898155	1	57	57	6.21987389307688e-08	FALSE	TRUE	50	David
12	723678	723740	1	63	63	2.25100198035163e-09	FALSE	FALSE	2	David
7	555735	555839	1	105	105	8.71137766396081e-08	TRUE	TRUE	129	David
7	413603	413659	-1	57	57	0	FALSE	FALSE	0	David
8	123917	123965	1	49	49	2.89414540330924e-09	FALSE	FALSE	2	David
4	216037	216157	1	121	121	1.02550813361061e-07	TRUE	TRUE	175	David
2	45565	45645	1	81	81	9.89190314698967e-08	TRUE	TRUE	113	David
15	87453	87733	1	281	281	1.69065469022495e-08	FALSE	FALSE	67	David
5	84869	84933	1	65	65	0	FALSE	FALSE	0	David
9	290333	290389	1	57	57	1.19421578747076e-07	TRUE	TRUE	96	David
4	369246	369308	1	63	49	7.2353635082731e-09	FALSE	FALSE	5	David
9	127445	127661	1	217	217	2.84279766228279e-08	FALSE	FALSE	87	David
13	716361	716409	-1	49	49	0	FALSE	FALSE	0	David
7	534787	534867	-1	81	81	5.25233795415381e-08	FALSE	TRUE	60	David
15	986670	986724	1	55	55	1.28921022511048e-09	FALSE	FALSE	1	David
10	550365	550413	1	49	49	1.59177997182008e-08	FALSE	FALSE	11	David
14	478078	478125	1	48	48	1.47722004960576e-08	FALSE	FALSE	10	David
7	150539	150675	-1	137	137	5.69322763643679e-09	FALSE	FALSE	11	David
4	870683	870731	-1	49	49	1.44707270165462e-09	FALSE	FALSE	1	David
13	431237	431284	1	48	48	0	FALSE	FALSE	0	David
13	433717	433765	1	49	49	4.34121810496386e-09	FALSE	FALSE	3	David
8	48205	48269	1	65	55	1.67597329264362e-08	FALSE	FALSE	13	David
14	678590	678638	1	49	49	1.44707270165462e-09	FALSE	FALSE	1	David
15	1036577	1036624	-1	48	48	2.95444009921152e-09	FALSE	FALSE	2	David
4	1057851	1057946	-1	96	96	0	FALSE	FALSE	0	David
13	822577	822656	-1	80	60	1.18177603968461e-09	FALSE	FALSE	1	David
2	718793	718840	-1	48	48	0	FALSE	FALSE	0	David
15	83485	83533	1	49	49	8.68243620992772e-09	FALSE	FALSE	6	David
15	227522	227569	-1	48	48	0	FALSE	FALSE	0	David
4	408148	408197	1	50	50	7.09065623810764e-09	FALSE	FALSE	5	David
4	652646	652774	1	129	129	4.56220517645685e-08	FALSE	TRUE	83	David
5	430725	430781	1	57	57	4.9758991144615e-09	FALSE	FALSE	4	David
11	321960	322007	1	48	48	1.03405403472403e-08	FALSE	FALSE	7	David
2	629100	629147	1	48	48	3.10216210417209e-08	FALSE	TRUE	21	David
7	795684	795731	-1	48	48	1.47722004960576e-09	FALSE	FALSE	1	David
13	349725	349789	1	65	65	0	FALSE	FALSE	0	David
14	263542	263589	1	48	48	0	FALSE	FALSE	0	David
1	67715	67762	1	48	48	1.28518144315701e-07	TRUE	TRUE	87	David
4	616194	616242	-1	49	49	1.44707270165462e-08	FALSE	FALSE	10	David
1	110691	110738	1	48	48	1.32949804464518e-08	FALSE	FALSE	9	David
15	304589	305341	1	753	753	6.89290885298113e-08	FALSE	TRUE	732	David
10	109885	109932	1	48	48	8.86332029763455e-09	FALSE	FALSE	6	David
7	976878	976933	1	56	56	7.59713168368676e-09	FALSE	FALSE	6	David
13	287446	287500	1	55	55	0	FALSE	FALSE	0	David
12	1002359	1002407	-1	49	49	1.44707270165462e-09	FALSE	FALSE	1	David
16	582699	582819	-1	121	121	5.27404182999742e-09	FALSE	FALSE	9	David
16	582235	582570	-1	336	336	2.4479646536324e-08	FALSE	FALSE	116	David
5	512137	512184	-1	48	48	5.90888019842303e-09	FALSE	FALSE	4	David
8	378113	378200	-1	88	61	1.2437708483238e-07	TRUE	TRUE	107	David
4	25881	25937	-1	57	57	1.24397477861538e-09	FALSE	FALSE	1	David
7	422371	422426	-1	56	56	7.59713168368676e-09	FALSE	FALSE	6	David
4	60637	60709	1	73	73	1.70952807932458e-07	TRUE	TRUE	176	David
12	415685	415741	1	57	57	3.73192433584613e-09	FALSE	FALSE	3	David
15	408133	408221	1	89	89	1.99175737025496e-08	FALSE	FALSE	25	David
16	169538	169593	-1	56	56	1.26618861394779e-09	FALSE	FALSE	1	David
8	58849	58969	-1	121	121	3.51602788666495e-09	FALSE	FALSE	6	David
10	392185	392241	-1	57	57	8.70782345030763e-09	FALSE	FALSE	7	David
1	92403	92450	1	48	48	1.47722004960576e-08	FALSE	FALSE	10	David
2	169599	169951	-1	353	353	5.90553239094517e-08	FALSE	TRUE	294	David
3	30853	31165	1	313	313	1.47250049673162e-08	FALSE	FALSE	65	David
4	1012067	1012130	-1	64	64	2.21583007440864e-09	FALSE	FALSE	2	David
15	1003949	1004469	1	521	521	2.58584392560547e-09	FALSE	FALSE	19	David
3	176585	176945	-1	361	361	2.78912239836921e-08	FALSE	FALSE	142	David
7	139563	140203	-1	641	641	1.44910447299860e-08	FALSE	FALSE	131	David
7	610403	610467	-1	65	65	1.09087019047810e-09	FALSE	FALSE	1	David
17	53265	53529	-1	265	265	0	FALSE	FALSE	0	David
16	641808	641879	1	72	72	8.86332029763455e-09	FALSE	FALSE	9	David
9	97041	97104	-1	64	64	2.21583007440864e-09	FALSE	FALSE	2	David
2	122371	122458	1	88	88	1.69208842045750e-08	FALSE	FALSE	21	David
3	29045	30141	1	1097	1097	4.52457553935766e-09	FALSE	FALSE	70	David
12	548777	548841	-1	65	65	9.81783171430289e-09	FALSE	FALSE	9	David
4	652922	652970	-1	49	49	7.2353635082731e-09	FALSE	FALSE	5	David
14	606066	606114	-1	49	49	0	FALSE	FALSE	0	David
12	694317	694373	1	57	57	7.46384867169225e-09	FALSE	FALSE	6	David
5	268917	269341	1	425	425	2.40248117244118e-08	FALSE	FALSE	144	David
2	549597	549644	1	48	48	0	FALSE	FALSE	0	David
14	629134	629182	1	49	49	0	FALSE	FALSE	0	David
4	1224719	1225151	1	433	433	5.92798512285211e-08	FALSE	TRUE	362	David
12	823363	823586	1	224	184	2.69753226449747e-09	FALSE	FALSE	7	David
13	852349	852413	1	65	65	3.27261057143430e-09	FALSE	FALSE	3	David
5	222433	222481	-1	49	49	1.73648724198554e-08	FALSE	FALSE	12	David
1	120111	120191	-1	81	77	1.56546955906273e-08	FALSE	FALSE	17	David
16	781323	781699	-1	377	339	1.06673589422858e-08	FALSE	FALSE	51	David
16	373051	373099	-1	49	49	0	FALSE	FALSE	0	David
4	505470	505549	1	80	80	0	FALSE	FALSE	0	David
2	466992	467087	-1	96	96	3.69305012401440e-09	FALSE	FALSE	5	David
4	1385411	1385811	-1	401	387	1.51340621516199e-07	TRUE	TRUE	826	David
4	1254491	1254595	-1	105	105	1.14801100997933e-08	FALSE	FALSE	17	David
13	762081	763113	-1	1033	1033	3.70663540036605e-08	FALSE	TRUE	540	David
1	69660	69755	1	96	96	2.21583007440864e-09	FALSE	FALSE	3	David
2	315229	315284	1	56	56	0	FALSE	FALSE	0	David
5	187353	188081	-1	729	729	3.81280829264499e-08	FALSE	TRUE	392	David
7	1010958	1011021	1	64	64	1.10791503720432e-09	FALSE	FALSE	1	David
9	249777	249848	-1	72	72	3.84077212897497e-08	FALSE	TRUE	39	David
13	807833	808121	-1	289	289	1.44757341885242e-08	FALSE	FALSE	59	David
12	413073	413121	-1	49	49	0	FALSE	FALSE	0	David
12	433861	434149	1	289	289	2.79700626693519e-08	FALSE	FALSE	114	David
15	170221	170269	1	49	49	8.68243620992772e-09	FALSE	FALSE	6	David
16	75293	75445	1	153	153	3.3367794061683e-08	FALSE	TRUE	72	David
4	368501	368557	1	57	57	4.9758991144615e-09	FALSE	FALSE	4	David
15	618909	618997	1	89	89	6.37362358481586e-09	FALSE	FALSE	8	David
10	172673	172881	-1	209	209	4.41045603327269e-09	FALSE	FALSE	13	David
10	620441	620561	-1	121	121	1.81661440811022e-08	FALSE	FALSE	31	David
17	34025	34192	-1	168	168	0	FALSE	FALSE	0	David
4	1174683	1174827	-1	145	145	1.32032909261315e-08	FALSE	FALSE	27	David
7	598967	599029	1	63	63	4.50200396070326e-09	FALSE	FALSE	4	David
15	231925	232013	1	89	89	2.31043854949575e-08	FALSE	FALSE	29	David
17	63637	63685	1	49	49	0	FALSE	FALSE	0	David
9	240773	240821	1	49	49	1.30236543148916e-08	FALSE	FALSE	9	David
11	179332	179468	-1	137	137	1.55269844630094e-08	FALSE	FALSE	30	David
15	969561	970033	-1	473	473	5.65153784728664e-08	FALSE	TRUE	377	David
7	735315	735547	-1	233	233	1.49116805007414e-08	FALSE	FALSE	49	David
11	456828	456892	-1	65	65	4.36348076191239e-09	FALSE	FALSE	4	David
17	44138	44232	-1	95	95	0	FALSE	FALSE	0	David
2	362844	364596	1	1753	1752	1.90217376250605e-08	FALSE	FALSE	470	David
7	968774	969110	1	337	337	1.80948497470996e-08	FALSE	FALSE	86	David
17	9561	9953	-1	393	393	0	FALSE	FALSE	0	David
12	490885	491765	1	881	881	3.93567639095872e-08	FALSE	TRUE	489	David
12	230797	231221	1	425	425	1.21291931414218e-07	TRUE	TRUE	727	David
7	320023	320231	1	209	209	8.82091206654539e-09	FALSE	FALSE	26	David
7	582091	582187	-1	97	97	3.65497744232353e-09	FALSE	FALSE	5	David
16	829508	829706	-1	199	199	1.14020602823841e-08	FALSE	FALSE	32	David
14	587878	588254	1	377	377	8.46364802957145e-09	FALSE	FALSE	45	David
15	988805	988877	1	73	73	1.94264554468702e-09	FALSE	FALSE	2	David
6	54813	55221	1	409	409	3.20726504657681e-08	FALSE	TRUE	185	David
4	924267	924539	-1	273	273	1.06489709070481e-08	FALSE	FALSE	41	David
17	5222	5709	1	488	488	0	FALSE	FALSE	0	David
14	724470	725830	1	1361	1361	5.15778815262789e-09	FALSE	FALSE	99	David
6	28057	28129	-1	73	73	0	FALSE	FALSE	0	David
15	981033	981465	-1	433	433	6.8777727944693e-09	FALSE	FALSE	42	David
4	1174439	1174847	1	409	409	7.628089840507e-09	FALSE	FALSE	44	David
15	326161	326449	-1	289	273	8.83085392291794e-09	FALSE	FALSE	34	David
1	198731	199595	1	865	865	1.73782557512002e-08	FALSE	FALSE	212	David
4	1166639	1166847	1	209	209	2.20522801663635e-08	FALSE	FALSE	65	David
8	516608	517007	1	400	400	1.63085093476476e-08	FALSE	FALSE	92	David
13	872981	873189	1	209	209	1.59454948895244e-08	FALSE	FALSE	47	David
13	731465	732105	-1	641	641	1.13937221922790e-08	FALSE	FALSE	103	David
15	348977	349657	-1	681	681	3.85248576813484e-09	FALSE	FALSE	37	David
5	8577	9769	-1	1193	1193	7.60774516745832e-09	FALSE	FALSE	128	David
8	11229	11485	1	257	257	5.51802041876081e-09	FALSE	FALSE	20	David
14	355813	356389	1	577	577	5.89863950483824e-08	FALSE	TRUE	480	David
11	650114	651786	1	1673	1673	7.24747290326603e-09	FALSE	FALSE	171	David
15	701821	703101	1	1281	1281	1.57201121906524e-08	FALSE	FALSE	284	David
4	121957	122085	1	129	129	1.92382145995169e-08	FALSE	FALSE	35	David
16	347675	348291	-1	617	617	8.27434763604133e-09	FALSE	FALSE	72	David
12	498265	498561	-1	297	297	1.62344991310209e-08	FALSE	FALSE	68	David
12	614377	614585	-1	209	209	3.05339263841956e-09	FALSE	FALSE	9	David
13	480853	481213	1	361	361	1.12350564215999e-07	TRUE	TRUE	572	David
13	119485	120013	1	529	529	3.73968448096792e-08	FALSE	TRUE	279	David
2	786464	786864	-1	401	401	2.31639892067856e-08	FALSE	FALSE	131	David
9	385705	386529	-1	825	825	8.14780862269823e-08	TRUE	TRUE	948	David
4	411417	411585	-1	169	169	5.87391641026668e-09	FALSE	FALSE	14	David
4	512542	512926	1	385	385	2.02590178231647e-08	FALSE	FALSE	110	David
2	624296	625000	-1	705	705	1.67963062661557e-08	FALSE	FALSE	167	David
4	593210	593498	-1	289	289	8.83265136926903e-09	FALSE	FALSE	36	David
16	619755	619971	-1	217	217	4.90137527979791e-09	FALSE	FALSE	15	David
10	539585	540441	-1	857	857	1.31553598816700e-08	FALSE	FALSE	159	David
14	318901	319309	1	409	409	7.28135848412032e-09	FALSE	FALSE	42	David
4	1500695	1500999	1	305	305	7.90433810149704e-09	FALSE	FALSE	34	David
13	465013	465373	1	361	361	2.4159299647846e-08	FALSE	FALSE	123	David
13	271689	271929	-1	241	241	5.29592582099326e-09	FALSE	FALSE	18	David
9	387101	388453	1	1353	1339	3.16140535784187e-08	FALSE	TRUE	597	David
4	1080791	1081047	1	257	247	2.00949771930176e-08	FALSE	FALSE	70	David
6	4809	4993	-1	185	153	0	FALSE	FALSE	0	David
7	810651	811379	-1	729	729	2.06202897459372e-08	FALSE	FALSE	212	David
13	46025	46465	-1	441	441	1.60785855739402e-08	FALSE	FALSE	100	David
4	544970	545970	-1	1001	1001	8.21694429191295e-09	FALSE	FALSE	116	David
17	50477	50820	1	344	344	0	FALSE	FALSE	0	David
16	544023	544327	1	305	305	9.53170182827584e-09	FALSE	FALSE	41	David
11	270428	271340	-1	913	913	2.18233779069907e-08	FALSE	FALSE	281	David
10	459469	459661	1	193	193	5.87826423884571e-09	FALSE	FALSE	16	David
16	19311	21953	-1	2643	2531	5.07075772065382e-09	FALSE	FALSE	181	David
5	151593	151889	-1	297	297	6.4460511255524e-09	FALSE	FALSE	27	David
5	156106	156489	-1	384	384	2.58513508681008e-09	FALSE	FALSE	14	David
15	216881	217120	-1	240	239	2.07676124128676e-09	FALSE	FALSE	7	David
17	73477	73741	1	265	265	0	FALSE	FALSE	0	David
5	503918	504797	1	880	880	5.80144601299716e-09	FALSE	FALSE	72	David
16	936139	937067	-1	929	929	9.76968781999761e-09	FALSE	FALSE	128	David
7	622039	622295	1	257	257	1.54504571725303e-08	FALSE	FALSE	56	David
9	429085	429197	1	113	107	9.2774941433184e-09	FALSE	FALSE	14	David
9	357125	357397	1	273	273	9.86977791384946e-09	FALSE	FALSE	38	David
10	180397	180733	1	337	337	8.83701964393237e-09	FALSE	FALSE	42	David
5	554117	555997	1	1881	1881	1.25528364023915e-08	FALSE	FALSE	333	David
10	605945	607313	-1	1369	1369	4.55790905006189e-09	FALSE	FALSE	88	David
13	13637	13997	1	361	361	6.4817633201538e-09	FALSE	FALSE	33	David
4	980067	980811	-1	745	745	4.18777012720451e-09	FALSE	FALSE	44	David
16	930195	931123	-1	929	929	7.7852199815606e-09	FALSE	FALSE	102	David
12	603417	603809	-1	393	393	2.21921302108712e-08	FALSE	FALSE	123	David
11	136068	137652	-1	1585	1571	1.31341881940759e-08	FALSE	FALSE	291	David
17	56269	56717	1	449	449	0	FALSE	FALSE	0	David
4	1521079	1522255	1	1177	1177	3.13266036008154e-09	FALSE	FALSE	52	David
16	286613	287013	1	401	401	9.72533897994813e-09	FALSE	FALSE	55	David
3	116381	116949	1	569	569	1.28354585681035e-08	FALSE	FALSE	103	David
10	116745	117193	-1	449	449	1.67396338806105e-08	FALSE	FALSE	106	David
17	55417	55528	-1	112	112	0	FALSE	FALSE	0	David
16	52973	53365	1	393	393	1.33513628910933e-08	FALSE	FALSE	74	David
11	13665	14353	-1	689	689	5.76308779875222e-09	FALSE	FALSE	56	David
12	224149	224693	1	545	545	2.21176433115284e-08	FALSE	FALSE	170	David
11	18973	21085	1	2113	2113	1.45974229227488e-08	FALSE	FALSE	435	David
2	251684	252132	1	449	449	5.2113954533976e-09	FALSE	FALSE	33	David
7	522843	523403	-1	561	561	2.45202729089640e-08	FALSE	FALSE	194	David
3	125229	125981	1	753	753	1.45956403307661e-08	FALSE	FALSE	155	David
4	621058	621554	-1	497	497	8.27481009678558e-09	FALSE	FALSE	58	David
3	114589	114989	1	401	401	4.42060862724915e-09	FALSE	FALSE	25	David
17	73122	73230	-1	109	109	0	FALSE	FALSE	0	David
4	506538	507466	-1	929	929	1.08382474253098e-08	FALSE	FALSE	142	David
11	151128	152840	1	1713	1713	1.34941852517402e-08	FALSE	FALSE	326	David
2	785412	786412	1	1001	1001	1.38838024242667e-08	FALSE	FALSE	196	David
4	1018267	1019131	-1	865	865	3.60680779741892e-09	FALSE	FALSE	44	David
17	29502	29644	1	143	143	0	FALSE	FALSE	0	David
8	202457	204249	-1	1793	1793	1.96545239840463e-08	FALSE	FALSE	497	David
13	9249	9833	-1	585	585	2.03629102222578e-08	FALSE	FALSE	168	David
2	532500	533164	1	665	665	1.15156522363252e-08	FALSE	FALSE	108	David
6	47829	48725	1	897	897	3.40699313113087e-08	FALSE	TRUE	431	David
6	111177	111881	-1	705	705	3.72133731645365e-09	FALSE	FALSE	37	David
6	262505	263409	-1	905	905	1.08122713907056e-08	FALSE	FALSE	138	David
4	1340715	1342211	-1	1497	1497	8.05218143272077e-09	FALSE	FALSE	170	David
15	15757	16389	1	633	633	6.49696780110969e-09	FALSE	FALSE	58	David
11	642642	645002	1	2361	2361	5.46590188621597e-09	FALSE	FALSE	182	David
4	80701	82821	1	2121	2121	1.19013372030472e-08	FALSE	FALSE	356	David
11	649582	650045	-1	464	464	4.58447601601787e-09	FALSE	FALSE	30	David
3	298661	299517	1	857	857	2.56488148636332e-09	FALSE	FALSE	31	David
5	10641	11321	-1	681	681	2.60303092441543e-09	FALSE	FALSE	25	David
9	427705	429457	-1	1753	1747	3.81523575490623e-09	FALSE	FALSE	94	David
13	888521	888569	-1	49	49	2.50343577386249e-07	TRUE	TRUE	173	David
7	529987	530067	-1	81	73	7.09065623810764e-08	TRUE	TRUE	73	David
6	57706	57753	-1	48	48	3.54532811905382e-08	FALSE	TRUE	24	David
9	22589	27517	1	4929	3621	1.38053373318583e-08	FALSE	FALSE	705	David
4	404437	404500	1	64	64	7.75540526043023e-09	FALSE	FALSE	7	David
6	106862	106916	1	55	55	6.4460511255524e-09	FALSE	FALSE	5	David
5	42649	42705	-1	57	57	9.951798228923e-09	FALSE	FALSE	8	David
15	28341	32805	1	4465	3466	3.45122246788447e-08	FALSE	TRUE	1687	David
12	279897	279953	-1	57	57	6.21987389307688e-08	FALSE	TRUE	50	David
4	1412403	1412451	-1	49	49	1.80884087706828e-07	TRUE	TRUE	125	David
15	307225	307281	-1	57	56	2.17784441599020e-07	TRUE	TRUE	172	David
16	109001	109065	-1	65	65	2.13810557333707e-07	TRUE	TRUE	196	David
3	84713	84854	-1	142	96	1.32949804464518e-08	FALSE	FALSE	18	David
2	220296	221070	-1	775	740	4.82931181622466e-08	FALSE	TRUE	504	David
1	93831	93887	-1	57	57	4.47830920301535e-08	FALSE	TRUE	36	David
15	1059857	1059937	-1	81	81	7.26573416991277e-08	TRUE	TRUE	83	David
1	116271	116319	-1	49	49	2.02590178231647e-08	FALSE	FALSE	14	David
11	305588	306700	-1	1113	1113	5.24313574480017e-08	FALSE	TRUE	823	David
10	628209	628633	-1	425	425	3.63708955272345e-08	FALSE	TRUE	218	David
2	681508	681571	1	64	64	2.10503857068821e-08	FALSE	FALSE	19	David
11	264108	264804	-1	697	697	9.81704916753784e-08	TRUE	TRUE	965	David
6	89565	90613	1	1049	1049	8.25328052119107e-08	TRUE	TRUE	1221	David
7	974294	974758	1	465	465	1.47912613999235e-08	FALSE	FALSE	97	David
11	340869	341764	-1	896	896	1.13561291313443e-07	TRUE	TRUE	1435	David
9	172657	173641	-1	985	984	3.88400783774392e-08	FALSE	TRUE	539	David
11	201656	202528	1	873	630	2.5548872476991e-08	FALSE	FALSE	227	David
2	166455	166959	-1	505	505	2.13421732315319e-08	FALSE	FALSE	152	David
12	699797	700981	1	1185	1180	4.35053823422876e-08	FALSE	TRUE	724	David
7	905027	905363	-1	337	337	7.72187192695995e-08	TRUE	TRUE	367	David
2	642320	642672	-1	353	353	5.84527185634369e-08	FALSE	TRUE	291	David
5	248625	249777	-1	1153	1142	1.73851466433462e-08	FALSE	FALSE	280	David
12	649713	650870	-1	1158	1109	2.48140999640178e-07	TRUE	TRUE	3881	David
16	243213	243901	1	689	689	5.48522463702666e-08	FALSE	TRUE	533	David
10	703617	705201	-1	1585	1585	4.60333455458218e-08	FALSE	TRUE	1029	David
11	533568	534592	1	1025	1025	3.54878697575534e-08	FALSE	TRUE	513	David
16	145521	146664	-1	1144	1144	2.65899608929037e-08	FALSE	FALSE	429	David
15	667869	668901	1	1033	1033	1.78467630387995e-08	FALSE	FALSE	260	David
13	763357	763989	1	633	633	5.82486768375351e-08	FALSE	TRUE	520	David
16	620159	621279	1	1121	1121	1.61927564402815e-08	FALSE	FALSE	256	David
13	536049	537097	-1	1049	1049	5.23856871738172e-08	FALSE	TRUE	775	David
10	226305	226993	-1	689	689	9.05628082661063e-09	FALSE	FALSE	88	David
4	312869	313853	1	985	985	2.8218652236936e-08	FALSE	FALSE	392	David
16	586519	587439	1	921	921	3.00255801613679e-09	FALSE	FALSE	39	David
2	370531	370875	1	345	345	2.44576258647771e-08	FALSE	FALSE	119	David
2	601496	602208	-1	713	713	9.14923385562276e-09	FALSE	FALSE	92	David
10	723105	724113	-1	1009	1009	7.58960231630947e-09	FALSE	FALSE	108	David
8	314228	314764	1	537	537	3.05017056052675e-08	FALSE	TRUE	231	David
14	205033	206681	-1	1649	1649	4.71277091386657e-08	FALSE	TRUE	1096	David
15	356145	357233	-1	1089	1089	4.0369209069116e-08	FALSE	TRUE	620	David
3	242589	244061	1	1473	1473	3.19151736990181e-08	FALSE	TRUE	663	David
9	154273	154913	-1	641	641	4.9114685955067e-08	FALSE	TRUE	444	David
12	245573	246277	1	705	705	8.21711510146658e-08	TRUE	TRUE	817	David
8	383529	384665	-1	1137	1137	8.33791327207556e-08	TRUE	TRUE	1337	David
14	444773	446837	1	2065	2065	2.59590126683263e-08	FALSE	FALSE	756	David
5	285277	287389	1	2113	2113	9.74503819946265e-08	TRUE	TRUE	2904	David
16	79557	80661	1	1105	1105	2.46408325378582e-08	FALSE	FALSE	384	David
11	466056	468064	1	2009	2009	1.57413274375112e-08	FALSE	FALSE	446	David
11	66488	67632	1	1145	1145	4.3287062973251e-08	FALSE	TRUE	699	David
15	96645	97061	1	417	417	2.09148853066484e-08	FALSE	FALSE	123	David
7	272419	272899	-1	481	481	2.69474420026211e-07	TRUE	TRUE	1828	David
9	222861	224413	1	1553	1553	3.46542697020200e-08	FALSE	TRUE	759	David
4	968055	969599	1	1545	1545	2.82708365221638e-08	FALSE	FALSE	616	David
3	308433	309961	-1	1529	1529	9.50676604847656e-09	FALSE	FALSE	205	David
7	593151	593367	1	217	214	7.55453094527356e-08	TRUE	TRUE	228	David
9	330797	331293	1	497	497	9.84417063238284e-09	FALSE	FALSE	69	David
1	33073	34361	-1	1289	1289	1.07036453903102e-06	TRUE	TRUE	19458	David
13	140421	141541	1	1121	1121	2.59337114863883e-08	FALSE	FALSE	410	David
4	831680	832031	1	352	352	8.46044210228752e-09	FALSE	FALSE	42	David
8	122605	123525	1	921	921	5.77107048434906e-07	TRUE	TRUE	7496	David
2	539792	540976	-1	1185	1185	3.56926282365503e-07	TRUE	TRUE	5965	David
12	203241	204729	-1	1489	1489	2.9381698448035e-08	FALSE	TRUE	617	David
10	144401	144864	-1	464	464	4.53863125585769e-08	FALSE	TRUE	297	David
7	567661	567895	1	235	154	4.60432223253743e-10	FALSE	FALSE	1	David
8	356704	358136	-1	1433	1433	3.28555180886495e-08	FALSE	TRUE	664	David
13	347181	348173	1	993	993	2.16432820319278e-07	TRUE	TRUE	3031	David
2	276756	278860	1	2105	2105	2.37478035528071e-08	FALSE	FALSE	705	David
15	219073	220545	-1	1473	1473	8.4192517043111e-08	TRUE	TRUE	1749	David
7	609491	609595	-1	105	105	3.37650297052745e-09	FALSE	FALSE	5	David
14	250817	251737	-1	921	921	1.56286994173274e-08	FALSE	FALSE	203	David
7	943019	944851	-1	1833	1833	1.62470028369079e-08	FALSE	FALSE	420	David
3	39541	40725	1	1185	1185	7.71894223388933e-08	TRUE	TRUE	1290	David
7	731303	733023	1	1721	1721	1.20594717076938e-07	TRUE	TRUE	2927	David
8	14697	15897	-1	1201	1201	8.6788215403982e-09	FALSE	FALSE	147	David
14	632798	633854	1	1057	1057	1.15852065498693e-07	TRUE	TRUE	1727	David
13	618873	619457	-1	585	585	3.87864956614435e-08	FALSE	TRUE	320	David
12	657184	657825	-1	642	596	1.13022205137622e-08	FALSE	FALSE	95	David
2	697876	698444	1	569	569	3.11540256507366e-09	FALSE	FALSE	25	David
15	422405	424845	1	2441	2441	5.43781584503789e-08	FALSE	TRUE	1872	David
12	112281	114313	-1	2033	2033	2.11708231014822e-08	FALSE	FALSE	607	David
15	665120	665561	-1	442	436	1.17093405766915e-08	FALSE	FALSE	72	David
14	743822	746214	1	2393	2393	2.16008708632698e-08	FALSE	FALSE	729	David
9	35149	36973	1	1825	1825	1.48029590505151e-08	FALSE	FALSE	381	David
4	433385	434105	-1	721	721	3.23554216690349e-08	FALSE	TRUE	329	David
3	157701	158357	1	657	657	2.94634574277532e-08	FALSE	TRUE	273	David
6	97041	98009	-1	969	969	9.54933580054744e-08	TRUE	TRUE	1305	David
12	641537	642377	-1	841	841	3.61699349125824e-07	TRUE	TRUE	4290	David
12	123421	123645	1	225	214	3.41279248843499e-08	FALSE	TRUE	103	David
7	354755	355547	-1	793	793	4.01475996331694e-08	FALSE	TRUE	449	David
14	372517	374101	1	1585	1585	1.75678277899361e-07	TRUE	TRUE	3927	David
4	910171	913771	-1	3601	3601	3.22535265704535e-08	FALSE	TRUE	1638	David
8	429437	429717	1	281	281	7.06542258601473e-09	FALSE	FALSE	28	David
15	5577	6897	-1	1321	1321	2.25977765044914e-08	FALSE	FALSE	421	David
15	368769	369457	-1	689	689	2.78892284546759e-08	FALSE	FALSE	271	David
9	31165	32653	1	1489	1489	1.75718747606563e-08	FALSE	FALSE	369	David
15	691049	692185	-1	1137	1137	1.23478446362824e-08	FALSE	FALSE	198	David
16	456211	456515	-1	305	305	8.41579527277038e-08	TRUE	TRUE	362	David
9	132545	135153	-1	2609	2609	7.19936695084214e-08	TRUE	TRUE	2649	David
5	328561	330401	-1	1841	1841	1.18049219825095e-07	TRUE	TRUE	3065	David
12	26261	27117	1	857	857	1.47273840184733e-08	FALSE	FALSE	178	David
8	456347	458499	-1	2153	2153	1.06376310492744e-08	FALSE	FALSE	323	David
4	1102483	1103547	-1	1065	1065	1.79097326577554e-08	FALSE	FALSE	269	David
2	429579	431619	1	2041	1706	3.81964424549878e-08	FALSE	TRUE	919	David
4	1406063	1407487	1	1425	1425	7.81216160970456e-09	FALSE	FALSE	157	David
12	395805	396589	1	785	785	2.02332101571479e-08	FALSE	FALSE	224	David
7	33993	34977	-1	985	985	1.02940491578619e-08	FALSE	FALSE	143	David
7	846871	848647	1	1777	1776	2.89016106462056e-07	TRUE	TRUE	7239	David
7	845451	845635	-1	185	113	0	FALSE	FALSE	0	David
4	320397	321013	1	617	617	4.76924204021827e-08	FALSE	TRUE	415	David
9	195377	196305	-1	929	929	1.90050958373391e-08	FALSE	FALSE	249	David
4	1162311	1164191	1	1881	1516	3.95224572638586e-08	FALSE	TRUE	845	David
16	432883	434323	-1	1441	1441	3.55389004955646e-06	TRUE	TRUE	72224	David
11	22225	23945	-1	1721	1721	5.29842180256039e-08	FALSE	TRUE	1286	David
7	739979	742099	-1	2121	2031	2.98289349573568e-07	TRUE	TRUE	8544	David
4	134161	135505	-1	1345	1127	1.75536210331147e-07	TRUE	TRUE	2790	David
5	487825	488537	-1	713	424	3.17741671047276e-09	FALSE	FALSE	19	David
12	1029439	1030623	-1	1185	1152	4.49936606775754e-08	FALSE	TRUE	731	David
11	455368	456696	1	1329	1329	3.83076838146071e-08	FALSE	TRUE	718	David
2	371275	375539	1	4265	4261	4.12825627681235e-07	TRUE	TRUE	24808	David
4	690966	692158	1	1193	1193	2.59138819766549e-08	FALSE	FALSE	436	David
12	158053	159157	1	1105	1105	1.05236888963769e-08	FALSE	FALSE	164	David
13	910869	914429	1	3561	3561	1.06947246994878e-07	TRUE	TRUE	5371	David
2	789200	792064	-1	2865	2865	2.16803311154705e-08	FALSE	FALSE	876	David
14	740418	742074	-1	1657	1657	7.8994275289962e-08	TRUE	TRUE	1846	David
12	322761	325201	-1	2441	2441	2.84962464956313e-08	FALSE	FALSE	981	David
7	969686	973478	1	3793	3792	3.27344483397448e-07	TRUE	TRUE	17506	David
13	265553	267505	-1	1953	1953	6.86192539171707e-08	FALSE	TRUE	1890	David
14	272085	273845	1	1761	1761	7.6072554404638e-07	TRUE	TRUE	18893	David
4	1466191	1467463	1	1273	1273	5.3171566731324e-07	TRUE	TRUE	9546	David
9	283101	284181	1	1081	1081	1.42993807577009e-08	FALSE	FALSE	218	David
16	556347	557347	-1	1001	1001	1.65755600371347e-08	FALSE	FALSE	234	David
8	294844	296212	1	1369	1257	1.74022867896277e-06	TRUE	TRUE	30850	David
16	769407	770619	-1	1213	1059	3.48171977697448e-09	FALSE	FALSE	52	David
16	797627	799011	-1	1385	1385	3.34310362706447e-08	FALSE	TRUE	653	David
13	311633	312033	-1	401	401	7.78027118395851e-09	FALSE	FALSE	44	David
10	610713	611977	-1	1265	1265	1.08461816764730e-07	TRUE	TRUE	1935	David
12	853479	855103	-1	1625	1625	1.12141455581149e-08	FALSE	FALSE	257	David
6	130617	131641	-1	1025	1025	7.53338989590168e-08	TRUE	TRUE	1089	David
4	214513	217177	-1	2665	2627	6.9476015062387e-08	FALSE	TRUE	2574	David
3	113521	114289	-1	769	769	6.36222731377669e-09	FALSE	FALSE	69	David
4	1508355	1509787	-1	1433	1433	5.34797778695682e-06	TRUE	TRUE	108081	David
4	49885	52077	1	2193	2193	5.83936396079453e-08	FALSE	TRUE	1806	David
10	217605	218661	1	1057	1057	7.62664813349534e-07	TRUE	TRUE	11369	David
14	731294	733294	1	2001	2001	1.84264929725936e-08	FALSE	FALSE	520	David
8	131937	132921	-1	985	985	8.49439021417971e-09	FALSE	FALSE	118	David
15	976533	980013	1	3481	3481	1.79456137482701e-08	FALSE	FALSE	881	David
10	374949	375637	1	689	689	1.22465615723485e-08	FALSE	FALSE	119	David
14	766578	769210	-1	2633	2633	7.10950720417933e-09	FALSE	FALSE	264	David
13	97661	99157	1	1497	1487	1.67467281158265e-07	TRUE	TRUE	3512	David
15	493873	494665	-1	793	793	6.29485749259493e-08	FALSE	TRUE	704	David
14	755222	758934	1	3713	3693	1.75106376635640e-08	FALSE	FALSE	912	David
12	734957	737549	1	2593	2590	3.66003796321471e-07	TRUE	TRUE	13369	David
15	898629	899765	1	1137	1137	5.4006229570811e-08	FALSE	TRUE	866	David
13	784414	785045	1	632	632	6.50724781345321e-09	FALSE	FALSE	58	David
9	44105	44449	-1	345	345	1.17149972629604e-08	FALSE	FALSE	57	David
7	27765	29485	1	1721	1721	1.63155134822233e-08	FALSE	FALSE	396	David
2	474268	476788	1	2521	2521	1.31988585991939e-06	TRUE	TRUE	46927	David
5	264629	265645	1	1017	1017	7.50201190973827e-08	TRUE	TRUE	1076	David
4	560863	562030	1	1168	1167	6.02736160085928e-08	FALSE	TRUE	992	David
4	915939	917283	-1	1345	1345	3.52160473387056e-07	TRUE	TRUE	6680	David
12	873699	875067	1	1369	1369	2.38772280918015e-08	FALSE	FALSE	461	David
4	976287	978151	1	1865	1865	5.05660739768534e-08	FALSE	TRUE	1330	David
1	35249	36481	-1	1233	1233	5.21994214706432e-07	TRUE	TRUE	9077	David
4	575074	578289	-1	3216	3216	1.40490241135640e-07	TRUE	TRUE	6372	David
7	865863	867503	1	1641	1641	1.11566571644082e-07	TRUE	TRUE	2582	David
2	643840	644968	-1	1129	1128	1.16920395415605e-08	FALSE	FALSE	186	David
8	377958	380149	1	2192	2165	2.67709118199962e-07	TRUE	TRUE	8174	David
16	430131	431643	-1	1513	1513	6.72979666749674e-08	FALSE	TRUE	1436	David
5	378453	382005	1	3553	3553	1.9318196562027e-08	FALSE	FALSE	968	David
15	34553	35665	-1	1113	1113	1.59269008043748e-08	FALSE	FALSE	250	David
10	518485	521653	1	3169	3140	2.59508985631634e-07	TRUE	TRUE	11492	David
16	95429	98325	1	2897	2505	2.15295534319548e-07	TRUE	TRUE	7606	David
9	123897	127705	-1	3809	3809	1.22099276098052e-07	TRUE	TRUE	6559	David
13	901769	903905	-1	2137	2137	3.08644287912388e-07	TRUE	TRUE	9302	David
16	112177	116361	-1	4185	4185	2.10432378679324e-07	TRUE	TRUE	12420	David
11	6217	7809	-1	1593	1593	1.42436283502476e-09	FALSE	FALSE	32	David
13	20685	23061	1	2377	2356	1.1180724925539e-07	TRUE	TRUE	3715	David
4	1268147	1270779	-1	2633	2632	8.72861938125713e-09	FALSE	FALSE	324	David
4	1483695	1485535	1	1841	1841	4.27519197408989e-09	FALSE	FALSE	111	David
7	850791	852791	1	2001	2001	1.34796883207204e-07	TRUE	TRUE	3804	David
2	487012	490268	1	3257	3257	1.50900137085721e-06	TRUE	TRUE	69314	David
15	335885	338493	1	2609	2609	3.91902119407866e-08	FALSE	TRUE	1442	David
7	321923	324883	-1	2961	2944	3.75486857174246e-08	FALSE	TRUE	1559	David
16	488695	492831	1	4137	4137	5.76233654158034e-08	FALSE	TRUE	3362	David
13	538601	538673	-1	73	72	1.32949804464518e-07	TRUE	TRUE	135	David
16	485915	485963	-1	49	44	2.90072300649858e-08	FALSE	FALSE	18	David
5	284412	284461	1	50	50	1.41813124762153e-08	FALSE	FALSE	10	David
13	762113	763113	-1	1001	1001	3.76137708534981e-08	FALSE	TRUE	531	David
15	234349	234453	1	105	105	1.64773344961739e-07	TRUE	TRUE	244	David
8	148665	148721	-1	57	57	4.10511676943074e-08	FALSE	TRUE	33	David
7	555759	555839	1	81	81	1.07672928060153e-07	TRUE	TRUE	123	David
16	462391	462447	1	57	57	1.26885427418768e-07	TRUE	TRUE	102	David
9	127453	127661	1	209	209	2.95161288380557e-08	FALSE	TRUE	87	David
14	500917	501133	1	217	217	2.61406681589222e-08	FALSE	FALSE	80	David
2	307248	307360	-1	113	113	4.58068942815803e-08	FALSE	TRUE	73	David
14	104629	104693	1	65	59	0	FALSE	FALSE	0	David
7	67138	67186	-1	49	45	5.04224443598765e-08	FALSE	TRUE	32	David
11	630134	630182	-1	49	49	0	FALSE	FALSE	0	David
14	663586	663634	-1	49	49	7.2353635082731e-08	TRUE	TRUE	50	David
15	901185	901241	-1	57	57	1.9903596457846e-08	FALSE	FALSE	16	David
12	898099	898155	1	57	57	6.21987389307688e-08	FALSE	TRUE	50	David
4	216037	216157	1	121	121	1.02550813361061e-07	TRUE	TRUE	175	David
5	52193	52321	-1	129	129	3.35294597305865e-08	FALSE	TRUE	61	David
15	408141	408189	1	49	49	2.31531632264739e-08	FALSE	FALSE	16	David
10	550365	550413	1	49	49	1.59177997182008e-08	FALSE	FALSE	11	David
2	119215	119263	-1	49	49	2.89414540330924e-09	FALSE	FALSE	2	David
5	318541	318589	1	49	49	1.30236543148916e-08	FALSE	FALSE	9	David
7	610411	610459	-1	49	49	1.44707270165462e-09	FALSE	FALSE	1	David
13	349725	349797	1	73	73	0	FALSE	FALSE	0	David
10	172673	172881	-1	209	209	4.41045603327269e-09	FALSE	FALSE	13	David
4	652662	652758	1	97	97	5.55556571233176e-08	FALSE	TRUE	76	David
12	341265	341313	-1	49	49	1.722016514969e-07	TRUE	TRUE	119	David
13	67761	67937	-1	177	177	1.63045033271741e-07	TRUE	TRUE	407	David
17	33433	33480	-1	48	48	0	FALSE	FALSE	0	David
8	119649	119697	-1	49	49	5.78829080661848e-09	FALSE	FALSE	4	David
14	197997	198077	1	81	81	7.79096796532815e-08	TRUE	TRUE	89	David
12	1015455	1015543	-1	89	88	5.64029473485835e-09	FALSE	FALSE	7	David
4	1016287	1016334	1	48	48	2.80671809425094e-08	FALSE	FALSE	19	David
4	411417	411560	-1	144	144	5.90888019842303e-09	FALSE	FALSE	12	David
9	382441	382489	-1	49	49	3.18355994364016e-08	FALSE	TRUE	22	David
7	534787	534867	-1	81	81	5.25233795415381e-08	FALSE	TRUE	60	David
16	582707	582779	-1	73	73	6.79925940640459e-09	FALSE	FALSE	7	David
4	147805	147861	1	57	57	1.03249906625076e-07	TRUE	TRUE	83	David
4	1200599	1200647	1	49	49	1.01295089115823e-08	FALSE	FALSE	7	David
4	911332	911379	-1	48	48	1.03405403472403e-08	FALSE	FALSE	7	David
11	92632	92687	1	56	56	3.79856584184338e-09	FALSE	FALSE	3	David
12	510677	510733	1	57	57	3.85632181370766e-08	FALSE	TRUE	31	David
11	171160	171240	1	81	81	3.93925346561536e-08	FALSE	TRUE	45	David
4	636787	636834	-1	48	48	8.86332029763455e-08	TRUE	TRUE	60	David
5	423517	423589	1	73	73	0	FALSE	FALSE	0	David
13	287446	287493	1	48	48	0	FALSE	FALSE	0	David
16	829523	829579	-1	57	57	1.11957730075384e-08	FALSE	FALSE	9	David
8	522060	522107	-1	48	48	4.43166014881728e-09	FALSE	FALSE	3	David
7	150539	150659	-1	121	121	6.4460511255524e-09	FALSE	FALSE	11	David
4	1459243	1459443	-1	201	201	3.38658208387231e-08	FALSE	TRUE	96	David
9	290333	290389	1	57	57	1.19421578747076e-07	TRUE	TRUE	96	David
16	900115	900187	-1	73	73	1.33071219811061e-07	TRUE	TRUE	137	David
15	826157	826205	1	49	49	0	FALSE	FALSE	0	David
9	249777	249848	-1	72	72	3.84077212897497e-08	FALSE	TRUE	39	David
15	231941	232013	1	73	73	2.62257148532748e-08	FALSE	FALSE	27	David
4	544518	544574	1	57	57	5.22469407018458e-08	FALSE	TRUE	42	David
13	852349	852413	1	65	65	3.27261057143430e-09	FALSE	FALSE	3	David
11	231549	231612	-1	64	64	0	FALSE	FALSE	0	David
4	1049771	1050243	-1	473	473	7.61533481809446e-08	TRUE	TRUE	508	David
7	610043	610091	-1	49	49	5.78829080661848e-09	FALSE	FALSE	4	David
2	326284	326596	1	313	313	7.02269467672003e-09	FALSE	FALSE	31	David
17	34025	34192	-1	168	168	0	FALSE	FALSE	0	David
14	772142	772214	1	73	73	8.74190495109161e-09	FALSE	FALSE	9	David
4	1157603	1157651	-1	49	49	5.78829080661848e-09	FALSE	FALSE	4	David
15	1014833	1015057	-1	225	225	5.7985811013858e-08	FALSE	TRUE	184	David
16	132462	132541	1	80	80	3.81122772798286e-08	FALSE	TRUE	43	David
2	121935	122111	-1	177	177	5.20782661555928e-09	FALSE	FALSE	13	David
10	71157	71205	1	49	49	5.78829080661848e-09	FALSE	FALSE	4	David
2	466992	467079	-1	88	88	4.02878195347025e-09	FALSE	FALSE	5	David
12	388517	388613	1	97	97	2.43421497658747e-07	TRUE	TRUE	333	David
7	856983	857039	1	57	57	9.951798228923e-09	FALSE	FALSE	8	David
4	1385619	1385771	-1	153	153	1.77961568328976e-07	TRUE	TRUE	384	David
16	167401	167481	-1	81	81	6.12772761317944e-08	FALSE	TRUE	70	David
10	358093	358181	1	89	89	9.40109478760339e-08	TRUE	TRUE	118	David
7	1000491	1000546	-1	56	56	2.65899608929037e-08	FALSE	FALSE	21	David
4	323569	323657	-1	89	89	3.98351474050991e-09	FALSE	FALSE	5	David
7	739399	739527	1	129	129	1.15429287597101e-08	FALSE	FALSE	21	David
15	1003949	1004437	1	489	489	2.75506070601319e-09	FALSE	FALSE	19	David
13	158658	158745	-1	88	88	1.12805894697167e-08	FALSE	FALSE	14	David
10	150509	150573	1	65	65	1.63630528571715e-08	FALSE	FALSE	15	David
5	522881	522968	-1	88	88	3.2230255627762e-09	FALSE	FALSE	4	David
4	25881	25937	-1	57	57	1.24397477861538e-09	FALSE	FALSE	1	David
6	263505	263553	-1	49	49	7.2353635082731e-09	FALSE	FALSE	5	David
2	744448	744528	-1	81	81	7.00311727220508e-09	FALSE	FALSE	8	David
5	21273	21321	-1	49	35	2.02590178231647e-09	FALSE	FALSE	1	David
4	157905	157993	-1	89	89	1.03571383253258e-08	FALSE	FALSE	13	David
4	1242479	1242575	1	97	97	1.60819007462235e-08	FALSE	FALSE	22	David
15	426410	426481	-1	72	72	1.47722004960576e-08	FALSE	FALSE	15	David
15	81629	81769	-1	141	134	8.89506950467085e-07	TRUE	TRUE	1681	David
14	440973	441061	1	89	89	1.99175737025496e-08	FALSE	FALSE	25	David
17	66693	67045	1	353	353	0	FALSE	FALSE	0	David
5	268957	269133	1	177	177	2.76415412671993e-08	FALSE	FALSE	69	David
8	83893	83941	1	49	49	2.02590178231647e-08	FALSE	FALSE	14	David
16	828651	828715	-1	65	65	3.59987162857772e-08	FALSE	TRUE	33	David
10	109877	109941	1	65	65	4.58165480000801e-08	FALSE	TRUE	42	David
1	82415	82591	-1	177	177	2.44367248883936e-08	FALSE	FALSE	61	David
7	788051	788242	-1	192	192	2.76978759301080e-08	FALSE	FALSE	75	David
16	582291	582555	-1	265	265	3.10383442875655e-08	FALSE	TRUE	116	David
6	28049	28129	-1	81	81	0	FALSE	FALSE	0	David
5	503981	504781	1	801	801	6.10805593544853e-09	FALSE	FALSE	69	David
2	193767	193879	-1	113	113	2.00797344795969e-08	FALSE	FALSE	32	David
16	373051	373187	-1	137	137	2.07026459506792e-09	FALSE	FALSE	4	David
10	620441	620553	-1	113	113	1.75697676696473e-08	FALSE	FALSE	28	David
10	633406	633517	1	112	112	1.13956975255301e-08	FALSE	FALSE	18	David
7	594911	594959	1	49	49	7.2353635082731e-09	FALSE	FALSE	5	David
1	69660	69755	1	96	96	2.21583007440864e-09	FALSE	FALSE	3	David
7	438251	438451	-1	201	201	1.02303000450309e-08	FALSE	FALSE	29	David
17	73122	73230	-1	109	109	0	FALSE	FALSE	0	David
16	700131	700307	-1	177	177	6.00903071026071e-09	FALSE	FALSE	15	David
2	169607	169935	-1	329	329	6.18546608005135e-08	FALSE	TRUE	287	David
4	1476611	1476771	-1	161	161	1.54144700828427e-08	FALSE	FALSE	35	David
11	143584	144160	1	577	577	5.80032884642427e-08	FALSE	TRUE	472	David
4	593346	593498	-1	153	153	1.01957148521809e-08	FALSE	FALSE	22	David
16	445187	445450	-1	264	264	6.98322205268177e-09	FALSE	FALSE	26	David
4	848375	848575	1	201	201	1.12886069462410e-08	FALSE	FALSE	32	David
2	555228	555828	1	601	601	4.04674723738922e-08	FALSE	TRUE	343	David
3	30901	31165	1	265	265	1.41813124762153e-08	FALSE	FALSE	53	David
3	29253	30133	1	881	881	4.42662988758139e-09	FALSE	FALSE	55	David
17	55417	55528	-1	112	112	0	FALSE	FALSE	0	David
17	44138	44409	-1	272	272	0	FALSE	FALSE	0	David
7	166903	167319	1	417	417	1.58136937684415e-08	FALSE	FALSE	93	David
12	433861	434069	1	209	209	2.84983312919159e-08	FALSE	FALSE	84	David
1	198819	199595	1	777	777	1.87989084305042e-08	FALSE	FALSE	206	David
10	639449	639673	-1	225	225	1.44964527534645e-08	FALSE	FALSE	46	David
4	1224727	1225039	1	313	313	7.24923321467874e-08	TRUE	TRUE	320	David
5	23569	23769	-1	201	201	3.52768967070032e-09	FALSE	FALSE	10	David
2	785152	785800	-1	649	649	1.00514695517088e-08	FALSE	FALSE	92	David
11	650114	651794	1	1681	1681	7.2129816580393e-09	FALSE	FALSE	171	David
5	187353	188072	-1	720	720	3.84077212897497e-08	FALSE	TRUE	390	David
13	480861	481213	1	353	353	1.14294147294143e-07	TRUE	TRUE	569	David
14	745362	745538	-1	177	177	2.40361228410428e-08	FALSE	FALSE	60	David
2	362844	364396	1	1553	1552	1.88231338279662e-08	FALSE	FALSE	412	David
9	385905	386465	-1	561	561	1.00735347981672e-07	TRUE	TRUE	797	David
16	20561	21817	-1	1257	1257	5.2460702477646e-09	FALSE	FALSE	93	David
14	724550	725814	1	1265	1265	5.26894613740805e-09	FALSE	FALSE	94	David
15	701821	703125	1	1305	1305	1.57570138624614e-08	FALSE	FALSE	290	David
5	554133	556029	1	1897	1897	1.30823915832244e-08	FALSE	FALSE	350	David
14	131509	131557	1	49	49	5.78829080661848e-08	FALSE	TRUE	40	David
13	447581	447629	1	49	49	3.61768175413655e-08	FALSE	TRUE	25	David
6	182845	182893	1	49	49	4.1965108347984e-07	TRUE	TRUE	290	David
10	361537	361585	-1	49	49	6.36711988728033e-08	FALSE	TRUE	44	David
12	903343	903399	-1	57	57	1.13201704853999e-07	TRUE	TRUE	91	David
14	367537	367601	-1	65	65	3.30533667714864e-07	TRUE	TRUE	303	David
9	186161	186209	-1	49	49	1.88119451215101e-08	FALSE	FALSE	13	David
9	105305	105353	-1	49	31	2.28730846390569e-09	FALSE	FALSE	1	David
2	504320	504392	-1	73	73	8.1591112876855e-08	TRUE	TRUE	84	David
4	1412371	1412459	-1	89	89	1.65714213205212e-07	TRUE	TRUE	208	David
13	489793	489841	-1	49	49	8.10360712926587e-08	TRUE	TRUE	56	David
10	332901	332949	1	49	49	6.80124169777672e-08	FALSE	TRUE	47	David
4	194161	194209	-1	49	49	6.80124169777672e-08	FALSE	TRUE	47	David
14	428617	428673	-1	57	57	8.5834259724461e-08	TRUE	TRUE	69	David
11	633122	633170	1	49	49	4.34121810496386e-08	FALSE	TRUE	30	David
11	196809	196856	1	48	48	1.16700383918855e-07	TRUE	TRUE	79	David
11	337128	337272	1	145	111	6.70737752253425e-08	FALSE	TRUE	105	David
15	307225	307281	-1	57	56	2.17784441599020e-07	TRUE	TRUE	172	David
8	49913	49961	-1	49	49	1.15765816132370e-08	FALSE	FALSE	8	David
13	169477	169533	1	57	57	6.21987389307688e-08	FALSE	TRUE	50	David
9	22939	24437	1	1499	881	1.69821619323577e-08	FALSE	FALSE	211	David
7	948619	948667	-1	49	49	1.27342397745607e-07	TRUE	TRUE	88	David
15	1059857	1059937	-1	81	81	7.26573416991277e-08	TRUE	TRUE	83	David
5	335813	335877	1	65	65	5.01800287619925e-08	FALSE	TRUE	46	David
10	581901	581949	1	49	49	5.93299807678394e-08	FALSE	TRUE	41	David
12	130093	130157	1	65	64	1.06359843571615e-07	TRUE	TRUE	96	David
16	551567	551623	1	57	57	2.37225990281952e-06	TRUE	TRUE	1907	David
7	529939	530091	-1	153	145	8.21538102070402e-08	TRUE	TRUE	168	David
13	409825	409913	-1	89	89	8.36538095507081e-08	TRUE	TRUE	105	David
5	327185	327233	-1	49	49	0	FALSE	FALSE	0	David
13	45497	45561	-1	65	65	3.70895864762553e-08	FALSE	TRUE	34	David
14	131629	131685	1	57	57	6.09547641521534e-08	FALSE	TRUE	49	David
16	528188	528235	-1	48	48	3.69305012401440e-08	FALSE	TRUE	25	David
16	379375	379455	1	81	70	4.15309865374876e-08	FALSE	TRUE	41	David
15	28693	31373	1	2681	1944	5.00795834100915e-08	FALSE	TRUE	1373	David
2	488892	488940	1	49	49	2.15903247086869e-06	TRUE	TRUE	1492	David
10	290253	290325	1	73	73	9.32469861449772e-08	TRUE	TRUE	96	David
11	579576	579640	1	65	65	4.14530672381677e-08	FALSE	TRUE	38	David
4	406405	406453	1	49	49	7.66948531876949e-08	TRUE	TRUE	53	David
4	1335067	1335123	-1	57	57	1.21909528304307e-07	TRUE	TRUE	98	David
15	457429	457477	1	49	49	9.11655802042411e-08	TRUE	TRUE	63	David
9	419853	419901	1	49	49	3.00991121944161e-07	TRUE	TRUE	208	David
6	229069	229133	1	65	65	2.35627961143269e-07	TRUE	TRUE	216	David
12	422509	422573	1	65	65	6.54522114286859e-09	FALSE	FALSE	6	David
12	574241	574289	-1	49	49	1.11424598027406e-07	TRUE	TRUE	77	David
15	676953	677025	-1	73	73	6.11933346576413e-08	FALSE	TRUE	63	David
10	468565	468621	1	57	57	9.45420831747685e-08	TRUE	TRUE	76	David
4	54501	54549	1	49	49	1.40366052060498e-07	TRUE	TRUE	97	David
6	105805	105869	1	65	65	8.9451355619204e-08	TRUE	TRUE	82	David
5	42649	42705	-1	57	57	9.951798228923e-09	FALSE	FALSE	8	David
16	185372	185477	1	106	80	1.89675054369379e-07	TRUE	TRUE	214	David
12	540429	540477	1	49	49	3.90709629446748e-08	FALSE	TRUE	27	David
11	239464	239512	1	49	49	1.73648724198554e-08	FALSE	FALSE	12	David
16	137521	137577	-1	57	57	4.9758991144615e-08	FALSE	TRUE	40	David
4	1458119	1458199	1	81	81	1.60196307601691e-07	TRUE	TRUE	183	David
13	541193	541257	-1	65	65	1.74539230476496e-08	FALSE	FALSE	16	David
7	409167	409231	1	65	65	3.81804566667334e-08	FALSE	TRUE	35	David
9	289277	289333	1	57	57	1.14445679632615e-07	TRUE	TRUE	92	David
11	721	769	-1	49	31	0	FALSE	FALSE	0	David
14	699038	699094	1	57	57	1.26885427418768e-07	TRUE	TRUE	102	David
10	247337	247385	-1	49	49	2.74943813314378e-08	FALSE	FALSE	19	David
10	304617	304689	-1	73	73	2.52543920809313e-08	FALSE	FALSE	26	David
8	96253	96341	1	89	89	8.44505124988101e-08	TRUE	TRUE	106	David
2	671664	671736	-1	73	73	5.43940752512367e-08	FALSE	TRUE	56	David
12	279889	279953	-1	65	65	6.21796008572516e-08	FALSE	TRUE	57	David
11	366140	366212	-1	73	73	5.24514297065497e-08	FALSE	TRUE	54	David
14	458225	458273	-1	49	49	1.01295089115823e-08	FALSE	FALSE	7	David
4	97309	97365	1	57	57	3.48312938012305e-08	FALSE	TRUE	28	David
15	218441	218513	-1	73	73	1.66096194070741e-07	TRUE	TRUE	171	David
8	401505	401577	-1	73	73	2.62257148532748e-08	FALSE	FALSE	27	David
16	166353	166409	-1	57	57	2.64966627845075e-07	TRUE	TRUE	213	David
7	975126	975198	1	73	73	1.42784447534496e-07	TRUE	TRUE	147	David
9	91845	91893	1	49	49	1.18659961535679e-07	TRUE	TRUE	82	David
13	280701	280797	1	97	97	3.23831001389864e-07	TRUE	TRUE	443	David
5	220877	220965	1	89	89	1.83241678063456e-08	FALSE	FALSE	23	David
15	536577	536633	-1	57	57	1.86596216792306e-08	FALSE	FALSE	15	David
16	430427	430507	-1	81	81	8.84143555615891e-08	TRUE	TRUE	101	David
12	878383	878431	-1	49	49	4.63063264529479e-08	FALSE	TRUE	32	David
2	391555	391603	1	49	49	1.46154342867117e-07	TRUE	TRUE	101	David
10	332421	332477	1	57	57	1.9903596457846e-08	FALSE	FALSE	16	David
4	866031	866087	1	57	57	3.10993694653844e-08	FALSE	TRUE	25	David
12	229165	229221	1	57	57	1.05737856182307e-07	TRUE	TRUE	85	David
15	236281	236449	-1	169	160	1.60426097387185e-07	TRUE	TRUE	362	David
16	884683	884763	-1	81	81	4.11433139742048e-08	FALSE	TRUE	47	David
8	359796	359868	1	73	73	2.91396831703054e-09	FALSE	FALSE	3	David
3	75269	75333	1	65	65	6.54522114286859e-09	FALSE	FALSE	6	David
16	884331	884395	-1	65	65	5.12708989524706e-08	FALSE	TRUE	47	David
10	279921	279977	-1	57	57	2.73674451295383e-08	FALSE	FALSE	22	David
13	97853	97949	1	97	97	1.15497287177423e-07	TRUE	TRUE	158	David
14	408721	408793	-1	73	73	8.1591112876855e-08	TRUE	TRUE	84	David
8	478095	478167	1	73	73	4.37095247554581e-08	FALSE	TRUE	45	David
15	413873	413929	-1	57	57	2.68698552180921e-07	TRUE	TRUE	216	David
16	492127	492222	1	96	96	1.27779534290898e-07	TRUE	TRUE	173	David
14	105957	106221	1	265	265	2.2502799608485e-07	TRUE	TRUE	841	David
8	513699	513763	-1	65	65	9.27239661906384e-08	TRUE	TRUE	85	David
2	383263	383327	-1	65	65	3.92713268572115e-08	FALSE	TRUE	36	David
16	834907	835107	-1	201	199	4.55726096911541e-07	TRUE	TRUE	1279	David
1	93839	93887	-1	49	49	4.1965108347984e-08	FALSE	TRUE	29	David
7	808783	808863	1	81	81	2.22348973392511e-07	TRUE	TRUE	254	David
7	657947	658003	-1	57	57	1.03249906625076e-07	TRUE	TRUE	83	David
3	47125	47229	1	105	105	1.41137824168047e-07	TRUE	TRUE	209	David
9	284741	284797	1	57	57	1.36837225647691e-08	FALSE	FALSE	11	David
7	53085	53197	1	113	106	7.55890712175626e-08	TRUE	TRUE	113	David
10	449673	449753	-1	81	81	5.5149548518615e-08	FALSE	TRUE	63	David
14	291097	291185	-1	89	89	2.62911972873654e-08	FALSE	FALSE	33	David
7	449471	449551	1	81	81	5.95264968137431e-08	FALSE	TRUE	68	David
2	149271	149327	-1	57	57	4.22951424729228e-08	FALSE	TRUE	34	David
12	327597	327741	1	145	145	3.42307542529334e-08	FALSE	TRUE	70	David
3	106245	106405	1	161	161	9.77717816683165e-08	TRUE	TRUE	222	David
16	115593	115697	-1	105	105	2.70120237642196e-07	TRUE	TRUE	400	David
4	271709	271837	1	129	125	7.1473814880125e-08	TRUE	TRUE	126	David
15	74761	74849	-1	89	89	5.01922857304249e-08	FALSE	TRUE	63	David
7	373875	373979	-1	105	105	7.15818629751819e-08	TRUE	TRUE	106	David
5	294593	294689	-1	97	97	9.6491404477341e-08	TRUE	TRUE	132	David
12	329669	329909	1	241	229	1.09611017829262e-07	TRUE	TRUE	354	David
12	983151	983239	-1	89	89	2.31043854949575e-08	FALSE	FALSE	29	David
4	1289827	1289907	-1	81	81	3.5890976020051e-08	FALSE	TRUE	41	David
2	779840	780000	-1	161	156	4.72710415873843e-08	FALSE	TRUE	104	David
4	792918	793030	1	113	113	8.47113798357992e-08	TRUE	TRUE	135	David
4	416397	416501	1	105	105	2.01239577043436e-07	TRUE	TRUE	298	David
9	356333	356405	1	73	73	5.92506891129543e-08	FALSE	TRUE	61	David
13	812149	812293	1	145	145	2.59175710772210e-08	FALSE	FALSE	53	David
9	49569	49705	-1	137	137	2.7948572033417e-08	FALSE	FALSE	54	David
1	174115	174227	1	113	113	2.25897012895465e-08	FALSE	FALSE	36	David
9	175469	175637	1	169	169	2.12719687143229e-07	TRUE	TRUE	507	David
2	14301	14373	1	73	73	9.22756633726337e-08	TRUE	TRUE	95	David
15	918717	918821	1	105	105	1.12775199215617e-07	TRUE	TRUE	167	David
12	702933	703037	1	105	105	1.75578154467427e-08	FALSE	FALSE	26	David
15	450209	450289	-1	81	81	4.81464312464099e-08	FALSE	TRUE	55	David
15	534457	534577	-1	121	118	3.96596026877207e-08	FALSE	TRUE	66	David
4	460557	460725	1	169	169	9.1884835274886e-08	TRUE	TRUE	219	David
1	189975	190231	-1	257	257	8.00112960720317e-09	FALSE	FALSE	29	David
5	70921	71049	-1	129	129	1.04436022111663e-07	TRUE	TRUE	190	David
1	206751	207095	-1	345	214	3.31339076547086e-09	FALSE	FALSE	10	David
11	79976	80280	1	305	305	2.72234703436854e-07	TRUE	TRUE	1171	David
2	220096	221229	-1	1134	940	5.61217897994903e-08	FALSE	TRUE	744	David
16	295709	295893	1	185	185	1.15750172103163e-07	TRUE	TRUE	302	David
11	68312	68608	1	297	297	6.46992538898037e-08	FALSE	TRUE	271	David
10	703785	705169	-1	1385	1385	4.85850741513657e-08	FALSE	TRUE	949	David
5	34825	34929	-1	105	105	4.99722439638062e-08	FALSE	TRUE	74	David
8	49185	49713	-1	529	529	2.90864348519727e-08	FALSE	FALSE	217	David
10	594061	594141	1	81	81	5.33987692005637e-08	FALSE	TRUE	61	David
16	813359	813727	1	369	369	3.49728844264388e-08	FALSE	TRUE	182	David
11	305588	306708	-1	1121	1121	5.21204347921561e-08	FALSE	TRUE	824	David
7	279967	280223	1	257	162	2.38105987254973e-07	TRUE	TRUE	544	David
2	780312	780640	-1	329	265	2.56869056172956e-08	FALSE	FALSE	96	David
10	628185	628633	-1	449	449	3.66376892481286e-08	FALSE	TRUE	232	David
11	172196	172356	-1	161	161	2.2857457065701e-07	TRUE	TRUE	519	David
16	453423	453727	1	305	305	8.32280305981159e-08	TRUE	TRUE	358	David
2	72337	72801	-1	465	425	8.19179344214318e-08	TRUE	TRUE	491	David
14	393905	394369	-1	465	465	2.57703420266708e-08	FALSE	FALSE	169	David
12	509621	510021	1	401	401	6.73700754792771e-08	FALSE	TRUE	381	David
13	587549	587821	1	273	208	3.23852087798185e-08	FALSE	TRUE	95	David
11	341052	341580	-1	529	529	1.40204658318726e-07	TRUE	TRUE	1046	David
8	122597	123541	1	945	945	5.77832208356264e-07	TRUE	TRUE	7701	David
6	220285	221069	1	785	506	1.52322990727727e-07	TRUE	TRUE	1087	David
2	361812	362036	1	225	225	1.89084166349537e-08	FALSE	FALSE	60	David
9	172657	173633	-1	977	976	3.91584396756149e-08	FALSE	TRUE	539	David
5	142585	143945	-1	1361	1330	6.73878908644215e-08	FALSE	TRUE	1264	David
5	285213	287404	1	2192	2192	9.71730444310007e-08	TRUE	TRUE	3004	David
15	1039001	1039409	-1	409	409	3.98741059844684e-08	FALSE	TRUE	230	David
15	356241	357225	-1	985	985	4.39836645835916e-08	FALSE	TRUE	611	David
4	1235443	1236251	-1	809	809	3.69608125538936e-07	TRUE	TRUE	4217	David
12	1029135	1029959	-1	825	776	1.26005347324104e-07	TRUE	TRUE	1379	David
16	34793	35017	-1	225	225	8.8239277629784e-09	FALSE	FALSE	28	David
17	27305	28529	-1	1225	1225	0	FALSE	FALSE	0	David
13	536217	537297	-1	1081	1081	5.12285154668091e-08	FALSE	TRUE	781	David
8	57665	58969	-1	1305	1300	4.61438090572236e-08	FALSE	TRUE	846	David
6	54798	55493	1	696	696	1.35496735584528e-07	TRUE	TRUE	1330	David
15	667877	668901	1	1025	1025	1.74326377756402e-08	FALSE	FALSE	252	David
9	334137	334449	-1	313	282	2.26297539514074e-08	FALSE	FALSE	90	David
14	69801	70401	-1	601	591	3.99524285497436e-08	FALSE	TRUE	333	David
13	347173	348365	1	1193	1193	1.98633471481607e-07	TRUE	TRUE	3342	David
7	355011	355547	-1	537	537	4.48942853064543e-08	FALSE	TRUE	340	David
2	276748	278908	1	2161	2161	2.32636523499228e-08	FALSE	FALSE	709	David
15	346285	346629	1	345	345	1.39757862084440e-08	FALSE	FALSE	68	David
14	115761	116457	-1	697	697	8.19952500418186e-08	TRUE	TRUE	806	David
7	800755	801731	-1	977	977	2.91028981727857e-08	FALSE	FALSE	401	David
11	66496	67632	1	1137	1137	4.33421819303853e-08	FALSE	TRUE	695	David
11	466064	467808	1	1745	1745	1.49939951396087e-08	FALSE	FALSE	369	David
14	444757	446717	1	1961	1961	2.59255508552941e-08	FALSE	FALSE	717	David
8	457243	458459	-1	1217	1217	1.17692075603759e-08	FALSE	FALSE	202	David
7	625263	625687	1	425	425	2.30237779025613e-08	FALSE	FALSE	138	David
15	968157	968341	1	185	185	8.43213174261449e-09	FALSE	FALSE	22	David
7	96163	96819	-1	657	657	4.69472673299364e-08	FALSE	TRUE	435	David
11	144556	144972	-1	417	300	1.51740043495504e-07	TRUE	TRUE	642	David
2	624184	624840	-1	657	657	1.73758851497006e-08	FALSE	FALSE	161	David
16	620191	621287	1	1097	1097	1.62884719416876e-08	FALSE	FALSE	252	David
11	533560	534552	1	993	993	3.49177331363005e-08	FALSE	TRUE	489	David
4	968207	969423	1	1217	1217	3.14039746289237e-08	FALSE	TRUE	539	David
9	222853	224565	1	1713	1713	3.24108805279526e-08	FALSE	TRUE	783	David
12	112441	114313	-1	1873	1873	2.08971822927678e-08	FALSE	FALSE	552	David
7	937095	938207	1	1113	1113	1.61817312172447e-08	FALSE	FALSE	254	David
6	72157	73069	1	913	913	3.76666842878664e-08	FALSE	TRUE	485	David
10	340305	342185	-1	1881	1881	1.93004571712446e-08	FALSE	FALSE	512	David
13	430237	430965	1	729	729	2.70398139121252e-08	FALSE	FALSE	278	David
8	356992	358192	-1	1201	1201	3.46562465592771e-08	FALSE	TRUE	587	David
15	400113	401417	-1	1305	1305	6.55817783861756e-08	FALSE	TRUE	1207	David
10	722441	724113	-1	1673	1673	7.45938731564223e-09	FALSE	FALSE	176	David
5	244877	245525	1	649	649	2.02121942072406e-08	FALSE	FALSE	185	David
3	308433	309953	-1	1521	1521	9.55676876273548e-09	FALSE	FALSE	205	David
3	242269	243965	1	1697	1696	2.78023962166367e-08	FALSE	FALSE	665	David
14	204977	206681	-1	1705	1705	4.62452183975114e-08	FALSE	TRUE	1112	David
2	789376	792056	-1	2681	2681	2.19252294718062e-08	FALSE	FALSE	829	David
14	744230	746214	1	1985	1985	2.4147524518694e-08	FALSE	FALSE	676	David
16	145489	146793	-1	1305	1305	2.54828948327393e-08	FALSE	FALSE	469	David
4	312797	313685	1	889	889	2.99099672586093e-08	FALSE	TRUE	375	David
7	27813	28445	1	633	633	1.89308199721989e-08	FALSE	FALSE	169	David
14	766594	769210	-1	2617	2617	7.12587921521708e-09	FALSE	FALSE	263	David
5	240389	241309	1	921	921	2.97946141601266e-08	FALSE	TRUE	387	David
16	246801	248305	-1	1505	1505	6.77499247202577e-08	FALSE	TRUE	1438	David
10	224937	226985	-1	2049	2049	1.62299549813201e-08	FALSE	FALSE	469	David
8	14921	15801	-1	881	881	8.77277559538857e-09	FALSE	FALSE	109	David
15	422429	424701	1	2273	2273	5.71495038636744e-08	FALSE	TRUE	1832	David
7	211283	214075	-1	2793	2793	3.12516929076638e-08	FALSE	TRUE	1231	David
4	1444023	1446159	1	2137	2137	1.93275959695728e-07	TRUE	TRUE	5825	David
14	771602	774362	-1	2761	1752	3.15679901011641e-09	FALSE	FALSE	78	David
13	287321	289513	-1	2193	2172	1.09069440568682e-07	TRUE	TRUE	3341	David
11	21521	23881	-1	2361	2347	4.35953001772021e-08	FALSE	TRUE	1443	David
1	100477	101166	-1	690	690	7.70723504142135e-09	FALSE	FALSE	75	Miura
1	100596	101169	-1	574	574	6.67065221006642e-09	FALSE	FALSE	54	Miura
1	106149	106349	-1	201	201	9.80697728454688e-08	TRUE	TRUE	278	Miura
1	107963	108672	-1	710	710	1.84956272577118e-07	TRUE	TRUE	1852	Miura
1	10858	11045	1	188	188	3.77162565856789e-10	FALSE	FALSE	1	Miura
1	110940	111051	1	112	112	6.90072794601547e-08	FALSE	TRUE	109	Miura
1	113626	114248	-1	623	623	7.2272338863537e-08	TRUE	TRUE	635	Miura
1	113990	114620	-1	631	631	9.84376365226988e-08	TRUE	TRUE	876	Miura
1	118427	118502	-1	76	76	0	FALSE	FALSE	0	Miura
1	118445	118488	-1	44	44	0	FALSE	FALSE	0	Miura
1	118445	118533	-1	89	89	7.96702948101982e-10	FALSE	FALSE	1	Miura
1	118445	118696	-1	252	252	1.40687623771977e-09	FALSE	FALSE	5	Miura
1	118448	118785	-1	338	338	2.09782728938096e-09	FALSE	FALSE	10	Miura
1	118467	119093	-1	627	627	2.14868370851747e-09	FALSE	FALSE	19	Miura
1	118706	119576	-1	871	871	1.87238913291017e-09	FALSE	FALSE	23	Miura
1	118799	119585	-1	787	787	1.71184839293577e-09	FALSE	FALSE	19	Miura
1	118830	119595	-1	766	766	1.66621164864148e-09	FALSE	FALSE	18	Miura
1	118892	119563	-1	672	672	1.89928292092169e-09	FALSE	FALSE	18	Miura
1	118894	119578	-1	685	685	1.86323813556113e-09	FALSE	FALSE	18	Miura
1	118909	119606	-1	698	698	1.82853599263521e-09	FALSE	FALSE	18	Miura
1	118915	119578	-1	664	664	1.92216584767978e-09	FALSE	FALSE	18	Miura
1	118934	119567	-1	634	634	1.90128006384590e-09	FALSE	FALSE	17	Miura
1	118965	119592	-1	628	628	1.69362808235055e-09	FALSE	FALSE	15	Miura
1	118972	119595	-1	624	624	1.70448467262203e-09	FALSE	FALSE	15	Miura
1	118977	119592	-1	616	616	1.72662083720154e-09	FALSE	FALSE	15	Miura
1	119001	119553	-1	553	553	1.79510284509054e-09	FALSE	FALSE	14	Miura
1	119015	119570	-1	556	556	1.65788724991725e-09	FALSE	FALSE	13	Miura
1	119016	119563	-1	548	548	1.68208998349269e-09	FALSE	FALSE	13	Miura
1	119028	119592	-1	565	565	1.50598008596976e-09	FALSE	FALSE	12	Miura
1	119032	119606	-1	575	575	1.4797891279529e-09	FALSE	FALSE	12	Miura
1	119034	119575	-1	542	542	1.43906307415469e-09	FALSE	FALSE	11	Miura
1	119046	119553	-1	508	508	1.39579847206843e-09	FALSE	FALSE	10	Miura
1	119049	119578	-1	530	530	1.33785966756748e-09	FALSE	FALSE	10	Miura
1	119054	119598	-1	545	545	1.30103784185461e-09	FALSE	FALSE	10	Miura
1	119057	119578	-1	522	522	1.35836326400530e-09	FALSE	FALSE	10	Miura
1	119069	119572	-1	504	504	1.40687623771977e-09	FALSE	FALSE	10	Miura
1	119069	119578	-1	510	510	1.39032475257013e-09	FALSE	FALSE	10	Miura
1	119069	119592	-1	524	524	1.35317867139459e-09	FALSE	FALSE	10	Miura
1	119070	119608	-1	539	539	1.31552063786784e-09	FALSE	FALSE	10	Miura
1	119074	119592	-1	519	519	1.36621507477989e-09	FALSE	FALSE	10	Miura
1	119089	119595	-1	507	507	1.39855152625397e-09	FALSE	FALSE	10	Miura
1	119097	119595	-1	499	499	1.42097319400955e-09	FALSE	FALSE	10	Miura
1	119111	119592	-1	482	482	1.47109050583146e-09	FALSE	FALSE	10	Miura
1	119114	119582	-1	469	469	1.51186700172871e-09	FALSE	FALSE	10	Miura
1	119118	119598	-1	481	481	1.47414890605148e-09	FALSE	FALSE	10	Miura
1	119124	119592	-1	469	469	1.51186700172871e-09	FALSE	FALSE	10	Miura
1	119125	119567	-1	443	443	1.60059960228163e-09	FALSE	FALSE	10	Miura
1	119125	119578	-1	454	454	1.56181855464926e-09	FALSE	FALSE	10	Miura
1	119130	119578	-1	449	449	1.57921074345382e-09	FALSE	FALSE	10	Miura
1	119148	119608	-1	461	461	1.53810330544634e-09	FALSE	FALSE	10	Miura
1	119158	119578	-1	421	421	1.68424138672391e-09	FALSE	FALSE	10	Miura
1	119166	119608	-1	443	443	1.60059960228163e-09	FALSE	FALSE	10	Miura
1	119180	119545	-1	366	366	1.93733776997476e-09	FALSE	FALSE	10	Miura
1	119185	119559	-1	375	375	1.89084166349537e-09	FALSE	FALSE	10	Miura
1	119224	119581	-1	358	358	1.78256721069745e-09	FALSE	FALSE	9	Miura
1	119228	119592	-1	365	365	1.74838099021832e-09	FALSE	FALSE	9	Miura
1	119259	119592	-1	334	334	1.91065587254397e-09	FALSE	FALSE	9	Miura
1	119308	119581	-1	274	274	2.32904766945141e-09	FALSE	FALSE	9	Miura
1	119319	119578	-1	260	260	2.18174038095620e-09	FALSE	FALSE	8	Miura
1	119322	119578	-1	257	257	2.20720816750432e-09	FALSE	FALSE	8	Miura
1	119352	119608	-1	257	257	2.20720816750432e-09	FALSE	FALSE	8	Miura
1	119356	119602	-1	247	247	2.29656882205915e-09	FALSE	FALSE	8	Miura
1	119357	119592	-1	236	236	2.40361228410428e-09	FALSE	FALSE	8	Miura
1	119368	119592	-1	225	225	2.2059819407446e-09	FALSE	FALSE	7	Miura
1	119386	119611	-1	226	226	2.19622095870591e-09	FALSE	FALSE	7	Miura
1	119398	119558	-1	161	161	2.64248058563018e-09	FALSE	FALSE	6	Miura
1	119399	119592	-1	194	194	2.19298646539412e-09	FALSE	FALSE	6	Miura
1	119401	119608	-1	208	208	2.04538160714643e-09	FALSE	FALSE	6	Miura
1	119435	119656	-1	222	222	1.91639357786693e-09	FALSE	FALSE	6	Miura
1	119441	119602	-1	162	162	2.62616897707690e-09	FALSE	FALSE	6	Miura
1	119443	119596	-1	154	154	1.84172889301497e-09	FALSE	FALSE	4	Miura
1	119492	119658	-1	167	167	1.27377058169598e-09	FALSE	FALSE	3	Miura
1	119859	120625	1	767	763	7.0163112185731e-08	FALSE	TRUE	755	Miura
1	123832	124467	1	636	636	7.02376325472927e-08	FALSE	TRUE	630	Miura
1	124783	125429	1	647	647	2.01760403931316e-07	TRUE	TRUE	1841	Miura
1	124783	125445	1	663	663	1.98923387675418e-07	TRUE	TRUE	1860	Miura
1	124802	125466	1	665	665	2.0227029900286e-07	TRUE	TRUE	1897	Miura
1	127548	128081	-1	534	534	6.05494240557506e-08	FALSE	TRUE	456	Miura
1	128106	128696	-1	591	591	6.71872672308e-08	FALSE	TRUE	560	Miura
1	128394	129060	-1	667	667	9.08922201436586e-08	TRUE	TRUE	855	Miura
1	128405	129060	-1	656	656	9.10111669586377e-08	TRUE	TRUE	842	Miura
1	128795	129060	-1	266	266	8.8233353940362e-08	TRUE	TRUE	331	Miura
1	129237	129912	1	676	676	5.30750304213382e-08	FALSE	TRUE	506	Miura
1	130451	130592	1	142	142	9.48749778338346e-09	FALSE	FALSE	19	Miura
1	130738	131423	1	686	686	3.87091947692611e-07	TRUE	TRUE	3745	Miura
1	130747	131420	1	674	674	3.89460080021877e-07	TRUE	TRUE	3702	Miura
1	130753	131350	1	598	598	3.73267321698375e-07	TRUE	TRUE	3148	Miura
1	134978	135379	-1	402	402	1.79912173205716e-08	FALSE	FALSE	102	Miura
1	136480	136959	1	480	480	5.17027017362015e-08	FALSE	TRUE	350	Miura
1	136817	137475	1	659	659	5.7134119308576e-08	FALSE	TRUE	531	Miura
1	136841	137473	1	633	633	5.94808603860214e-08	FALSE	TRUE	531	Miura
1	136862	137506	1	645	645	5.91437683116575e-08	FALSE	TRUE	538	Miura
1	136865	137390	1	526	526	6.65928551639767e-08	FALSE	TRUE	494	Miura
1	136867	137347	1	481	481	7.10539772716815e-08	TRUE	TRUE	482	Miura
1	136868	137403	1	536	536	6.58796046003284e-08	FALSE	TRUE	498	Miura
1	136873	137532	1	660	660	5.84441968716751e-08	FALSE	TRUE	544	Miura
1	136878	137263	1	386	386	7.67848266199221e-08	TRUE	TRUE	418	Miura
1	136884	137541	1	658	658	5.78675136757417e-08	FALSE	TRUE	537	Miura
1	136924	137610	1	687	687	5.35669663402892e-08	FALSE	TRUE	519	Miura
1	137023	137633	1	611	611	4.96694086728326e-08	FALSE	TRUE	428	Miura
1	137454	137519	1	66	66	2.14868370851747e-08	FALSE	FALSE	20	Miura
1	137460	137617	1	158	158	1.39120470494517e-08	FALSE	FALSE	31	Miura
1	137917	138419	-1	503	503	9.14877912232974e-08	TRUE	TRUE	649	Miura
1	138734	139042	-1	309	298	3.33118078300359e-09	FALSE	FALSE	14	Miura
1	139275	139307	-1	33	33	0	FALSE	FALSE	0	Miura
1	139334	139562	-1	229	221	1.87437166258031e-06	TRUE	TRUE	5842	Miura
1	139349	139448	-1	100	100	3.25461121329141e-07	TRUE	TRUE	459	Miura
1	139349	139459	-1	111	111	5.76195669078657e-07	TRUE	TRUE	902	Miura
1	139349	139471	-1	123	123	6.7851238961404e-07	TRUE	TRUE	1177	Miura
1	139349	139479	-1	131	131	7.59403870386643e-07	TRUE	TRUE	1403	Miura
1	139349	139503	-1	155	155	1.79096252723816e-06	TRUE	TRUE	3915	Miura
1	139349	139519	-1	171	171	1.95138176938799e-06	TRUE	TRUE	4706	Miura
1	139349	139525	-1	177	177	1.93090186823044e-06	TRUE	TRUE	4820	Miura
1	139349	139530	-1	182	182	1.88058228908492e-06	TRUE	TRUE	4827	Miura
1	139349	139539	-1	191	190	1.80849053315103e-06	TRUE	TRUE	4846	Miura
1	139349	139589	-1	241	233	3.51672203809321e-06	TRUE	TRUE	11556	Miura
1	139349	139597	-1	249	240	3.61150757727616e-06	TRUE	TRUE	12224	Miura
1	139349	139628	-1	280	271	3.43674426891306e-06	TRUE	TRUE	13135	Miura
1	139349	139663	-1	315	306	3.87344476066037e-06	TRUE	TRUE	16716	Miura
1	139349	139738	-1	390	380	4.44845380832858e-06	TRUE	TRUE	23840	Miura
1	139349	139753	-1	405	395	4.60300271538117e-06	TRUE	TRUE	25642	Miura
1	139349	139763	-1	415	405	4.62660942588228e-06	TRUE	TRUE	26426	Miura
1	139359	139696	-1	338	328	4.20618592758721e-06	TRUE	TRUE	19457	Miura
1	139359	139778	-1	420	398	4.71760244183644e-06	TRUE	TRUE	26480	Miura
1	139363	139783	-1	421	394	4.76549688287031e-06	TRUE	TRUE	26480	Miura
1	139391	139710	-1	320	310	4.74753744768265e-06	TRUE	TRUE	20756	Miura
1	139415	140049	-1	635	342	5.48613610282357e-06	TRUE	TRUE	26461	Miura
1	139433	140077	-1	645	324	5.78063561337578e-06	TRUE	TRUE	26414	Miura
1	139675	140326	-1	652	149	5.72867918082817e-06	TRUE	TRUE	12038	Miura
1	139771	140423	-1	653	58	4.22627562329967e-06	TRUE	TRUE	3457	Miura
1	139790	140421	-1	632	58	4.22627562329967e-06	TRUE	TRUE	3457	Miura
1	139810	140419	-1	610	58	4.22627562329967e-06	TRUE	TRUE	3457	Miura
1	140380	141082	-1	703	75	6.05069332318519e-08	FALSE	TRUE	64	Miura
1	140686	141495	-1	810	370	2.48977853636471e-06	TRUE	TRUE	12992	Miura
1	140731	141495	-1	765	370	2.48977853636471e-06	TRUE	TRUE	12992	Miura
1	140757	141479	-1	723	354	2.60130939447186e-06	TRUE	TRUE	12987	Miura
1	140786	141495	-1	710	370	2.48977853636471e-06	TRUE	TRUE	12992	Miura
1	140790	141493	-1	704	368	2.50330994145365e-06	TRUE	TRUE	12992	Miura
1	140812	141479	-1	668	354	2.60130939447186e-06	TRUE	TRUE	12987	Miura
1	140817	141499	-1	683	374	2.46371865813392e-06	TRUE	TRUE	12995	Miura
1	140821	141495	-1	675	370	2.48977853636471e-06	TRUE	TRUE	12992	Miura
1	140823	141479	-1	657	354	2.60130939447186e-06	TRUE	TRUE	12987	Miura
1	140823	141495	-1	673	370	2.48977853636471e-06	TRUE	TRUE	12992	Miura
1	140828	141493	-1	666	368	2.50330994145365e-06	TRUE	TRUE	12992	Miura
1	140829	141495	-1	667	370	2.48977853636471e-06	TRUE	TRUE	12992	Miura
1	140830	141490	-1	661	365	2.52388509165738e-06	TRUE	TRUE	12992	Miura
1	140838	141495	-1	658	370	2.48977853636471e-06	TRUE	TRUE	12992	Miura
1	140843	141495	-1	653	370	2.48977853636471e-06	TRUE	TRUE	12992	Miura
1	140845	141495	-1	651	370	2.48977853636471e-06	TRUE	TRUE	12992	Miura
1	140846	141499	-1	654	374	2.46371865813392e-06	TRUE	TRUE	12995	Miura
1	140855	141499	-1	645	374	2.46371865813392e-06	TRUE	TRUE	12995	Miura
1	140860	141499	-1	640	374	2.46371865813392e-06	TRUE	TRUE	12995	Miura
1	140876	141495	-1	620	370	2.48977853636471e-06	TRUE	TRUE	12992	Miura
1	140892	141495	-1	604	370	2.48977853636471e-06	TRUE	TRUE	12992	Miura
1	140898	141495	-1	598	370	2.48977853636471e-06	TRUE	TRUE	12992	Miura
1	140926	141495	-1	570	370	2.48977853636471e-06	TRUE	TRUE	12992	Miura
1	140938	141490	-1	553	365	2.52388509165738e-06	TRUE	TRUE	12992	Miura
1	140943	141482	-1	540	357	2.58004550512656e-06	TRUE	TRUE	12990	Miura
1	140955	141518	-1	564	393	2.34478800179254e-06	TRUE	TRUE	12996	Miura
1	140975	141495	-1	521	370	2.48977853636471e-06	TRUE	TRUE	12992	Miura
1	140980	141499	-1	520	374	2.46371865813392e-06	TRUE	TRUE	12995	Miura
1	140987	141495	-1	509	370	2.48977853636471e-06	TRUE	TRUE	12992	Miura
1	141008	141495	-1	488	370	2.48977853636471e-06	TRUE	TRUE	12992	Miura
1	141013	141495	-1	483	365	2.52388509165738e-06	TRUE	TRUE	12992	Miura
1	141047	141495	-1	449	345	2.66999174461613e-06	TRUE	TRUE	12991	Miura
1	141048	141478	-1	431	328	2.80729457036786e-06	TRUE	TRUE	12986	Miura
1	141050	141490	-1	441	340	2.70925632909578e-06	TRUE	TRUE	12991	Miura
1	141067	141587	-1	521	437	2.11308046198800e-06	TRUE	TRUE	13023	Miura
1	141099	141499	-1	401	349	2.63999963203354e-06	TRUE	TRUE	12994	Miura
1	141104	141495	-1	392	345	2.66999174461613e-06	TRUE	TRUE	12991	Miura
1	141143	141481	-1	339	306	3.00935792693804e-06	TRUE	TRUE	12987	Miura
1	141963	142837	1	875	875	3.65229573316013e-07	TRUE	TRUE	4507	Miura
1	141980	142198	1	219	219	1.44727093079183e-07	TRUE	TRUE	447	Miura
1	142037	142362	1	326	326	1.54210897939212e-07	TRUE	TRUE	709	Miura
1	142038	142165	1	128	128	6.97986473438721e-08	FALSE	TRUE	126	Miura
1	142051	143186	1	1136	1136	5.734942739061e-07	TRUE	TRUE	9188	Miura
1	142124	143066	1	943	943	6.25827485363413e-07	TRUE	TRUE	8323	Miura
1	142124	143166	1	1043	1043	6.23542655953243e-07	TRUE	TRUE	9172	Miura
1	142133	142952	1	820	820	5.8005026884422e-07	TRUE	TRUE	6708	Miura
1	142133	143081	1	949	949	6.34871507430986e-07	TRUE	TRUE	8497	Miura
1	142143	142823	1	681	681	4.40745196122021e-07	TRUE	TRUE	4233	Miura
1	142143	142950	1	808	808	5.85417917876436e-07	TRUE	TRUE	6671	Miura
1	142143	142986	1	844	844	6.26565334405294e-07	TRUE	TRUE	7458	Miura
1	142143	143145	1	1003	1003	6.46925176818774e-07	TRUE	TRUE	9151	Miura
1	142143	143146	1	1004	1004	6.46280829033098e-07	TRUE	TRUE	9151	Miura
1	142143	143162	1	1020	1020	6.3621260677609e-07	TRUE	TRUE	9152	Miura
1	142143	143166	1	1024	1024	6.33796645970696e-07	TRUE	TRUE	9153	Miura
1	142143	143307	1	1165	1165	5.71939027205987e-07	TRUE	TRUE	9397	Miura
1	142146	143170	1	1025	1025	6.32970776377414e-07	TRUE	TRUE	9150	Miura
1	142151	143351	1	1201	1201	5.57924241882741e-07	TRUE	TRUE	9450	Miura
1	142153	143191	1	1039	1039	6.23145159866803e-07	TRUE	TRUE	9131	Miura
1	142154	143208	1	1055	1055	6.14165087240072e-07	TRUE	TRUE	9138	Miura
1	142155	143094	1	940	940	6.50680858616133e-07	TRUE	TRUE	8626	Miura
1	142155	143173	1	1019	1019	6.3488859191849e-07	TRUE	TRUE	9124	Miura
1	142155	143173	1	1019	1019	6.3488859191849e-07	TRUE	TRUE	9124	Miura
1	142155	143173	1	1019	1019	6.3488859191849e-07	TRUE	TRUE	9124	Miura
1	142155	143180	1	1026	1026	6.30764322467918e-07	TRUE	TRUE	9127	Miura
1	142155	143200	1	1046	1046	6.18974972372475e-07	TRUE	TRUE	9131	Miura
1	142155	143216	1	1062	1062	6.10250452130921e-07	TRUE	TRUE	9140	Miura
1	142155	143228	1	1074	1074	6.03696095356204e-07	TRUE	TRUE	9144	Miura
1	142155	143313	1	1159	1159	5.74593989545358e-07	TRUE	TRUE	9392	Miura
1	142159	143173	1	1015	1015	6.33897681818608e-07	TRUE	TRUE	9074	Miura
1	142159	143224	1	1066	1066	6.04701274490024e-07	TRUE	TRUE	9091	Miura
1	142169	143207	1	1039	1039	6.17685559298482e-07	TRUE	TRUE	9051	Miura
1	142181	142218	1	38	38	5.24335369186381e-07	TRUE	TRUE	281	Miura
1	142816	143224	1	409	409	8.68041950714058e-07	TRUE	TRUE	5007	Miura
1	152719	152777	1	59	59	4.32650211138771e-08	FALSE	TRUE	36	Miura
1	154000	154742	-1	743	743	1.45344137962826e-07	TRUE	TRUE	1523	Miura
1	154006	154745	-1	740	740	1.45645911917887e-07	TRUE	TRUE	1520	Miura
1	154069	154746	-1	678	678	1.56559179770607e-07	TRUE	TRUE	1497	Miura
1	154089	154752	-1	664	664	1.58792256416658e-07	TRUE	TRUE	1487	Miura
1	154107	154752	-1	646	646	1.58387259312528e-07	TRUE	TRUE	1443	Miura
1	154169	154733	-1	565	565	1.57751414005333e-07	TRUE	TRUE	1257	Miura
1	154213	154752	-1	540	540	1.44045368392668e-07	TRUE	TRUE	1097	Miura
1	154275	154746	-1	472	472	1.38057480568240e-07	TRUE	TRUE	919	Miura
1	154592	154750	-1	159	159	9.09744573945886e-08	TRUE	TRUE	204	Miura
1	154946	155537	1	592	592	9.677787568228e-08	TRUE	TRUE	808	Miura
1	154960	155576	1	617	617	9.3546096885245e-08	TRUE	TRUE	814	Miura
1	154966	155395	1	430	430	9.77850964929728e-08	TRUE	TRUE	593	Miura
1	157936	158690	-1	755	755	5.18416191183499e-08	FALSE	TRUE	552	Miura
1	158037	158663	-1	627	627	5.60919536539297e-08	FALSE	TRUE	496	Miura
1	158260	158700	-1	441	441	5.88476232006212e-08	FALSE	TRUE	366	Miura
1	160265	160332	-1	68	0	NA	NA	NA	0	Miura
1	160268	160532	-1	265	0	NA	NA	NA	0	Miura
1	160269	160317	-1	49	0	NA	NA	NA	0	Miura
1	160274	160370	-1	97	0	NA	NA	NA	0	Miura
1	160274	160404	-1	131	0	NA	NA	NA	0	Miura
1	160274	160443	-1	170	0	NA	NA	NA	0	Miura
1	160274	160524	-1	251	0	NA	NA	NA	0	Miura
1	160274	160525	-1	252	0	NA	NA	NA	0	Miura
1	160274	160555	-1	282	0	NA	NA	NA	0	Miura
1	160274	160559	-1	286	0	NA	NA	NA	0	Miura
1	160274	160559	-1	286	0	NA	NA	NA	0	Miura
1	160274	160574	-1	301	0	NA	NA	NA	0	Miura
1	160275	160559	-1	285	0	NA	NA	NA	0	Miura
1	160276	160419	-1	144	0	NA	NA	NA	0	Miura
1	160276	160552	-1	277	0	NA	NA	NA	0	Miura
1	160276	160555	-1	280	0	NA	NA	NA	0	Miura
1	160276	160559	-1	284	0	NA	NA	NA	0	Miura
1	160279	160510	-1	232	0	NA	NA	NA	0	Miura
1	160279	160513	-1	235	0	NA	NA	NA	0	Miura
1	160279	160555	-1	277	0	NA	NA	NA	0	Miura
1	160279	160555	-1	277	0	NA	NA	NA	0	Miura
1	160279	160571	-1	293	0	NA	NA	NA	0	Miura
1	160281	160555	-1	275	0	NA	NA	NA	0	Miura
1	160282	160511	-1	230	0	NA	NA	NA	0	Miura
1	160282	160571	-1	290	0	NA	NA	NA	0	Miura
1	160283	160341	-1	59	0	NA	NA	NA	0	Miura
1	160284	160559	-1	276	0	NA	NA	NA	0	Miura
1	160284	160564	-1	281	0	NA	NA	NA	0	Miura
1	160284	160576	-1	293	0	NA	NA	NA	0	Miura
1	160286	160576	-1	291	0	NA	NA	NA	0	Miura
1	160288	160576	-1	289	0	NA	NA	NA	0	Miura
1	160303	160539	-1	237	0	NA	NA	NA	0	Miura
1	160313	160400	1	88	0	NA	NA	NA	0	Miura
1	160321	160576	-1	256	0	NA	NA	NA	0	Miura
1	160379	160539	-1	161	0	NA	NA	NA	0	Miura
1	160380	160434	1	55	0	NA	NA	NA	0	Miura
1	160395	160557	-1	163	0	NA	NA	NA	0	Miura
1	160417	160565	-1	149	0	NA	NA	NA	0	Miura
1	163809	163867	-1	59	0	NA	NA	NA	0	Miura
1	163809	163968	-1	160	0	NA	NA	NA	0	Miura
1	164923	165524	-1	602	0	NA	NA	NA	0	Miura
1	165105	165493	-1	389	0	NA	NA	NA	0	Miura
1	165157	165835	1	679	0	NA	NA	NA	0	Miura
1	165181	165541	1	361	0	NA	NA	NA	0	Miura
1	165181	165813	1	633	0	NA	NA	NA	0	Miura
1	165213	165835	1	623	0	NA	NA	NA	0	Miura
1	165226	165613	1	388	0	NA	NA	NA	0	Miura
1	165364	165735	1	372	0	NA	NA	NA	0	Miura
1	165385	166028	1	644	0	NA	NA	NA	0	Miura
1	165474	165995	1	522	0	NA	NA	NA	0	Miura
1	165651	165981	1	331	0	NA	NA	NA	0	Miura
1	165750	165920	-1	171	0	NA	NA	NA	0	Miura
1	165853	165920	-1	68	0	NA	NA	NA	0	Miura
1	165856	166120	-1	265	0	NA	NA	NA	0	Miura
1	165857	165905	-1	49	0	NA	NA	NA	0	Miura
1	165862	165958	-1	97	0	NA	NA	NA	0	Miura
1	165862	165992	-1	131	0	NA	NA	NA	0	Miura
1	165862	166031	-1	170	0	NA	NA	NA	0	Miura
1	165862	166112	-1	251	0	NA	NA	NA	0	Miura
1	165862	166113	-1	252	0	NA	NA	NA	0	Miura
1	165862	166143	-1	282	3	0	FALSE	FALSE	0	Miura
1	165862	166147	-1	286	7	1.01295089115823e-08	FALSE	FALSE	1	Miura
1	165862	166147	-1	286	7	1.01295089115823e-08	FALSE	FALSE	1	Miura
1	165862	166162	-1	301	22	3.2230255627762e-09	FALSE	FALSE	1	Miura
1	165862	166164	-1	303	24	2.95444009921152e-09	FALSE	FALSE	1	Miura
1	165863	166147	-1	285	7	1.01295089115823e-08	FALSE	FALSE	1	Miura
1	165864	166007	-1	144	0	NA	NA	NA	0	Miura
1	165864	166140	-1	277	0	NA	NA	NA	0	Miura
1	165864	166143	-1	280	3	0	FALSE	FALSE	0	Miura
1	165864	166147	-1	284	7	1.01295089115823e-08	FALSE	FALSE	1	Miura
1	165867	166098	-1	232	0	NA	NA	NA	0	Miura
1	165867	166101	-1	235	0	NA	NA	NA	0	Miura
1	165867	166143	-1	277	3	0	FALSE	FALSE	0	Miura
1	165867	166143	-1	277	3	0	FALSE	FALSE	0	Miura
1	165867	166159	-1	293	19	3.73192433584613e-09	FALSE	FALSE	1	Miura
1	165869	166143	-1	275	3	0	FALSE	FALSE	0	Miura
1	165870	166099	-1	230	0	NA	NA	NA	0	Miura
1	165870	166159	-1	290	19	3.73192433584613e-09	FALSE	FALSE	1	Miura
1	165871	165929	-1	59	0	NA	NA	NA	0	Miura
1	165872	166147	-1	276	7	1.01295089115823e-08	FALSE	FALSE	1	Miura
1	165872	166152	-1	281	12	5.90888019842303e-09	FALSE	FALSE	1	Miura
1	165891	166127	-1	237	0	NA	NA	NA	0	Miura
1	165901	165988	1	88	0	NA	NA	NA	0	Miura
1	165967	166127	-1	161	0	NA	NA	NA	0	Miura
1	165968	166022	1	55	0	NA	NA	NA	0	Miura
1	165983	166145	-1	163	5	1.41813124762153e-08	FALSE	FALSE	1	Miura
1	166005	166153	-1	149	13	5.45435095239049e-09	FALSE	FALSE	1	Miura
1	166233	166640	-1	408	357	7.94471287182929e-09	FALSE	FALSE	40	Miura
1	169267	169959	1	693	693	4.19504914520077e-08	FALSE	TRUE	410	Miura
1	169277	169916	1	640	640	4.05496903616781e-08	FALSE	TRUE	366	Miura
1	169277	169919	1	643	643	4.04707751070840e-08	FALSE	TRUE	367	Miura
1	169281	169876	1	596	596	3.94982864270426e-08	FALSE	TRUE	332	Miura
1	169281	169906	1	626	626	4.11167446395060e-08	FALSE	TRUE	363	Miura
1	169281	169924	1	644	644	4.09584490772677e-08	FALSE	TRUE	372	Miura
1	169281	169934	1	654	654	4.27174091408931e-08	FALSE	TRUE	394	Miura
1	169281	169934	1	654	654	4.27174091408931e-08	FALSE	TRUE	394	Miura
1	169281	169942	1	662	662	4.2843844339019e-08	FALSE	TRUE	400	Miura
1	169310	169961	1	652	652	4.46972348751877e-08	FALSE	TRUE	411	Miura
1	169320	169766	1	447	447	3.91810311143756e-08	FALSE	TRUE	247	Miura
1	169320	169927	1	608	608	4.3266997768716e-08	FALSE	TRUE	371	Miura
1	169320	169956	1	637	637	4.47479404665506e-08	FALSE	TRUE	402	Miura
1	169320	169959	1	640	640	4.45381844956136e-08	FALSE	TRUE	402	Miura
1	169320	169974	1	655	655	4.48172775965887e-08	FALSE	TRUE	414	Miura
1	169320	169980	1	661	661	4.49468224473086e-08	FALSE	TRUE	419	Miura
1	169320	169980	1	661	661	4.49468224473086e-08	FALSE	TRUE	419	Miura
1	169320	169981	1	662	662	4.48789269451224e-08	FALSE	TRUE	419	Miura
1	169320	169988	1	669	669	4.51512639377258e-08	FALSE	TRUE	426	Miura
1	169320	170005	1	686	686	4.46525290796283e-08	FALSE	TRUE	432	Miura
1	169320	170008	1	689	689	4.49726672866914e-08	FALSE	TRUE	437	Miura
1	169320	170025	1	706	706	4.53962693997826e-08	FALSE	TRUE	452	Miura
1	169322	169664	1	343	343	4.17583836763190e-08	FALSE	TRUE	202	Miura
1	169684	169997	1	314	314	4.83248546164024e-08	FALSE	TRUE	214	Miura
1	170036	170385	1	350	350	2.83626249524306e-08	FALSE	FALSE	140	Miura
1	170059	170321	1	263	263	3.23528041282478e-08	FALSE	TRUE	120	Miura
1	170073	170388	1	316	316	2.8946033377085e-08	FALSE	FALSE	129	Miura
1	172047	172267	1	221	221	1.02670135574409e-08	FALSE	FALSE	32	Miura
1	172153	172285	-1	133	133	1.59939614393405e-08	FALSE	FALSE	30	Miura
1	1724	2215	-1	492	118	0	FALSE	FALSE	0	Miura
1	175307	175906	1	600	600	6.38159061429688e-09	FALSE	FALSE	54	Miura
1	175309	175809	1	501	501	6.22732284384703e-09	FALSE	FALSE	44	Miura
1	175335	175927	1	593	593	6.09820351000826e-09	FALSE	FALSE	51	Miura
1	176352	176566	1	215	215	9.89393893689438e-10	FALSE	FALSE	3	Miura
1	179381	180049	-1	669	669	2.40594763236238e-08	FALSE	FALSE	227	Miura
1	181899	182440	1	542	542	1.96235873748366e-09	FALSE	FALSE	15	Miura
1	182613	183206	1	594	225	1.48115930307137e-08	FALSE	FALSE	47	Miura
1	182614	182875	1	262	0	NA	NA	NA	0	Miura
1	182708	182879	1	172	0	NA	NA	NA	0	Miura
1	182738	182878	1	141	0	NA	NA	NA	0	Miura
1	182751	182829	1	79	0	NA	NA	NA	0	Miura
1	182753	182878	1	126	0	NA	NA	NA	0	Miura
1	182762	182885	1	124	0	NA	NA	NA	0	Miura
1	182863	183503	-1	641	335	1.1006391772585e-08	FALSE	FALSE	52	Miura
1	183390	183438	1	49	0	NA	NA	NA	0	Miura
1	183486	183519	-1	34	5	0	FALSE	FALSE	0	Miura
1	183682	183991	1	310	213	9.05473472659755e-08	TRUE	TRUE	272	Miura
1	183684	184375	1	692	595	1.27750982979015e-07	TRUE	TRUE	1072	Miura
1	183688	184296	1	609	516	1.22025246888364e-07	TRUE	TRUE	888	Miura
1	183705	184336	1	632	556	1.29952854435822e-07	TRUE	TRUE	1019	Miura
1	183705	184338	1	634	558	1.2948707359555e-07	TRUE	TRUE	1019	Miura
1	183705	184352	1	648	572	1.30656497814081e-07	TRUE	TRUE	1054	Miura
1	183720	184381	1	662	601	1.28717237200922e-07	TRUE	TRUE	1091	Miura
1	184292	184649	1	358	358	1.10123041016420e-07	TRUE	TRUE	556	Miura
1	184472	184565	1	94	94	9.35363163324838e-08	TRUE	TRUE	124	Miura
1	184826	185375	1	550	537	2.66724871526582e-08	FALSE	FALSE	202	Miura
1	184835	185426	1	592	579	2.87790020026821e-08	FALSE	FALSE	235	Miura
1	185697	185789	1	93	93	1.44862869380694e-08	FALSE	FALSE	19	Miura
1	186768	187136	-1	369	365	8.3533758421542e-09	FALSE	FALSE	43	Miura
1	186980	187620	1	641	426	8.4888138061852e-09	FALSE	FALSE	51	Miura
1	187647	187906	1	260	123	1.4411902922983e-08	FALSE	FALSE	25	Miura
1	187704	187864	1	161	123	1.4411902922983e-08	FALSE	FALSE	25	Miura
1	188059	188726	1	668	198	6.4460511255524e-09	FALSE	FALSE	18	Miura
1	188789	189076	-1	288	160	3.8998609309592e-08	FALSE	TRUE	88	Miura
1	188789	189086	-1	298	161	3.87563819225759e-08	FALSE	TRUE	88	Miura
1	189234	189872	-1	639	323	1.09762480466063e-08	FALSE	FALSE	50	Miura
1	189640	190041	-1	402	359	2.35038465831423e-08	FALSE	FALSE	119	Miura
1	189726	190041	-1	316	314	2.61947810070219e-08	FALSE	FALSE	116	Miura
1	189811	189863	-1	53	53	3.0770772354052e-08	FALSE	TRUE	23	Miura
1	190131	190707	1	577	577	5.28419788975093e-09	FALSE	FALSE	43	Miura
1	190164	190492	1	329	329	4.95699372268923e-09	FALSE	FALSE	23	Miura
1	190164	190678	1	515	515	5.23194052520564e-09	FALSE	FALSE	38	Miura
1	190164	190710	1	547	547	5.70363573083613e-09	FALSE	FALSE	44	Miura
1	190164	190833	1	670	670	6.13818002701855e-09	FALSE	FALSE	58	Miura
1	190164	190869	1	706	706	5.82518501147653e-09	FALSE	FALSE	58	Miura
1	190164	190960	1	797	797	6.13871117226383e-09	FALSE	FALSE	69	Miura
1	190164	190973	1	810	810	6.39034451088713e-09	FALSE	FALSE	73	Miura
1	190484	191125	1	642	642	6.9581206074888e-09	FALSE	FALSE	63	Miura
1	191969	192356	1	388	382	8.90972511594677e-09	FALSE	FALSE	48	Miura
1	192152	192335	1	184	178	9.16208390317279e-09	FALSE	FALSE	23	Miura
1	192231	192360	1	130	124	6.86192539171707e-09	FALSE	FALSE	12	Miura
1	192581	192863	1	283	283	3.35741320108277e-08	FALSE	TRUE	134	Miura
1	196253	196728	-1	476	476	3.87304752501678e-09	FALSE	FALSE	26	Miura
1	198919	199623	1	705	705	2.01153368456954e-08	FALSE	FALSE	200	Miura
1	199309	199879	1	571	571	1.75093262622273e-08	FALSE	FALSE	141	Miura
1	209252	209640	1	389	131	0	FALSE	FALSE	0	Miura
1	220962	221750	1	789	25	0	FALSE	FALSE	0	Miura
1	223212	223509	1	298	0	NA	NA	NA	0	Miura
1	224593	224684	1	92	0	NA	NA	NA	0	Miura
1	224593	224684	1	92	0	NA	NA	NA	0	Miura
1	224594	224684	1	91	0	NA	NA	NA	0	Miura
1	224806	224950	-1	145	17	0	FALSE	FALSE	0	Miura
1	225405	226078	1	674	25	0	FALSE	FALSE	0	Miura
1	225458	225886	1	429	25	0	FALSE	FALSE	0	Miura
1	24419	24719	-1	301	64	1.10791503720432e-09	FALSE	FALSE	1	Miura
1	31189	31577	1	389	375	1.38031441435162e-08	FALSE	FALSE	73	Miura
1	31200	31578	1	379	365	1.37927833672779e-08	FALSE	FALSE	71	Miura
1	31384	31609	-1	226	212	2.50848687668902e-08	FALSE	FALSE	75	Miura
1	31493	31603	-1	111	105	2.56614225760086e-08	FALSE	FALSE	38	Miura
1	31584	31722	1	139	139	5.45827494588142e-08	FALSE	TRUE	107	Miura
1	31895	32232	1	338	327	1.01047272384042e-07	TRUE	TRUE	466	Miura
1	31895	32271	1	377	366	1.06747311125610e-07	TRUE	TRUE	551	Miura
1	31904	32538	1	635	624	1.16700383918855e-07	TRUE	TRUE	1027	Miura
1	32290	32949	-1	660	660	8.03607706985532e-08	TRUE	TRUE	748	Miura
1	33346	34013	1	668	668	1.24288164508986e-06	TRUE	TRUE	11709	Miura
1	33349	33601	1	253	253	5.94718282105313e-07	TRUE	TRUE	2122	Miura
1	33349	33993	1	645	645	1.23575297321811e-06	TRUE	TRUE	11241	Miura
1	33349	34006	1	658	658	1.24786928932046e-06	TRUE	TRUE	11580	Miura
1	33349	34043	1	695	695	1.27488978922868e-06	TRUE	TRUE	12496	Miura
1	33360	33724	1	365	365	8.17853774313237e-07	TRUE	TRUE	4210	Miura
1	33360	33992	1	633	633	1.25548301922133e-06	TRUE	TRUE	11208	Miura
1	33360	33998	1	639	639	1.25157295320213e-06	TRUE	TRUE	11279	Miura
1	33360	34005	1	646	646	1.26314662520345e-06	TRUE	TRUE	11508	Miura
1	33360	34005	1	646	646	1.26314662520345e-06	TRUE	TRUE	11508	Miura
1	33360	34006	1	647	647	1.26908499593951e-06	TRUE	TRUE	11580	Miura
1	33360	34011	1	652	652	1.26305033051200e-06	TRUE	TRUE	11614	Miura
1	33360	34014	1	655	655	1.26809079653730e-06	TRUE	TRUE	11714	Miura
1	33360	34038	1	679	679	1.29010260921328e-06	TRUE	TRUE	12354	Miura
1	33360	34043	1	684	684	1.29539240279814e-06	TRUE	TRUE	12496	Miura
1	33360	34054	1	695	695	1.30621110527327e-06	TRUE	TRUE	12803	Miura
1	33360	34060	1	701	701	1.31303578640336e-06	TRUE	TRUE	12981	Miura
1	33363	34027	1	665	665	1.28026330001441e-06	TRUE	TRUE	12007	Miura
1	33363	34076	1	714	714	1.33590346939809e-06	TRUE	TRUE	13452	Miura
1	33366	33843	1	478	478	1.03333705762882e-06	TRUE	TRUE	6966	Miura
1	33411	33531	1	121	121	5.59048433979726e-07	TRUE	TRUE	954	Miura
1	33877	34549	1	673	673	1.59492353837256e-06	TRUE	TRUE	15138	Miura
1	33998	34360	1	363	363	1.59705800007626e-06	TRUE	TRUE	8176	Miura
1	34230	34849	1	620	620	1.05147570085745e-06	TRUE	TRUE	9194	Miura
1	34424	34843	1	420	420	9.84925916502856e-07	TRUE	TRUE	5834	Miura
1	34733	34918	1	186	186	8.25337137392637e-07	TRUE	TRUE	2165	Miura
1	34857	34918	1	62	62	6.43877332589452e-07	TRUE	TRUE	563	Miura
1	35055	35736	1	682	682	5.54464365364048e-07	TRUE	TRUE	5333	Miura
1	35058	35680	1	623	623	5.61220319584411e-07	TRUE	TRUE	4931	Miura
1	35058	35703	1	646	646	5.54629813795014e-07	TRUE	TRUE	5053	Miura
1	35058	35706	1	649	649	5.52503060032517e-07	TRUE	TRUE	5057	Miura
1	35058	35718	1	661	661	5.52019924376731e-07	TRUE	TRUE	5146	Miura
1	35069	35769	1	701	701	5.4580857433422e-07	TRUE	TRUE	5396	Miura
1	35072	35366	1	295	295	3.54773173133792e-07	TRUE	TRUE	1476	Miura
1	35098	35741	1	644	644	5.81345728838639e-07	TRUE	TRUE	5280	Miura
1	35104	35760	1	657	657	5.74159683207498e-07	TRUE	TRUE	5320	Miura
1	35108	35761	1	654	654	5.77986061243912e-07	TRUE	TRUE	5331	Miura
1	35108	35769	1	662	662	5.73036418034379e-07	TRUE	TRUE	5350	Miura
1	35108	35812	1	705	705	5.5940751767879e-07	TRUE	TRUE	5562	Miura
1	35108	35816	1	709	709	5.58251666024215e-07	TRUE	TRUE	5582	Miura
1	35149	35748	1	600	600	6.22441440101882e-07	TRUE	TRUE	5267	Miura
1	35186	35594	1	409	409	7.00397339901097e-07	TRUE	TRUE	4040	Miura
1	36165	36391	1	227	227	3.69526270030015e-07	TRUE	TRUE	1183	Miura
1	36568	37252	1	685	685	9.10916421829887e-09	FALSE	FALSE	88	Miura
1	42131	42764	1	634	634	2.20324807398613e-08	FALSE	FALSE	197	Miura
1	42156	42454	1	299	299	2.32402779710551e-08	FALSE	FALSE	98	Miura
1	42158	42675	1	518	518	2.55975427900797e-08	FALSE	FALSE	187	Miura
1	42162	42800	1	639	639	2.23039421574278e-08	FALSE	FALSE	201	Miura
1	42165	42793	1	629	629	2.25458067984345e-08	FALSE	FALSE	200	Miura
1	42165	42803	1	639	639	2.23039421574278e-08	FALSE	FALSE	201	Miura
1	42178	42600	1	423	423	2.63175657064515e-08	FALSE	FALSE	157	Miura
1	42186	42730	1	545	545	2.51100303477940e-08	FALSE	FALSE	193	Miura
1	42186	42796	1	611	611	2.2745803971671e-08	FALSE	FALSE	196	Miura
1	42192	42791	1	600	600	2.30446327738498e-08	FALSE	FALSE	195	Miura
1	42201	42791	1	591	591	2.33955662678678e-08	FALSE	FALSE	195	Miura
1	42722	42998	-1	277	277	2.02224491989351e-08	FALSE	FALSE	79	Miura
1	42723	42885	-1	163	163	6.52514377739967e-09	FALSE	FALSE	15	Miura
1	42906	43578	-1	673	673	5.7736695668395e-08	FALSE	TRUE	548	Miura
1	42933	43586	-1	654	654	5.8438283063303e-08	FALSE	TRUE	539	Miura
1	42935	43601	-1	667	667	5.78308394832167e-08	FALSE	TRUE	544	Miura
1	42966	43608	-1	643	643	5.7894160575529e-08	FALSE	TRUE	525	Miura
1	43006	43576	-1	571	571	6.03512947761876e-08	FALSE	TRUE	486	Miura
1	43339	43769	-1	431	431	4.31032931411648e-08	FALSE	TRUE	262	Miura
1	43427	43891	-1	465	465	4.07140906575213e-08	FALSE	TRUE	267	Miura
1	44252	45102	-1	851	851	3.92444076163184e-08	FALSE	TRUE	471	Miura
1	44280	45064	-1	785	785	4.17309959491176e-08	FALSE	TRUE	462	Miura
1	44287	45064	-1	778	778	4.19241885543639e-08	FALSE	TRUE	460	Miura
1	44316	45070	-1	755	755	4.24500214519822e-08	FALSE	TRUE	452	Miura
1	44400	45074	-1	675	675	3.97076749334028e-08	FALSE	TRUE	378	Miura
1	44404	45103	-1	700	700	3.73778878837388e-08	FALSE	TRUE	369	Miura
1	44406	45076	-1	671	671	3.88876526918571e-08	FALSE	TRUE	368	Miura
1	44445	45074	-1	630	630	3.7929383368925e-08	FALSE	TRUE	337	Miura
1	44447	45064	-1	618	618	3.8665876249875e-08	FALSE	TRUE	337	Miura
1	44504	45060	-1	557	557	3.65353382466229e-08	FALSE	TRUE	287	Miura
1	44579	45102	-1	524	524	3.54532811905382e-08	FALSE	TRUE	262	Miura
1	44602	45064	-1	463	463	3.84396266903892e-08	FALSE	TRUE	251	Miura
1	44660	45019	-1	360	360	4.1559124062242e-08	FALSE	TRUE	211	Miura
1	45745	46253	1	509	509	1.86669535541537e-07	TRUE	TRUE	1340	Miura
1	4925	5476	-1	552	552	1.28453917357022e-09	FALSE	FALSE	10	Miura
1	5047	5320	-1	274	274	1.55269844630094e-09	FALSE	FALSE	6	Miura
1	51735	51876	-1	142	142	1.89749955667669e-08	FALSE	FALSE	38	Miura
1	51955	52602	-1	648	648	9.21347616124480e-08	TRUE	TRUE	842	Miura
1	52005	52618	-1	614	614	8.81135294735526e-08	TRUE	TRUE	763	Miura
1	52048	52652	-1	605	605	8.50878748572917e-08	TRUE	TRUE	726	Miura
1	52071	52621	-1	551	551	8.90514358760524e-08	TRUE	TRUE	692	Miura
1	52152	52613	-1	462	462	7.73526135066288e-08	TRUE	TRUE	504	Miura
1	56210	56887	-1	678	678	1.00398672397984e-08	FALSE	FALSE	96	Miura
1	56911	57378	-1	468	468	8.06031862964373e-08	TRUE	TRUE	532	Miura
1	56916	57348	-1	433	433	8.31882995140573e-08	TRUE	TRUE	508	Miura
1	57027	57375	-1	349	349	1.01991674255875e-07	TRUE	TRUE	502	Miura
1	57482	57959	1	478	478	8.78173324886971e-08	TRUE	TRUE	592	Miura
1	57482	57963	1	482	482	8.84125394004708e-08	TRUE	TRUE	601	Miura
1	57507	57949	1	443	443	9.1074117369825e-08	TRUE	TRUE	569	Miura
1	57507	57959	1	453	453	9.07854441082214e-08	TRUE	TRUE	580	Miura
1	57507	57959	1	453	453	9.07854441082214e-08	TRUE	TRUE	580	Miura
1	57507	57964	1	458	458	9.13425148577185e-08	TRUE	TRUE	590	Miura
1	57507	58006	1	500	500	1.02530889203036e-07	TRUE	TRUE	723	Miura
1	57510	57959	1	450	450	9.1075540125027e-08	TRUE	TRUE	578	Miura
1	57521	57750	1	230	230	1.16533393826291e-07	TRUE	TRUE	378	Miura
1	57521	57959	1	439	439	9.17424315090009e-08	TRUE	TRUE	568	Miura
1	57526	57963	1	438	438	9.01711306992227e-08	TRUE	TRUE	557	Miura
1	57851	58477	-1	627	627	2.07404522180054e-07	TRUE	TRUE	1834	Miura
1	57854	58477	-1	624	624	2.0840165930592e-07	TRUE	TRUE	1834	Miura
1	57858	58472	-1	615	615	2.10874963569087e-07	TRUE	TRUE	1829	Miura
1	57858	58477	-1	620	620	2.09746186140152e-07	TRUE	TRUE	1834	Miura
1	57864	57939	-1	76	76	2.79894325188459e-08	FALSE	FALSE	30	Miura
1	57864	58464	-1	601	601	2.14607382647551e-07	TRUE	TRUE	1819	Miura
1	57864	58470	-1	607	607	2.13070131438358e-07	TRUE	TRUE	1824	Miura
1	57864	58470	-1	607	607	2.13070131438358e-07	TRUE	TRUE	1824	Miura
1	57864	58470	-1	607	607	2.13070131438358e-07	TRUE	TRUE	1824	Miura
1	57864	58472	-1	609	609	2.12719687143229e-07	TRUE	TRUE	1827	Miura
1	57864	58472	-1	609	609	2.12719687143229e-07	TRUE	TRUE	1827	Miura
1	57864	58472	-1	609	609	2.12719687143229e-07	TRUE	TRUE	1827	Miura
1	57864	58472	-1	609	609	2.12719687143229e-07	TRUE	TRUE	1827	Miura
1	57864	58472	-1	609	609	2.12719687143229e-07	TRUE	TRUE	1827	Miura
1	57864	58477	-1	614	614	2.11564857137023e-07	TRUE	TRUE	1832	Miura
1	57865	58380	-1	516	516	2.21651715350148e-07	TRUE	TRUE	1613	Miura
1	57865	58470	-1	606	606	2.13421732315319e-07	TRUE	TRUE	1824	Miura
1	57865	58472	-1	608	608	2.13069555049715e-07	TRUE	TRUE	1827	Miura
1	57867	58470	-1	604	604	2.14011031822355e-07	TRUE	TRUE	1823	Miura
1	57868	58273	-1	406	406	2.33327998377138e-07	TRUE	TRUE	1336	Miura
1	57868	58467	-1	600	600	2.15083239222598e-07	TRUE	TRUE	1820	Miura
1	57868	58477	-1	610	610	2.12603446877031e-07	TRUE	TRUE	1829	Miura
1	57868	58477	-1	610	610	2.12603446877031e-07	TRUE	TRUE	1829	Miura
1	57869	58205	-1	337	337	2.28079268905302e-07	TRUE	TRUE	1084	Miura
1	57869	58470	-1	602	602	2.14486461953389e-07	TRUE	TRUE	1821	Miura
1	57869	58472	-1	604	604	2.14128426793184e-07	TRUE	TRUE	1824	Miura
1	57869	58477	-1	609	609	2.12952549417059e-07	TRUE	TRUE	1829	Miura
1	57870	58470	-1	601	601	2.14843344585591e-07	TRUE	TRUE	1821	Miura
1	57870	58472	-1	603	603	2.14483531978579e-07	TRUE	TRUE	1824	Miura
1	57871	58202	-1	332	332	2.30446327738498e-07	TRUE	TRUE	1079	Miura
1	57871	58467	-1	597	597	2.15926516597650e-07	TRUE	TRUE	1818	Miura
1	57871	58470	-1	600	600	2.1496506161863e-07	TRUE	TRUE	1819	Miura
1	57871	58475	-1	605	605	2.14008897368340e-07	TRUE	TRUE	1826	Miura
1	57871	58477	-1	607	607	2.13420575733487e-07	TRUE	TRUE	1827	Miura
1	57872	58472	-1	601	601	2.14843344585591e-07	TRUE	TRUE	1821	Miura
1	57873	58472	-1	600	600	2.15201416826567e-07	TRUE	TRUE	1821	Miura
1	57874	58472	-1	599	599	2.15442309738830e-07	TRUE	TRUE	1820	Miura
1	57876	57973	-1	98	98	5.28181536103936e-08	FALSE	TRUE	73	Miura
1	57876	58472	-1	597	597	2.15570202213825e-07	TRUE	TRUE	1815	Miura
1	57878	58467	-1	590	590	2.17526911711438e-07	TRUE	TRUE	1810	Miura
1	57878	58470	-1	593	593	2.16546010914215e-07	TRUE	TRUE	1811	Miura
1	57878	58472	-1	595	595	2.16175637242475e-07	TRUE	TRUE	1814	Miura
1	57881	58472	-1	592	592	2.17271121890663e-07	TRUE	TRUE	1814	Miura
1	57881	58475	-1	595	595	2.16652320014785e-07	TRUE	TRUE	1818	Miura
1	57883	58345	-1	463	463	2.35078991911344e-07	TRUE	TRUE	1535	Miura
1	57886	58472	-1	587	587	2.19121812877807e-07	TRUE	TRUE	1814	Miura
1	57887	58472	-1	586	586	2.19495740886131e-07	TRUE	TRUE	1814	Miura
1	57888	58472	-1	585	585	2.19628531682924e-07	TRUE	TRUE	1812	Miura
1	57902	58475	-1	574	574	2.23960971423156e-07	TRUE	TRUE	1813	Miura
1	57906	58470	-1	565	565	2.26524504597952e-07	TRUE	TRUE	1805	Miura
1	57923	58470	-1	548	548	2.335517246311e-07	TRUE	TRUE	1805	Miura
1	57952	58472	-1	521	521	2.41436164422322e-07	TRUE	TRUE	1774	Miura
1	58073	58472	-1	400	400	2.33282590233741e-07	TRUE	TRUE	1316	Miura
1	58160	58470	-1	311	311	2.14315654785247e-07	TRUE	TRUE	940	Miura
1	58218	58470	-1	253	253	1.84413114809282e-07	TRUE	TRUE	658	Miura
1	58299	58477	-1	179	179	1.59242670822306e-07	TRUE	TRUE	402	Miura
1	58485	59139	-1	655	655	1.55777928650945e-07	TRUE	TRUE	1439	Miura
1	58626	59082	-1	457	457	1.82464151772748e-07	TRUE	TRUE	1176	Miura
1	59412	59783	-1	372	372	1.80697368648550e-07	TRUE	TRUE	948	Miura
1	61291	61950	1	660	660	5.44046714996623e-07	TRUE	TRUE	5064	Miura
1	61301	61948	1	648	648	5.52480298552554e-07	TRUE	TRUE	5049	Miura
1	61301	62013	1	713	713	5.22401363517243e-07	TRUE	TRUE	5253	Miura
1	68196	68803	1	608	608	1.90094895857162e-08	FALSE	FALSE	163	Miura
1	68909	69568	-1	660	660	5.80144601299716e-08	FALSE	TRUE	540	Miura
1	68912	69572	-1	661	661	5.78194207615736e-08	FALSE	TRUE	539	Miura
1	69250	69572	-1	323	323	5.81741146470131e-08	FALSE	TRUE	265	Miura
1	7095	7325	-1	231	231	0	FALSE	FALSE	0	Miura
1	71712	72365	1	654	654	5.41676263474153e-06	TRUE	TRUE	49961	Miura
1	71724	72315	1	592	592	5.56089506457536e-06	TRUE	TRUE	46428	Miura
1	71727	72223	1	497	497	5.87069242539017e-06	TRUE	TRUE	41149	Miura
1	71730	72358	1	629	629	5.59812382805128e-06	TRUE	TRUE	49660	Miura
1	71730	72394	1	665	665	5.61345395957015e-06	TRUE	TRUE	52646	Miura
1	71732	72395	1	664	664	5.653837266967e-06	TRUE	TRUE	52945	Miura
1	71735	71905	1	171	171	3.61457604839674e-06	TRUE	TRUE	8717	Miura
1	71740	72257	1	518	518	5.79421598268066e-06	TRUE	TRUE	42329	Miura
1	71754	72432	1	679	679	5.83553698441374e-06	TRUE	TRUE	55881	Miura
1	71757	72173	1	417	417	6.12108976641244e-06	TRUE	TRUE	35998	Miura
1	71757	72200	1	444	444	6.38414580573403e-06	TRUE	TRUE	39976	Miura
1	71757	72324	1	568	568	5.86414747861103e-06	TRUE	TRUE	46975	Miura
1	71757	72328	1	572	572	5.96284521617926e-06	TRUE	TRUE	48102	Miura
1	71757	72386	1	630	630	5.87005041426197e-06	TRUE	TRUE	52155	Miura
1	71757	72396	1	640	640	5.87017703312336e-06	TRUE	TRUE	52984	Miura
1	71757	72403	1	647	647	5.88162811416941e-06	TRUE	TRUE	53668	Miura
1	71757	72405	1	649	649	5.89223700427401e-06	TRUE	TRUE	53931	Miura
1	71757	72413	1	657	657	5.87920089149031e-06	TRUE	TRUE	54475	Miura
1	71757	72415	1	659	659	5.90106146772042e-06	TRUE	TRUE	54844	Miura
1	71757	72421	1	665	665	5.89441454885456e-06	TRUE	TRUE	55281	Miura
1	71757	72423	1	667	667	5.87961042304734e-06	TRUE	TRUE	55308	Miura
1	71757	72423	1	667	667	5.87961042304734e-06	TRUE	TRUE	55308	Miura
1	71757	72428	1	672	672	5.85390650943413e-06	TRUE	TRUE	55479	Miura
1	71757	72429	1	673	673	5.85469058685592e-06	TRUE	TRUE	55569	Miura
1	71757	72432	1	676	676	5.86090988107252e-06	TRUE	TRUE	55876	Miura
1	71757	72436	1	680	680	5.86251286792482e-06	TRUE	TRUE	56222	Miura
1	71757	72448	1	692	692	5.89057291642098e-06	TRUE	TRUE	57488	Miura
1	71757	72448	1	692	692	5.89057291642098e-06	TRUE	TRUE	57488	Miura
1	71757	72463	1	707	707	5.89226512935024e-06	TRUE	TRUE	58751	Miura
1	71757	72551	1	795	795	5.70499038508575e-06	TRUE	TRUE	63964	Miura
1	71760	71913	1	154	154	4.35707012865017e-06	TRUE	TRUE	9463	Miura
1	71760	72071	1	312	312	5.00823049740955e-06	TRUE	TRUE	22037	Miura
1	71760	72084	1	325	325	5.20585072299958e-06	TRUE	TRUE	23861	Miura
1	71760	72228	1	469	469	6.2254147530183e-06	TRUE	TRUE	41177	Miura
1	71760	72319	1	560	560	5.89752670718463e-06	TRUE	TRUE	46577	Miura
1	71760	72342	1	583	583	5.96344865637897e-06	TRUE	TRUE	49032	Miura
1	71760	72366	1	607	607	5.83653292060643e-06	TRUE	TRUE	49964	Miura
1	71760	72379	1	620	620	5.84807591509087e-06	TRUE	TRUE	51135	Miura
1	71760	72393	1	634	634	5.88166579750916e-06	TRUE	TRUE	52590	Miura
1	71760	72396	1	637	637	5.89693257252732e-06	TRUE	TRUE	52976	Miura
1	71760	72397	1	638	638	5.89780336344292e-06	TRUE	TRUE	53067	Miura
1	71760	72399	1	640	640	5.90474398228414e-06	TRUE	TRUE	53296	Miura
1	71760	72402	1	643	643	5.90388108360508e-06	TRUE	TRUE	53538	Miura
1	71760	72402	1	643	643	5.90388108360508e-06	TRUE	TRUE	53538	Miura
1	71760	72405	1	646	646	5.91872223417149e-06	TRUE	TRUE	53923	Miura
1	71760	72406	1	647	647	5.9159306706227e-06	TRUE	TRUE	53981	Miura
1	71760	72408	1	649	649	5.91135664744302e-06	TRUE	TRUE	54106	Miura
1	71760	72413	1	654	654	5.90530234435793e-06	TRUE	TRUE	54467	Miura
1	71760	72413	1	654	654	5.90530234435793e-06	TRUE	TRUE	54467	Miura
1	71760	72414	1	655	655	5.90776157072135e-06	TRUE	TRUE	54573	Miura
1	71760	72415	1	656	656	5.92718331513522e-06	TRUE	TRUE	54836	Miura
1	71760	72419	1	660	660	5.92832578598512e-06	TRUE	TRUE	55181	Miura
1	71760	72419	1	660	660	5.92832578598512e-06	TRUE	TRUE	55181	Miura
1	71760	72420	1	661	661	5.92568609066666e-06	TRUE	TRUE	55240	Miura
1	71760	72426	1	667	667	5.88737081143387e-06	TRUE	TRUE	55381	Miura
1	71760	72427	1	668	668	5.88354631685375e-06	TRUE	TRUE	55428	Miura
1	71760	72429	1	670	670	5.88005897381341e-06	TRUE	TRUE	55561	Miura
1	71760	72430	1	671	671	5.89813677988045e-06	TRUE	TRUE	55815	Miura
1	71760	72430	1	671	671	5.89813677988045e-06	TRUE	TRUE	55815	Miura
1	71760	72432	1	673	673	5.88619290803265e-06	TRUE	TRUE	55868	Miura
1	71760	72432	1	673	673	5.88619290803265e-06	TRUE	TRUE	55868	Miura
1	71760	72432	1	673	673	5.88619290803265e-06	TRUE	TRUE	55868	Miura
1	71760	72434	1	675	675	5.88062262022969e-06	TRUE	TRUE	55981	Miura
1	71760	72441	1	682	682	5.90302330250788e-06	TRUE	TRUE	56777	Miura
1	71760	72443	1	684	684	5.89229386804149e-06	TRUE	TRUE	56840	Miura
1	71760	72445	1	686	686	5.88948253339847e-06	TRUE	TRUE	56979	Miura
1	71760	72448	1	689	689	5.91539797629067e-06	TRUE	TRUE	57480	Miura
1	71760	72450	1	691	691	5.90771723502653e-06	TRUE	TRUE	57572	Miura
1	71760	72456	1	697	697	5.89501086125715e-06	TRUE	TRUE	57947	Miura
1	71760	72462	1	703	703	5.91661301461443e-06	TRUE	TRUE	58660	Miura
1	71760	72470	1	711	711	5.93341327063927e-06	TRUE	TRUE	59496	Miura
1	71761	71852	1	92	92	3.78887674636273e-06	TRUE	TRUE	4916	Miura
1	71766	72420	1	655	655	5.978451624515e-06	TRUE	TRUE	55226	Miura
1	71767	72391	1	625	625	5.94900385852241e-06	TRUE	TRUE	52437	Miura
1	71769	72418	1	650	650	6.01254922885813e-06	TRUE	TRUE	55117	Miura
1	71778	72430	1	653	653	6.00501487411683e-06	TRUE	TRUE	55302	Miura
1	71778	72432	1	655	655	5.99241642840379e-06	TRUE	TRUE	55355	Miura
1	71781	72393	1	613	613	6.0132929069211e-06	TRUE	TRUE	51986	Miura
1	71781	72435	1	655	655	6.00140153478185e-06	TRUE	TRUE	55438	Miura
1	71781	72444	1	664	664	6.01253477154236e-06	TRUE	TRUE	56304	Miura
1	71781	72456	1	676	676	6.01478551274862e-06	TRUE	TRUE	57343	Miura
1	71793	72047	1	255	255	5.08664213975306e-06	TRUE	TRUE	18293	Miura
1	71801	72133	1	333	333	6.16184415070147e-06	TRUE	TRUE	28938	Miura
1	71822	71985	1	164	164	4.99545379116437e-06	TRUE	TRUE	11554	Miura
1	71825	72364	1	540	540	6.19670831831066e-06	TRUE	TRUE	47192	Miura
1	71968	72609	1	642	642	6.12668041807332e-06	TRUE	TRUE	55472	Miura
1	72162	72851	1	690	690	5.61148368895805e-06	TRUE	TRUE	54606	Miura
1	72324	72715	1	392	392	5.12788300240085e-06	TRUE	TRUE	28349	Miura
1	72536	72601	1	66	66	5.98945583749244e-06	TRUE	TRUE	5575	Miura
1	72706	73368	1	663	663	6.09347254634119e-06	TRUE	TRUE	56976	Miura
1	72761	73447	1	687	687	5.4637273548283e-06	TRUE	TRUE	52937	Miura
1	72779	73394	1	616	616	5.92207925548964e-06	TRUE	TRUE	51448	Miura
1	72813	73371	1	559	559	5.98088608735265e-06	TRUE	TRUE	47151	Miura
1	72829	73407	-1	579	579	5.55312274813456e-06	TRUE	TRUE	45345	Miura
1	72886	73455	1	570	570	4.8578459079709e-06	TRUE	TRUE	39051	Miura
1	72989	73454	1	466	466	3.83854044890003e-06	TRUE	TRUE	25227	Miura
1	73087	73417	1	331	331	3.45471338827679e-06	TRUE	TRUE	16127	Miura
1	73314	73455	1	142	142	1.19842077263791e-08	FALSE	FALSE	24	Miura
1	73383	73453	1	71	71	2.99605193159478e-09	FALSE	FALSE	3	Miura
1	73617	73872	-1	256	256	1.02482140941399e-08	FALSE	FALSE	37	Miura
1	74854	74982	-1	129	129	3.29797964563146e-09	FALSE	FALSE	6	Miura
1	75518	76185	-1	668	668	4.00176257749488e-08	FALSE	TRUE	377	Miura
1	7694	8208	-1	515	515	2.75365290800297e-10	FALSE	FALSE	2	Miura
1	79181	79557	1	377	377	9.34762904599336e-08	TRUE	TRUE	497	Miura
1	79682	80021	1	340	340	8.75904594119179e-09	FALSE	FALSE	42	Miura
1	79719	80373	1	655	655	7.03652909125186e-09	FALSE	FALSE	65	Miura
1	80539	80701	-1	163	163	2.87106326205585e-08	FALSE	FALSE	66	Miura
1	80611	80730	-1	120	120	7.9769882678711e-08	TRUE	TRUE	135	Miura
1	81227	81871	-1	645	645	1.98208576702451e-07	TRUE	TRUE	1803	Miura
1	81310	81998	-1	689	689	1.80919791967971e-07	TRUE	TRUE	1758	Miura
1	81333	81992	-1	660	660	1.79092787104931e-07	TRUE	TRUE	1667	Miura
1	81337	81998	-1	662	662	1.77801954006929e-07	TRUE	TRUE	1660	Miura
1	81349	81983	-1	635	635	1.81788793002193e-07	TRUE	TRUE	1628	Miura
1	81464	81983	-1	520	520	1.79720863881267e-07	TRUE	TRUE	1318	Miura
1	81666	81998	-1	333	333	1.23075054223009e-07	TRUE	TRUE	578	Miura
1	82702	82893	1	192	192	2.17889957316849e-08	FALSE	FALSE	59	Miura
1	84587	84725	-1	139	139	8.6720256149518e-09	FALSE	FALSE	17	Miura
1	8568	9120	-1	553	553	5.12886527168726e-10	FALSE	FALSE	4	Miura
1	86416	87068	-1	653	653	2.69292916853093e-08	FALSE	FALSE	248	Miura
1	8721	9349	-1	629	629	5.63645169960862e-10	FALSE	FALSE	5	Miura
1	87260	87863	1	604	604	1.08942532929866e-07	TRUE	TRUE	928	Miura
1	87262	87847	1	586	586	1.12046888677264e-07	TRUE	TRUE	926	Miura
1	87262	87854	-1	593	593	1.10724244122895e-07	TRUE	TRUE	926	Miura
1	87262	87855	1	594	594	1.10537839671510e-07	TRUE	TRUE	926	Miura
1	87262	87891	1	630	630	1.05571992878492e-07	TRUE	TRUE	938	Miura
1	87262	87895	1	634	634	1.05129603530303e-07	TRUE	TRUE	940	Miura
1	87265	87852	1	588	588	1.10821651068383e-07	TRUE	TRUE	919	Miura
1	87265	87852	1	588	588	1.10821651068383e-07	TRUE	TRUE	919	Miura
1	87265	87857	1	593	593	1.10006808415835e-07	TRUE	TRUE	920	Miura
1	87265	87863	1	599	599	1.09023278719485e-07	TRUE	TRUE	921	Miura
1	87272	87758	1	487	487	1.27544453071505e-07	TRUE	TRUE	876	Miura
1	87560	87878	1	319	319	1.15806642634924e-07	TRUE	TRUE	521	Miura
1	87599	88265	-1	667	667	7.9092177528517e-08	TRUE	TRUE	744	Miura
1	87659	87859	1	201	201	9.77170038783988e-08	TRUE	TRUE	277	Miura
1	87801	87870	-1	70	70	1.31683615850570e-08	FALSE	FALSE	13	Miura
1	8980	9184	-1	205	205	0	FALSE	FALSE	0	Miura
1	9088	9164	-1	77	77	0	FALSE	FALSE	0	Miura
1	92895	93402	1	508	508	6.09963932293905e-08	FALSE	TRUE	437	Miura
1	9328	9810	1	483	483	1.17443581583563e-09	FALSE	FALSE	8	Miura
1	94608	95138	1	531	531	1.86947622097e-08	FALSE	FALSE	140	Miura
1	94626	95225	1	600	600	1.76084629913006e-08	FALSE	FALSE	149	Miura
1	94641	95369	1	729	729	1.74105276628432e-08	FALSE	FALSE	179	Miura
1	94647	95287	1	641	641	1.70352739573881e-08	FALSE	FALSE	154	Miura
1	94769	95477	1	709	709	1.75016197696592e-08	FALSE	FALSE	175	Miura
1	94882	95082	1	201	201	2.36355207936921e-08	FALSE	FALSE	67	Miura
1	9498	9916	1	419	419	1.35382458006828e-09	FALSE	FALSE	8	Miura
[truncated: 52,823 more rows]
