# Supplementary material for: Novel Low Abundance and Transient RNAs in Yeast Revealed by Tiling Microarrays and Ultra High–Throughput Sequencing Are Not Conserved Across Closely Related Yeast Species
Source: PLoS Genet. 2008 Dec 19;4(12):e1000299. doi: 10.1371/journal.pgen.1000299 (PMC2601015; doi:10.1371/journal.pgen.1000299)
Supplement: Table S3 — Table of RPKMs for our different datasets for SGD annotated features. (0.66 MB TXT) [file pgen.1000299.s010.txt]

chr	strand	start	end	name	feature	orf_classification	gene	wt.reads	rrp.reads	ski.reads	xrn.reads	wt.rpkm	rrp.rpkm	ski.rpkm	xrn.rpkm
1	-1	1807	2169	YAL068C	CDS_unchar	Uncharacterized	PAU8	0	0	0	0	0	0	0	0
1	1	2480	2707	YAL067W-A	CDS_unchar	Uncharacterized	NA	0	0	0	0	0	0	0	0
1	-1	7236	9017	YAL067C	CDS	Verified	SEO1	6	94	10	132	0.23874	3.64399	0.37477	6.9137
1	-1	11566	11952	YAL065C	CDS_unchar	Uncharacterized	NA	6	14	10	13	1.09933	2.49905	1.72569	3.13528
1	1	12047	12427	YAL064W-B	CDS_unchar	Uncharacterized	NA	2	2	0	5	0.37221	0.36263	0	1.22487
1	-1	13364	13744	YAL064C-A	CDS_unchar	Uncharacterized	NA	19	54	26	50	3.53602	9.79097	4.55746	12.24869
1	1	21526	21852	YAL064W	CDS	Verified	NA	0	4	1	1	0	0.84502	0.20423	0.28543
1	-1	22397	22687	YAL063C-A	CDS_unchar	Uncharacterized	NA	1	1	0	4	0.24367	0.23739	0	1.28296
1	-1	24001	27969	YAL063C	CDS	Verified	FLO9	40	80	23	104	0.7146	1.39241	0.38701	2.44566
1	1	31568	32941	YAL062W	CDS	Verified	GDH3	881	250	478	208	45.46483	12.56928	23.23355	14.12932
1	1	33449	34702	YAL061W	CDS_unchar	Uncharacterized	BDH2	12295	1749	11306	3294	695.21227	96.34947	602.12393	245.17185
1	1	35156	36304	YAL060W	CDS	Verified	BDH1	4645	1391	3701	1964	286.65012	83.63039	215.11639	159.53868
1	1	36510	37148	YAL059W	CDS	Verified	ECM1	46	201	61	108	5.10438	21.72963	6.37534	15.77493
1	1	37465	38973	YAL058W	CDS	Verified	CNE1	406	350	407	459	19.07758	16.02271	18.01273	28.39017
1	1	39260	41902	YAL056W	CDS	Verified	GPB2	874	909	773	715	23.44772	23.75876	19.53245	25.24954
1	1	42178	42720	YAL055W	CDS	Verified	PEX22	92	271	162	133	12.01363	34.47676	19.9246	22.86106
1	-1	42882	45023	YAL054C	CDS	Verified	ACS1	659	413	444	630	21.81486	13.31949	13.84325	27.45147
1	1	45900	48251	YAL053W	CDS	Verified	FLC2	4121	1590	3074	1487	124.23722	46.7	87.28528	59.00899
1	1	48565	51708	YAL051W	CDS	Verified	OAF1	507	431	541	383	11.43436	9.47004	11.49183	11.37001
1	-1	51856	52596	YAL049C	CDS_unchar	Uncharacterized	AIM2	521	528	525	485	49.85468	49.22353	47.31682	61.08971
1	-1	52802	54790	YAL048C	CDS	Verified	GEM1	542	543	452	499	19.32195	18.85915	15.17673	23.41587
1	-1	54990	56858	YAL047C	CDS	Verified	SPC72	94	306	100	105	3.56619	11.31017	3.57326	5.24354
1	-1	57030	57386	YAL046C	CDS_unchar	Uncharacterized	AIM1	252	276	206	157	50.05169	53.40697	38.5366	41.04649
1	1	57519	57851	YAL044W-A	CDS_unchar	Uncharacterized	NA	240	533	262	428	51.10383	110.57069	52.54501	119.96211
1	-1	57951	58463	YAL044C	CDS	Verified	GCV3	934	994	1197	1242	129.09694	133.85237	155.83006	225.96896
1	-1	58696	61053	YAL043C	CDS	Verified	PTA1	2886	1420	1361	690	86.78386	41.60079	38.54684	27.31177
1	1	61317	62564	YAL042W	CDS	Verified	ERV46	4197	1739	2884	867	238.45741	96.25915	154.33169	64.8409
1	1	62841	65405	YAL041W	CDS	Verified	CDC24	990	993	765	593	27.36745	26.74354	19.91813	21.57803
1	-1	65779	67521	YAL040C	CDS	Verified	CLN3	1934	1394	1157	607	78.67659	55.24875	44.33129	32.50393
1	-1	68717	69526	YAL039C	CDS	Verified	CYC3	361	454	422	224	31.60157	38.71933	34.7938	25.81116
1	1	71787	73289	YAL038W	CDS	Verified	CDC19	63016	17466	33643	7106	2972.88618	802.7707	1494.89323	441.27647
1	-1	73427	73519	YAL037C-A	CDS_unchar	Uncharacterized	NA	4	17	3	6	3.04974	12.62766	2.15433	6.02161
1	1	74021	74824	YAL037W	CDS_unchar	Uncharacterized	NA	86	214	69	208	7.58453	18.38716	5.73149	24.14637
1	-1	75044	76153	YAL036C	CDS	Verified	RBG1	291	569	420	414	18.58902	35.41166	25.26974	34.81143
1	1	76428	79436	YAL035W	CDS	Verified	FUN12	1699	2134	1810	1247	40.03664	48.99246	40.17268	38.68021
1	1	79719	80588	YAL034W-A	CDS	Verified	MTW1	58	136	58	34	4.7271	10.79883	4.45229	3.64757
1	-1	80711	81952	YAL034C	CDS	Verified	FUN19	1898	1390	1082	645	108.35802	77.31259	58.18086	48.47108
1	1	82707	83228	YAL033W	CDS	Verified	POP5	71	195	132	144	9.64438	25.80603	16.88799	25.74759
1	-1	83336	84475	YAL032C	CDS	Verified	PRP45	463	355	315	210	28.79802	21.51199	18.45356	17.19329
1	-1	84750	87032	YAL031C	CDS	Verified	GIP4	619	514	575	435	19.22521	15.553	16.8204	17.78394
1	1	87287	87388	YAL030W	CDS	Verified	SNC1	114	70	178	222	79.24851	47.40836	116.54517	203.14089
1	1	87502	87753	YAL030W	CDS	Verified	SNC1	284	247	348	372	79.91057	67.7101	92.22595	137.78024
1	-1	87856	92271	YAL029C	CDS	Verified	MYO4	1265	1603	1401	1040	20.31178	25.07619	21.18769	21.98107
1	1	92901	94487	YAL028W	CDS	Verified	FRT2	518	406	355	569	23.14404	17.67283	14.93915	33.46416
1	1	94688	95473	YAL027W	CDS	Verified	SAW1	99	248	175	113	8.93098	21.79647	14.86928	13.41839
1	-1	95631	99698	YAL026C	CDS	Verified	DRS2	1114	882	972	854	19.41738	14.97768	15.95731	19.59393
1	-1	100226	101146	YAL025C	CDS	Verified	MAK16	50	385	87	126	3.84943	28.8774	6.30862	12.76896
1	-1	101566	105873	YAL024C	CDS	Verified	LTE1	217	282	224	104	3.57166	4.522	3.47254	2.25321
1	-1	106273	108552	YAL023C	CDS	Verified	PMT2	2780	999	1231	414	86.45625	30.26828	36.05767	16.94767
1	-1	108878	110431	YAL022C	CDS	Verified	FUN26	800	661	744	635	36.50273	29.38377	31.97396	38.13882
1	-1	110847	113360	YAL021C	CDS	Verified	CCR4	1113	494	898	644	31.39181	13.57434	23.85533	23.90921
1	-1	113615	114616	YAL020C	CDS	Verified	ATS1	652	440	505	213	46.1388	30.33486	33.65876	19.84067
1	1	114920	118315	YAL019W	CDS	Verified	FUN30	453	465	382	294	9.45838	9.45894	7.51225	8.08024
1	-1	118565	119542	YAL018C	CDS_unchar	Uncharacterized	NA	16	19	12	1	1.16003	1.34206	0.81944	0.09543
1	1	120226	124296	YAL017W	CDS	Verified	PSK1	2339	1411	2421	2463	40.73949	23.94324	39.71624	56.46871
1	1	124880	126787	YAL016W	CDS	Verified	TPD3	2053	2039	2584	1978	76.29516	73.82371	90.44584	96.75924
1	-1	126904	128103	YAL015C	CDS	Verified	NTG1	462	900	481	735	27.29903	51.81056	26.76938	57.16769
1	-1	128253	129020	YAL014C	CDS	Verified	SYN8	411	245	352	277	37.94609	22.03748	30.60948	33.6638
1	1	129271	130533	YAL013W	CDS	Verified	DEP1	394	242	215	90	22.1197	13.23637	11.36867	6.65095
1	1	130802	131986	YAL012W	CDS	Verified	CYS3	4018	1579	3309	471	240.42411	92.04937	186.48884	37.09771
1	1	132202	134079	YAL011W	CDS	Verified	SWC3	178	217	148	125	6.72064	7.98217	5.26309	6.21239
1	-1	134186	135667	YAL010C	CDS	Verified	MDM10	196	386	191	162	9.37766	17.99269	8.60715	10.20261
1	1	135856	136635	YAL009W	CDS	Verified	SPO7	450	474	403	407	40.90763	41.97984	34.50523	48.70173
1	1	136916	137512	YAL008W	CDS	Verified	FUN14	234	440	375	551	27.79252	50.91378	41.94994	86.14336
1	-1	137700	138347	YAL007C	CDS	Verified	ERP2	386	507	387	212	42.23755	54.04929	39.88507	30.53553
1	-1	139505	141433	YAL005C	CDS	Verified	SSA1	19419	6583	10889	7799	713.80743	235.74835	376.99033	377.35598
1	1	142176	142255	YAL003W	CDS	Verified	EFB1	282	577	199	338	249.94563	498.2449	166.12597	394.34039
1	1	142622	143162	YAL003W	CDS	Verified	EFB1	3657	5414	2352	2476	479.30739	691.31825	290.34509	427.16722
1	1	142369	142470	snR18	snoRNA	NA	SNR18	488	25920	5286	3030	339.23924	17554.63732	3460.99863	2772.59863
1	1	143709	147533	YAL002W	CDS	Verified	VPS8	898	736	867	820	16.64682	13.2924	15.13778	20.00907
1	-1	147596	151008	YAL001C	CDS	Verified	TFC3	518	1246	710	534	10.76168	25.21963	13.89301	14.60325
1	-1	151099	151168	YAL001C	CDS	Verified	TFC3	12	34	31	8	12.15541	33.55351	29.57591	10.66686
1	1	152259	153878	YAR002W	CDS	Verified	NUP60	436	927	515	345	19.08349	39.52954	21.23081	19.8769
1	-1	154067	154726	YAR002C-A	CDS	Verified	ERP1	786	1367	928	587	84.44327	143.08088	93.90279	83.01159
1	1	155007	156287	YAR003W	CDS	Verified	SWD1	717	890	709	505	39.68775	47.99521	36.96337	36.79483
1	-1	156756	158621	YAR007C	CDS	Verified	RFA1	825	648	608	306	31.34936	23.98946	21.76038	15.30574
1	1	158967	159794	YAR008W	CDS	Verified	SEN34	45	117	48	43	3.85362	9.76141	3.87155	4.84711
1	-1	160598	164188	YAR009C	CDS	NA	NA	5	6	7	5	0.09873	0.11542	0.13018	0.12996
1	-1	164545	165867	YAR010C	CDS	NA	NA	0	0	0	0	0	0	0	0
1	-1	166743	168866	YAR014C	CDS	Verified	BUD14	686	782	701	852	22.90108	25.43368	22.04134	37.43946
1	1	169370	170290	YAR015W	CDS	Verified	ADE1	272	395	345	808	20.94092	29.62747	25.01692	81.88348
1	-1	170391	171698	YAR018C	CDS	Verified	KIN3	75	122	70	106	4.06574	6.44331	3.57408	7.56385
1	-1	172209	175133	YAR019C	CDS	Verified	CDC15	578	553	507	442	14.01162	13.06039	11.57595	14.10396
1	-1	176854	177021	YAR020C	CDS	Verified	PAU7	6	5	6	15	2.53238	2.05597	2.38515	8.33348
1	-1	179279	179818	YAR023C	CDS_unchar	Uncharacterized	NA	115	144	95	407	15.10047	18.42153	11.74909	70.34694
1	1	183764	184471	YAR027W	CDS	Verified	UIP3	599	646	845	716	59.99016	63.0313	79.70726	94.38964
1	1	184886	185590	YAR028W	CDS_unchar	Uncharacterized	NA	122	159	167	290	12.27036	15.57991	15.81983	38.39312
1	1	186315	186539	YAR029W	CDS_unchar	Uncharacterized	NA	26	21	35	75	8.19365	6.44754	10.38867	31.11167
1	1	186830	187726	YAR031W	CDS	Verified	PRM9	31	34	22	76	2.45051	2.61845	1.63797	7.90798
1	1	188101	188805	YAR033W	CDS	Verified	MST28	3	7	9	16	0.30173	0.68591	0.85257	2.11824
1	1	190187	192250	YAR035W	CDS	Verified	YAT1	103	102	21	15	3.53846	3.41387	0.67949	0.67831
1	-1	192331	192411	YAR035C-A	CDS_unchar	Uncharacterized	NA	3	1	1	0	2.62617	0.85285	0.8245	0
1	1	192613	196179	YAR042W	CDS	Verified	SWH1	672	448	577	378	13.35834	8.67625	10.80307	9.89084
1	1	203394	208007	YAR050W	CDS	Verified	FLO1	79	148	46	77	1.21405	2.21585	0.66582	1.55761
1	1	218131	218334	YAR061W	CDS	NA	NA	0	0	0	0	0	0	0	0
1	1	218540	219136	YAR062W	CDS	NA	NA	0	0	0	0	0	0	0	0
1	1	220189	220488	YAR064W	CDS_unchar	Uncharacterized	NA	0	0	0	0	0	0	0	0
1	1	221040	221651	YAR066W	CDS_unchar	Uncharacterized	NA	0	0	0	2	0	0	0	0.30502
1	1	222397	222882	YAR068W	CDS_unchar	Uncharacterized	NA	0	0	0	0	0	0	0	0
1	1	225451	226854	YAR071W	CDS	Verified	PHO11	0	0	0	0	0	0	0	0
2	-1	280	2658	YBL113C	CDS_unchar	Uncharacterized	NA	11	39	20	26	0.32786	1.13247	0.56145	1.02005
2	-1	2582	2899	YBL112C	CDS_unchar	Uncharacterized	NA	0	0	0	0	0	0	0	0
2	-1	2907	4116	YBL111C	CDS_unchar	Uncharacterized	NA	0	0	0	0	0	0	0	0
2	-1	4216	5009	YBL111C	CDS_unchar	Uncharacterized	NA	0	0	0	0	0	0	0	0
2	-1	7605	7733	YBL108C-A	CDS_unchar	Uncharacterized	PAU9	0	0	0	0	0	0	0	0
2	-1	9961	10551	YBL107C	CDS_unchar	Uncharacterized	NA	47	219	130	198	5.63893	25.59845	14.69029	31.2696
2	-1	10847	13879	YBL106C	CDS	Verified	SRO77	313	413	370	467	7.31743	9.40664	8.14711	14.37107
2	-1	14241	17696	YBL105C	CDS	Verified	PKC1	961	938	1166	985	19.71678	18.74935	22.53197	26.60156
2	-1	18177	21293	YBL104C	CDS_unchar	Uncharacterized	NA	282	293	322	293	6.41503	6.49363	6.89912	8.77355
2	-1	22075	23535	YBL103C	CDS	Verified	RTG3	382	431	342	283	18.53957	20.37906	15.63329	18.07926
2	1	24098	24745	YBL102W	CDS	Verified	SFT2	523	512	621	791	57.2286	54.58232	64.00163	113.93208
2	-1	24946	28299	YBL101C	CDS	Verified	ECM21	1611	866	1328	663	34.05798	17.83659	26.44292	18.44994
2	1	28427	28546	YBL100W-C	CDS_unchar	Uncharacterized	NA	9	14	11	15	5.31799	8.05942	6.1219	11.66688
2	1	29932	31248	YBL100W-A	CDS	NA	NA	6	2	3	6	0.32304	0.10491	0.15213	0.42522
2	1	29932	31224	YBL100W-B	CDS	NA	NA	6	2	3	6	0.32903	0.10685	0.15495	0.43311
2	1	31226	35245	YBL100W-B	CDS	NA	NA	24	22	25	40	0.42332	0.37805	0.41533	0.92871
2	1	37050	38687	YBL099W	CDS	Verified	ATP1	5290	2752	4056	2436	228.99616	116.06241	165.37067	138.8059
2	1	39142	40524	YBL098W	CDS	Verified	BNA4	381	590	399	244	19.53391	29.47046	19.26749	16.46691
2	1	40828	43092	YBL097W	CDS	Verified	BRN1	250	411	199	210	7.82633	12.53518	5.86758	8.65358
2	1	43274	44086	YBL095W	CDS_unchar	Uncharacterized	NA	470	324	396	246	40.99149	27.53034	32.52963	28.24159
2	-1	44253	44915	YBL093C	CDS	Verified	ROX3	375	942	519	446	40.10552	98.15093	52.27912	62.78644
2	1	45975	46367	YBL092W	CDS	Verified	RPL32	2485	4686	3301	2222	448.3532	823.69564	560.95421	527.71088
2	-1	46562	47055	YBL091C-A	CDS	Verified	SCS22	177	298	305	397	25.40579	41.67219	41.23323	75.00809
2	-1	47144	47177	YBL091C-A	CDS	Verified	SCS22	9	10	13	1	18.76938	20.31787	25.53518	2.74515
2	-1	47360	48625	YBL091C	CDS	Verified	MAP2	1330	2060	1284	1112	74.4911	112.40627	67.73385	81.98146
2	1	48822	49355	YBL090W	CDS	Verified	MRP21	97	278	157	317	12.88003	35.96339	19.63509	55.40673
2	1	49571	50950	YBL089W	CDS	Verified	AVT5	347	509	572	441	17.8294	25.47978	27.68161	29.82662
2	-1	51016	59379	YBL088C	CDS	Verified	TEL1	714	1169	918	990	6.053	9.65512	7.32999	11.04754
2	-1	59818	60189	YBL087C	CDS	Verified	RPL23A	647	930	683	602	123.32405	172.70187	122.61743	151.04213
2	-1	60694	60735	YBL087C	CDS	Verified	RPL23A	286	395	238	61	482.83992	649.68799	378.44442	135.55798
2	-1	61199	62599	YBL086C	CDS_unchar	Uncharacterized	NA	630	975	650	364	31.88518	48.07547	30.98487	24.24978
2	1	63873	66815	YBL085W	CDS	Verified	BOI1	668	613	576	296	16.09432	14.38889	13.07094	9.38741
2	-1	67166	69442	YBL084C	CDS	Verified	CDC27	467	406	440	269	14.54254	12.31743	12.90518	11.0264
2	-1	69748	71124	YBL082C	CDS	Verified	ALG3	825	556	671	553	42.48215	27.89317	32.54341	37.48312
2	1	71863	72969	YBL081W	CDS_unchar	Uncharacterized	NA	435	341	315	225	27.86301	21.27962	19.00367	18.97053
2	-1	73067	74692	YBL080C	CDS	Verified	PET112	198	215	217	239	8.63438	9.13429	8.91279	13.71898
2	1	75256	79764	YBL079W	CDS	Verified	NUP170	1065	1182	1062	833	16.74772	18.10899	15.72964	17.24286
2	-1	80375	80728	YBL078C	CDS	Verified	ATG8	227	359	404	370	45.46833	70.05647	76.21712	97.55353
2	-1	81041	84259	YBL076C	CDS	Verified	ILS1	2147	2537	2448	2117	47.29307	54.44481	50.78844	61.38248
2	-1	84497	86446	YBL075C	CDS	Verified	SSA3	1572	797	1054	979	57.1616	28.23454	36.09778	46.85896
2	-1	86720	87787	YBL074C	CDS	Verified	AAR2	213	282	298	360	14.14148	18.24042	18.63457	31.46124
2	1	88188	88275	snR56	snoRNA	NA	SNR56	10	2440	292	52	8.05756	1915.42076	221.60248	55.1525
2	-1	88521	89123	YBL072C	CDS	Verified	RPS8A	645	1010	849	730	75.84533	115.70739	94.02965	112.99262
2	-1	89456	89554	YBL071C-B	CDS_unchar	Uncharacterized	NA	8	15	15	1	5.72982	10.46678	10.11883	0.94278
2	1	89976	90224	YBL071W-A	CDS	Verified	KTI11	79	210	128	206	22.49646	58.26087	34.33089	77.21691
2	1	90739	92028	YBL069W	CDS	Verified	AST1	244	195	186	149	13.41178	10.44244	9.62937	10.78055
2	1	92412	93395	YBL068W	CDS	Verified	PRS4	143	343	218	244	10.30451	24.07998	14.79571	23.14405
2	-1	93641	95884	YBL067C	CDS	Verified	UBP13	482	357	404	385	15.23038	10.99012	12.02356	16.01336
2	-1	96671	100117	YBL066C	CDS	Verified	SEF1	681	481	410	238	14.00852	9.63964	7.94359	6.44437
2	-1	100373	101158	YBL064C	CDS	Verified	PRX1	4130	3730	7101	6163	372.57519	327.82594	603.3529	731.83667
2	1	101888	105223	YBL063W	CDS	Verified	KIP1	129	205	108	63	2.74189	4.24507	2.16208	1.76262
2	-1	105318	107408	YBL061C	CDS	Verified	SKT5	320	594	312	248	10.85132	19.62409	9.96495	11.06986
2	1	107934	109997	YBL060W	CDS	Verified	YEL1	193	357	247	308	6.63031	11.94856	7.99211	13.9279
2	-1	110127	110422	YBL059C-A	CDS_unchar	Uncharacterized	NA	29	77	64	156	6.94693	17.97033	14.43985	49.19007
2	-1	110508	110541	YBL059C-A	CDS_unchar	Uncharacterized	NA	14	30	26	7	29.19682	60.9536	51.07035	19.21603
2	1	110596	110881	YBL059W	CDS_unchar	Uncharacterized	NA	18	52	24	36	4.46265	12.56014	5.60428	11.74846
2	1	110951	111246	YBL059W	CDS_unchar	Uncharacterized	NA	48	125	63	114	11.49836	29.17261	14.21423	35.94659
2	1	111439	112710	YBL058W	CDS	Verified	SHP1	2632	2400	2328	2102	146.71861	130.34104	122.22789	154.23756
2	-1	112803	113447	YBL057C	CDS	Verified	PTH2	539	896	572	597	59.2537	95.96333	59.22578	86.38914
2	1	113765	115171	YBL056W	CDS	Verified	PTC3	1928	1728	2465	1899	97.16265	84.84118	117.00307	125.9724
2	-1	115576	116832	YBL055C	CDS	Verified	NA	532	643	518	730	30.00978	35.33725	27.5213	54.2041
2	1	117592	119169	YBL054W	CDS_unchar	Uncharacterized	NA	76	277	56	121	3.41502	12.12634	2.37004	7.15687
2	-1	119382	121877	YBL052C	CDS	Verified	SAS3	119	293	149	192	3.38056	8.10924	3.98672	7.17962
2	-1	122756	124762	YBL051C	CDS	Verified	PIN4	1134	1004	1101	564	40.0638	34.55758	36.63653	26.22867
2	1	125128	125157	YBL050W	CDS	Verified	SEC17	4	11	4	8	9.45421	25.32961	8.90457	24.88933
2	1	125274	126122	YBL050W	CDS	Verified	SEC17	769	1007	951	842	64.22514	81.93677	74.80787	92.56546
2	1	126831	127247	YBL049W	CDS	Verified	MOH1	108	192	132	360	18.36429	31.80696	21.14036	80.57698
2	-1	127898	132043	YBL047C	CDS	Verified	EDE1	6022	2234	4433	3998	102.99067	37.22296	71.40734	90.00322
2	1	132427	133752	YBL046W	CDS	Verified	PSY4	354	499	368	176	18.92981	25.99645	18.53441	12.38836
2	-1	134146	135519	YBL045C	CDS	Verified	COR1	1841	1373	1545	986	95.00654	69.03047	75.09589	66.97839
2	1	136001	136369	YBL044W	CDS_unchar	Uncharacterized	NA	95	90	84	74	18.25508	16.84896	15.20293	18.71759
2	1	136691	137464	YBL043W	CDS	Verified	ECM13	30	49	23	24	2.74832	4.37333	1.98455	2.89411
2	-1	138344	140263	YBL042C	CDS	Verified	FUI1	361	1028	837	1149	13.33191	36.98698	29.11378	55.85517
2	1	141250	141975	YBL041W	CDS	Verified	PRE7	1880	3511	2202	2533	183.61479	334.08059	202.56067	325.64403
2	-1	142115	142752	YBL040C	CDS	Verified	ERD2	403	878	599	568	44.78894	95.06724	62.70188	83.09449
2	-1	142850	142871	YBL040C	CDS	Verified	ERD2	33	60	34	15	106.35984	188.40204	103.21211	63.6375
2	1	143396	143575	YBL039W-B	CDS_unchar	Uncharacterized	NA	41	103	67	94	16.15094	39.52954	24.8586	48.74161
2	-1	143992	145731	YBL039C	CDS	Verified	URA7	56	599	145	387	2.28205	23.78125	5.56536	20.75899
2	1	146190	146888	YBL038W	CDS	Verified	MRPL16	190	579	260	453	19.2736	57.22139	24.84109	60.48749
2	1	147212	150289	YBL037W	CDS	Verified	APL3	403	313	411	336	9.28374	7.02478	8.91759	10.18862
2	-1	150450	151223	YBL036C	CDS	Verified	NA	328	1039	470	431	30.04826	92.73243	40.55378	51.97337
2	-1	151496	153613	YBL035C	CDS	Verified	POL12	294	361	235	227	9.84255	11.77439	7.40997	10.00333
2	-1	153851	158392	YBL034C	CDS	Verified	STU1	542	720	418	211	8.46133	10.95071	6.14616	4.33591
2	-1	158659	159696	YBL033C	CDS	Verified	RIB1	658	680	530	235	44.94848	45.25521	34.09989	21.13076
2	1	160187	161332	YBL032W	CDS	Verified	HEK2	823	577	523	277	50.92155	34.78149	30.47835	22.56003
2	1	161702	162718	YBL031W	CDS	Verified	SHE1	76	111	67	33	5.29882	7.53979	4.39975	3.02857
2	-1	163044	164000	YBL030C	CDS	Verified	PET9	3759	1668	2638	1589	278.51386	120.40406	184.09301	154.97317
2	-1	164491	164775	YBL029C-A	CDS_unchar	Uncharacterized	NA	153	381	433	357	38.06563	92.35005	101.46528	116.91437
2	1	166137	167267	YBL029W	CDS_unchar	Uncharacterized	NA	98	247	120	337	6.14398	15.0866	7.08587	27.8107
2	-1	167521	167841	YBL028C	CDS	Verified	NA	11	170	18	61	2.42982	36.58482	3.74491	17.73656
2	1	168426	168427	YBL027W	CDS	Verified	RPL19B	0	0	0	0	0	0	0	0
2	1	168812	169379	YBL027W	CDS	Verified	RPL19B	1267	2198	1864	1221	158.16657	267.32304	219.16541	200.63739
2	1	170626	170679	YBL026W	CDS	Verified	LSM2	4	27	11	31	5.25234	34.54037	13.60421	53.58121
2	1	170808	171041	YBL026W	CDS	Verified	LSM2	49	219	118	130	14.84796	64.6525	33.67756	51.85278
2	1	171484	171921	YBL025W	CDS	Verified	RRN10	89	144	140	191	14.40795	22.71148	21.34658	40.70088
2	1	172537	174591	YBL024W	CDS	Verified	NCL1	504	515	621	484	17.39022	17.31221	20.18154	21.98255
2	-1	174923	177529	YBL023C	CDS	Verified	MCM2	330	235	259	199	8.97551	6.22707	6.63488	7.12454
2	-1	177877	181278	YBL022C	CDS	Verified	PIM1	1668	1067	1485	1821	34.76548	21.66642	29.15188	49.95974
2	-1	181663	182097	YBL021C	CDS	Verified	HAP3	409	366	277	232	66.66847	58.12311	42.52702	49.77867
2	1	182404	184128	YBL020W	CDS	Verified	RFT1	945	934	834	888	38.84446	37.40372	32.28876	48.04724
2	1	184356	185918	YBL019W	CDS	Verified	APN2	121	324	187	366	5.48925	14.32	7.99019	21.8558
2	-1	186001	186355	YBL018C	CDS	Verified	POP8	16	178	46	102	3.19579	34.63767	8.65374	26.81738
2	-1	186431	186477	YBL018C	CDS	Verified	POP8	0	47	20	13	0	69.08075	28.41886	25.81606
2	-1	186847	191586	YBL017C	CDS	Verified	PEP1	3076	1875	2324	2080	46.01447	27.32625	32.74404	40.95713
2	1	192454	193515	YBL016W	CDS	Verified	FUS3	384	293	258	186	25.63853	19.059	16.22444	16.34681
2	1	194125	195705	YBL015W	CDS	Verified	ACH1	1047	385	653	462	46.9571	16.82232	27.58391	27.27437
2	-1	199067	201751	YBL014C	CDS	Verified	RRN6	528	696	363	399	13.94364	17.90697	9.02894	13.86989
2	1	202059	203264	YBL013W	CDS	Verified	FMT1	190	112	52	56	11.17102	6.41546	2.87959	4.33396
2	1	203541	205820	YBL011W	CDS	Verified	SCT1	1045	495	609	421	32.49884	14.99779	17.83844	17.23423
2	-1	206110	206952	YBL010C	CDS_unchar	Uncharacterized	NA	92	128	106	54	7.73832	10.48913	8.39755	5.97875
2	1	207197	209227	YBL009W	CDS	Verified	ALK2	185	196	163	76	6.45875	6.66658	5.35984	3.49259
2	1	209412	209651	YBL008W-A	CDS_unchar	Uncharacterized	NA	7	6	3	2	2.06811	1.72702	0.8348	0.77779
2	1	209656	212178	YBL008W	CDS	Verified	HIR1	210	257	180	231	5.90185	7.03676	4.76464	8.54554
2	-1	212635	216369	YBL007C	CDS	Verified	SLA1	5186	1281	2655	1826	98.45286	23.69275	47.47318	45.63045
2	-1	216590	217132	YBL006C	CDS	Verified	LDB7	501	374	402	637	65.42208	47.58048	49.44253	109.49244
2	1	217473	220403	YBL005W	CDS	Verified	PDR3	725	613	674	1193	17.53915	14.4478	15.35743	37.98999
2	1	221333	222655	YBL005W-A	CDS	NA	NA	7	10	9	22	0.37517	0.52215	0.45432	1.55206
2	1	221333	222637	YBL005W-B	CDS	NA	NA	7	10	9	22	0.38034	0.52935	0.46058	1.57346
2	1	222639	226601	YBL005W-B	CDS	NA	NA	15	18	25	17	0.26838	0.31377	0.4213	0.40038
2	1	227639	235120	YBL004W	CDS	Verified	UTP20	210	3448	392	580	1.99016	31.83513	3.49899	7.23527
2	-1	235397	235795	YBL003C	CDS	Verified	HTA2	501	529	777	397	89.03305	91.58826	130.05366	92.86716
2	1	236495	236890	YBL002W	CDS	Verified	HTB2	1278	848	1555	576	228.83481	147.93049	262.24647	135.76
2	-1	237155	237469	YBL001C	CDS	Verified	ECM15	373	1173	810	1069	83.96237	257.24355	171.73108	316.74641
2	-1	238943	241285	YBR001C	CDS	Verified	NTH2	1355	971	1907	950	41.00657	28.62885	54.35667	37.8439
2	-1	241710	242570	YBR002C	CDS	Verified	RER2	276	423	362	223	22.72963	33.93863	28.07889	24.17387
2	1	242811	244232	YBR003W	CDS	Verified	COQ1	694	619	600	906	34.60559	30.07102	28.17903	59.46661
2	-1	244368	245669	YBR004C	CDS	Verified	GPI18	743	901	959	636	40.46358	47.80473	49.19059	45.59221
2	1	245908	246549	YBR005W	CDS	Verified	RCR1	1335	519	1178	185	147.44589	55.84565	122.54193	26.8956
2	1	247012	248505	YBR006W	CDS	Verified	UGA2	1169	1381	2085	1868	55.48177	63.85577	93.203	116.69999
2	-1	248807	251017	YBR007C	CDS_unchar	Uncharacterized	DSF2	264	250	237	124	8.46646	7.81103	7.1587	5.23453
2	-1	252564	254210	YBR008C	CDS	Verified	FLR1	410	486	316	575	17.6513	20.38448	12.8135	32.58508
2	-1	255371	255682	YBR009C	CDS	Verified	HHF1	410	423	496	111	93.1785	93.65755	106.16993	33.20572
2	1	256329	256739	YBR010W	CDS	Verified	HHT1	1073	708	1190	343	185.11616	119.00041	193.36576	77.89272
2	-1	257110	257973	YBR011C	CDS	Verified	IPP1	6810	6229	6477	2950	558.88159	498.03702	500.65043	318.67854
2	1	259867	261189	YBR012W-A	CDS	NA	NA	0	0	1	0	0	0	0.05048	0
2	1	259867	261171	YBR012W-B	CDS	NA	NA	0	0	1	0	0	0	0.05118	0
2	1	261173	265138	YBR012W-B	CDS	NA	NA	5	8	9	3	0.08939	0.13935	0.15155	0.0706
2	-1	265490	265879	YBR013C	CDS_unchar	Uncharacterized	NA	53	154	147	212	9.63602	27.27804	25.17255	50.73595
2	-1	266725	267336	YBR014C	CDS	Verified	GRX7	704	928	1371	723	81.56572	104.74989	149.60995	110.26341
2	-1	267710	269503	YBR015C	CDS	Verified	MNN2	1810	1002	1631	990	71.53895	38.58356	60.71639	51.50594
2	1	270247	270633	YBR016W	CDS_unchar	Uncharacterized	NA	928	451	946	366	170.02917	80.50496	163.25053	88.27031
2	-1	270947	273703	YBR017C	CDS	Verified	KAP104	1785	1620	2037	1380	45.90795	40.59152	49.34336	46.71828
2	-1	274427	275527	YBR018C	CDS	Verified	GAL7	105	222	101	289	6.76221	13.92909	6.12644	24.49938
2	-1	276253	278352	YBR019C	CDS	Verified	GAL10	338	375	381	485	11.41258	12.33585	12.11658	21.55594
2	1	279021	280607	YBR020W	CDS	Verified	GAL1	310	352	245	300	13.85068	15.32226	10.31012	17.64367
2	1	281443	283344	YBR021W	CDS	Verified	FUR4	1441	6070	2363	669	53.72048	220.46275	82.97125	32.82919
2	1	283738	284271	YBR022W	CDS	Verified	POA1	62	166	117	264	8.2326	21.47454	14.63252	46.14315
2	-1	284428	287925	YBR023C	CDS	Verified	CHS3	1330	1041	1203	588	26.9599	20.55834	22.96785	15.68925
2	1	289445	290350	YBR024W	CDS	Verified	SCO2	149	279	240	403	11.66123	21.27321	17.69121	41.51656
2	-1	290681	291865	YBR025C	CDS	Verified	OLA1	1647	3364	2114	1502	98.55115	196.10771	119.14095	118.3031
2	-1	292877	294019	YBR026C	CDS	Verified	ETR1	396	632	667	964	24.56605	38.19688	38.97212	78.71824
2	-1	294425	296002	YBR028C	CDS_unchar	Uncharacterized	NA	227	215	230	159	10.20012	9.41214	9.73409	9.40448
2	-1	296369	297742	YBR029C	CDS	Verified	CDS1	555	443	715	900	28.6413	22.27276	34.75312	61.13647
2	1	298292	299950	YBR030W	CDS_unchar	Uncharacterized	NA	271	442	411	471	11.58269	18.40488	16.54512	26.49836
2	1	300166	301254	YBR031W	CDS	Verified	RPL4A	218	524	305	171	14.19433	33.23996	18.70451	14.65591
2	1	301944	304703	YBR033W	CDS_unchar	Uncharacterized	EDS1	347	371	149	502	8.9147	9.28585	3.60538	16.97615
2	-1	304930	305976	YBR034C	CDS	Verified	HMT1	152	386	210	392	10.29398	25.46817	13.39513	34.94491
2	-1	306269	306955	YBR035C	CDS	Verified	PDX3	1072	1367	1463	1375	110.64314	137.45762	142.22044	186.80587
2	-1	307185	307345	snR161	snoRNA	NA	SNR161	88	4985	1750	2310	38.75638	2138.92877	725.91641	1339.1544
2	-1	309081	310313	YBR036C	CDS	Verified	CSG2	3333	2083	3097	2086	191.672	116.70332	167.74615	157.90496
2	-1	310564	311451	YBR037C	CDS	Verified	SCO1	313	234	302	433	24.99297	18.20371	22.71268	45.51132
2	1	311897	314788	YBR038W	CDS	Verified	CHS2	970	446	545	258	23.78263	10.65353	12.58556	8.32657
2	1	315575	316510	YBR039W	CDS	Verified	ATP3	833	989	869	815	63.10381	72.99237	62.00381	81.26926
2	1	316968	317864	YBR040W	CDS	Verified	FIG1	9	44	7	4	0.71144	3.38858	0.52117	0.41621
2	1	318266	320275	YBR041W	CDS	Verified	FAT1	1030	719	1231	502	36.3352	24.71097	40.90124	23.31053
2	-1	320416	321609	YBR042C	CDS	Verified	CST26	242	315	274	287	14.37135	18.22482	15.32571	22.4348
2	-1	321876	323945	YBR043C	CDS	Verified	QDR3	620	694	459	1032	21.23771	23.16041	14.80869	46.53223
2	-1	324337	326058	YBR044C	CDS	Verified	TCM62	190	554	250	554	7.8236	22.22458	9.69575	30.02764
2	-1	328369	330090	YBR045C	CDS	Verified	GIP1	322	216	260	229	13.25895	8.66518	10.08358	12.41215
2	-1	330505	331509	YBR046C	CDS	Verified	ZTA1	484	356	902	647	34.14804	24.47039	59.93975	60.08731
2	1	331831	332358	YBR047W	CDS_unchar	Uncharacterized	FMP23	90	160	197	250	12.08635	20.93356	24.91763	44.19271
2	1	332829	332873	YBR048W	CDS	Verified	RPS11B	260	149	199	24	409.68236	228.73403	295.33506	49.77867
2	1	333385	333810	YBR048W	CDS	Verified	RPS11B	878	529	602	251	146.14076	85.78337	94.37595	54.99316
2	-1	334384	336816	YBR049C	CDS	Verified	REB1	782	1165	781	439	22.79035	33.07812	21.43796	16.84096
2	-1	337181	338197	YBR050C	CDS	Verified	REG2	158	316	252	318	11.01597	21.46462	16.54832	29.1844
2	-1	338718	339350	YBR052C	CDS	Verified	RFS1	1899	1369	2755	2201	212.71969	149.40212	290.66473	324.53451
2	-1	339673	340749	YBR053C	CDS_unchar	Uncharacterized	NA	1448	1687	2259	2976	95.33213	108.20726	140.07962	257.90619
2	1	343099	344133	YBR054W	CDS	Verified	YRO2	1810	933	767	1457	124.00085	62.27279	49.49137	131.39043
2	-1	344600	347299	YBR055C	CDS	Verified	PRP6	298	735	388	550	7.82598	18.80531	9.59715	19.01269
2	1	347877	349382	YBR056W	CDS_unchar	Uncharacterized	NA	1821	3030	3416	3307	85.73762	138.98716	151.4842	204.95276
2	-1	352191	353291	YBR057C	CDS	Verified	MUM2	213	318	199	224	13.71762	19.95248	12.07092	18.98914
2	-1	353670	356015	YBR058C	CDS	Verified	UBP14	541	500	748	777	16.35143	14.72309	21.29355	30.91274
2	-1	356322	356564	YBR058C-A	CDS	Verified	TSC3	152	462	242	218	44.35308	131.33871	66.50948	83.73264
2	-1	356859	360185	YBR059C	CDS	Verified	AKL1	1439	839	1413	992	30.66863	17.42072	28.36376	27.82937
2	-1	360650	362512	YBR060C	CDS	Verified	ORC2	305	348	326	262	11.60843	12.90397	11.68636	13.12602
2	-1	364785	365717	YBR061C	CDS	Verified	TRM7	98	175	144	203	7.44785	12.95727	10.30755	20.30762
2	-1	365974	366500	YBR062C	CDS_unchar	Uncharacterized	NA	161	477	333	391	21.66216	62.5266	42.19957	69.24855
2	-1	366583	366598	YBR062C	CDS_unchar	Uncharacterized	NA	0	3	2	0	0	12.95264	8.34804	0
2	-1	366968	368182	YBR063C	CDS_unchar	Uncharacterized	NA	264	379	431	539	15.40686	21.54865	23.69057	41.4054
2	-1	368582	369676	YBR065C	CDS	Verified	ECM2	311	401	448	482	20.13876	25.29806	27.32363	41.08445
2	-1	370035	370697	YBR066C	CDS	Verified	NRG2	194	437	234	185	20.74792	45.53286	23.57093	26.0437
2	-1	372100	372732	YBR067C	CDS	Verified	TIP1	1231	683	955	516	137.89254	74.53736	100.75674	76.08351
2	-1	373858	375687	YBR068C	CDS	Verified	BAP2	10525	7378	13713	7044	407.8096	278.51244	500.44439	359.26326
2	-1	376571	378430	YBR069C	CDS	Verified	TAT1	1645	2516	1313	1769	62.71037	93.44471	47.14398	88.76861
2	-1	379218	379931	YBR070C	CDS	Verified	ALG14	216	268	242	182	21.45072	25.92947	22.63558	23.79128
2	1	380408	381043	YBR071W	CDS_unchar	Uncharacterized	NA	607	320	364	387	67.6734	34.75761	38.22247	56.79347
2	1	382027	382671	YBR072W	CDS	Verified	HSP26	3125	4576	2435	7959	343.53955	490.09846	252.12371	1151.71053
2	-1	382855	383016	YBR072C-A	CDS_unchar	Uncharacterized	NA	4	43	7	3	1.75078	18.33625	2.88574	1.72843
2	1	383209	385983	YBR073W	CDS	Verified	RDH54	693	837	447	153	17.70748	20.83625	10.75769	5.14604
2	1	386281	389211	YBR074W	CDS_unchar	Uncharacterized	NA	798	563	879	806	19.30516	13.26935	20.02846	25.66633
2	1	390369	391388	YBR076W	CDS	Verified	ECM8	96	186	112	153	6.67356	12.59708	7.33318	14.00025
2	-1	391799	392287	YBR077C	CDS	Verified	SLM4	317	420	440	586	45.96601	59.33316	60.09222	111.84931
2	1	393118	393175	YBR078W	CDS	Verified	ECM33	180	159	83	13	220.05485	189.37654	95.57065	20.91991
2	1	393506	394854	YBR078W	CDS	Verified	ECM33	4352	3333	1826	1161	228.75119	170.67912	90.39892	80.3276
2	-1	395377	398271	YBR079C	CDS	Verified	RPG1	1295	1031	1275	1114	31.71813	24.60181	29.41278	35.91544
2	-1	398608	400884	YBR080C	CDS	Verified	SEC18	1171	676	1551	1262	36.46534	20.50882	45.49076	51.72981
2	-1	401247	405245	YBR081C	CDS	Verified	SPT7	660	1013	779	470	11.70251	17.49907	13.0095	10.96961
2	-1	406622	407021	YBR082C	CDS	Verified	UBC4	919	1878	893	896	162.90783	324.33412	149.09597	209.07041
2	-1	407117	407163	YBR082C	CDS	Verified	UBC4	67	130	80	74	101.07957	191.07441	113.67542	146.95298
2	1	409163	410623	YBR083W	CDS	Verified	TEC1	193	360	179	157	9.36685	17.02195	8.18233	10.02984
2	1	411048	413975	YBR084W	CDS	Verified	MIS1	587	1316	603	628	14.21522	31.04859	13.75374	20.01857
2	-1	414180	414747	YBR084C-A	CDS	Verified	RPL19A	883	1665	1180	916	110.22974	202.49903	138.74205	150.51913
2	-1	415254	415255	YBR084C-A	CDS	Verified	RPL19A	0	0	1	0	0	0	33.39215	0
2	1	415977	416900	YBR085W	CDS	Verified	AAC3	54	66	38	38	4.14389	4.93434	2.74654	3.83845
2	-1	418901	419158	YBR085C-A	CDS_unchar	Uncharacterized	NA	1902	1029	3285	2173	522.72977	275.51973	850.3351	786.11226
2	-1	420195	423035	YBR086C	CDS	Verified	IST2	4829	1725	4672	2329	120.52369	41.94449	109.82622	76.51433
2	1	423759	424823	YBR087W	CDS	Verified	RFC5	197	278	302	174	13.11605	18.03235	18.9379	15.2491
2	-1	424984	425760	YBR088C	CDS	Verified	POL30	426	282	194	58	38.87541	25.07178	16.67459	6.96709
2	-1	426184	426483	YBR089C-A	CDS	Verified	NHP6B	298	338	358	301	70.43385	77.83098	79.69594	93.64612
2	-1	426327	426510	YBR090C	CDS_unchar	Uncharacterized	NA	114	139	138	133	43.93124	52.186	50.08823	67.46498
2	-1	426868	427052	YBR090C	CDS_unchar	Uncharacterized	NA	7	14	8	5	2.68295	5.22773	2.88797	2.52257
2	-1	427149	427478	YBR091C	CDS	Verified	MRS5	173	314	289	386	37.17223	65.73138	58.48686	109.17367
2	-1	427692	429095	YBR092C	CDS	Verified	PHO3	354	272	303	199	17.87815	13.38316	14.41285	13.22911
2	-1	429542	430945	YBR093C	CDS	Verified	PHO5	350	247	113	321	17.67614	12.15309	5.37509	21.33941
2	1	432030	434291	YBR094W	CDS	Verified	PBY1	347	362	461	463	10.87736	11.05536	13.61077	19.10438
2	-1	434400	435692	YBR095C	CDS	Verified	RXT2	208	331	283	184	11.40647	17.68424	14.61714	13.28201
2	1	436015	436707	YBR096W	CDS_unchar	Uncharacterized	NA	633	874	844	621	64.76747	87.12348	81.33616	83.63786
2	1	436945	441309	YBR097W	CDS	Verified	VPS15	396	372	609	502	6.43276	5.88729	9.31767	10.73406
2	1	441509	443584	YBR098W	CDS	Verified	MMS4	225	265	135	126	7.68496	8.81811	4.34291	5.66484
2	-1	443815	444687	YBR101C	CDS	Verified	FES1	575	807	441	465	46.70249	63.85815	33.7364	49.71452
2	-1	445056	447317	YBR102C	CDS	Verified	EXO84	299	307	423	395	9.37271	9.37568	12.48884	16.29855
2	1	447703	449310	YBR103W	CDS	Verified	SIF2	317	472	406	304	13.97847	20.27743	16.86221	17.64542
2	1	449661	450650	YBR104W	CDS	Verified	YMC2	41	165	56	122	2.93653	11.51346	3.7777	11.50189
2	-1	450875	451963	YBR105C	CDS	Verified	VID24	777	775	562	1208	50.59173	49.16215	34.46536	103.53415
2	1	452652	453218	YBR106W	CDS	Verified	PHO88	1249	1419	1242	1370	156.19453	172.88463	146.28944	225.51844
2	-1	453787	454524	YBR107C	CDS	Verified	IML3	326	352	265	235	31.32187	32.94908	23.98082	29.7205
2	1	454816	457659	YBR108W	CDS_unchar	Uncharacterized	AIM3	1493	397	617	478	37.22345	9.64313	14.48872	15.68711
2	-1	457913	458356	YBR109C	CDS	Verified	CMD1	1140	2274	1393	1336	182.05739	353.80546	209.52825	280.84587
2	1	458866	460215	YBR110W	CDS	Verified	ALG1	623	697	654	495	32.72207	35.66613	32.35329	34.22283
2	-1	461172	461867	YBR111C	CDS	Verified	YSA1	681	894	1044	1302	69.3784	88.73303	100.17646	174.60083
2	1	462133	462203	YBR111W-A	CDS	Verified	SUS1	5	14	17	11	4.99342	13.62156	15.99061	14.46035
2	1	462284	462423	YBR111W-A	CDS	Verified	SUS1	19	57	38	72	9.62303	28.12573	18.12717	48.00086
2	1	462494	462573	YBR111W-A	CDS	Verified	SUS1	10	32	25	33	8.86332	27.6323	20.8701	38.50069
2	-1	462864	465764	YBR112C	CDS	Verified	CYC8	1098	470	408	322	26.83744	11.19199	9.39262	10.35983
2	1	467242	469614	YBR114W	CDS	Verified	RAD16	643	194	363	356	19.2132	5.64756	10.21606	14.00222
2	-1	469742	473920	YBR115C	CDS	Verified	LYS2	1716	1402	1129	1154	29.11598	23.17569	18.04247	25.77377
2	-1	474386	476431	YBR117C	CDS	Verified	TKL2	23090	6084	28428	13103	800.2114	205.419	927.92979	597.73634
2	1	477665	479041	YBR118W	CDS	Verified	TEF2	203	96	155	199	10.45318	4.81609	7.51748	13.4885
2	1	479332	479339	YBR119W	CDS	Verified	MUD1	0	0	0	0	0	0	0	0
2	1	479429	480317	YBR119W	CDS	Verified	MUD1	135	313	221	186	10.76759	24.32202	16.60217	19.52791
2	-1	480429	480917	YBR120C	CDS	Verified	CBP6	38	103	69	124	5.51012	14.55075	9.42355	23.66777
2	-1	481358	483361	YBR121C	CDS	Verified	GRS1	1635	1754	1479	1484	57.85041	60.46289	49.28842	69.11634
2	-1	483964	484497	YBR122C	CDS	Verified	MRPL36	336	718	377	804	44.61537	92.88385	47.14922	140.52686
2	-1	484736	486685	YBR123C	CDS	Verified	TFC1	334	532	375	356	12.14502	18.84665	12.84314	17.03962
2	-1	487193	488374	YBR125C	CDS	Verified	PTC4	577	533	562	368	34.61344	31.15063	31.75362	29.05861
2	-1	488899	490386	YBR126C	CDS	Verified	TPS1	36318	6470	37651	13654	1730.63477	300.37127	1689.84949	856.44902
2	-1	491263	492816	YBR127C	CDS	Verified	VMA2	5349	3394	5456	3968	244.06641	150.8752	234.47567	238.32258
2	-1	493075	494109	YBR128C	CDS	Verified	ATG14	221	353	329	258	15.14044	23.56087	21.22902	23.26612
2	-1	494347	495333	YBR129C	CDS	Verified	OPY1	303	418	308	310	21.76767	29.25608	20.84049	29.31495
2	-1	495586	496863	YBR130C	CDS	Verified	SHE3	337	478	369	306	18.69758	25.83771	19.28279	22.34782
2	1	497157	499271	YBR131W	CDS	Verified	CCZ1	247	319	232	200	8.28081	10.41927	7.32575	8.82601
2	-1	499646	501436	YBR132C	CDS	Verified	AGP2	1594	1177	2053	1695	63.10724	45.39812	76.55399	88.33212
2	-1	501798	504281	YBR133C	CDS	Verified	HSL7	908	848	781	643	25.91915	23.58312	20.9978	24.16039
2	1	504848	505300	YBR135W	CDS	Verified	CKS1	302	259	226	90	47.27104	39.4965	33.31844	18.54338
2	1	505662	512768	YBR136W	CDS	Verified	MEC1	795	720	714	512	7.93172	6.99847	6.70944	6.72401
2	1	513038	513577	YBR137W	CDS_unchar	Uncharacterized	NA	120	278	329	385	15.75701	35.56379	40.68896	66.5444
2	-1	513756	515330	YBR138C	CDS_unchar	Uncharacterized	NA	100	139	98	57	4.502	6.09665	4.15547	3.37784
2	1	515658	517184	YBR139W	CDS	Verified	NA	2311	898	2904	1554	107.31177	40.62509	127.00827	94.98533
2	-1	517344	526622	YBR140C	CDS	Verified	IRA1	1993	2905	3076	3022	15.22974	21.62728	22.13908	30.3975
2	-1	527019	528032	YBR141C	CDS_unchar	Uncharacterized	NA	98	187	177	454	6.8529	12.73974	11.65762	41.78904
2	1	528311	530632	YBR142W	CDS	Verified	MAK5	110	323	147	208	3.35905	9.60942	4.22795	8.36076
2	-1	530863	532176	YBR143C	CDS	Verified	SUP45	1187	1527	1558	1420	64.05334	80.27877	79.18566	100.86431
2	1	533756	534811	YBR145W	CDS	Verified	ADH5	297	335	243	237	19.94247	21.91482	15.36798	20.94734
2	1	535254	536090	YBR146W	CDS	Verified	MRPS9	245	325	314	869	20.75521	26.82347	25.05409	96.90337
2	1	536569	537459	YBR147W	CDS_unchar	Uncharacterized	RTC2	100	129	172	200	7.95809	10.00159	12.89215	20.95062
2	1	537870	539699	YBR148W	CDS	Verified	YSW1	82	141	84	87	3.17723	5.32262	3.06551	4.43724
2	1	539981	541015	YBR149W	CDS	Verified	ARA1	2910	1786	5755	4093	199.36048	119.20601	371.34657	369.10161
2	-1	541203	544487	YBR150C	CDS	Verified	TBS1	492	677	543	211	10.6198	14.23673	11.03923	5.99503
2	1	545022	545972	YBR151W	CDS	Verified	APD1	1500	1212	1895	1276	111.84	88.03982	133.07704	125.23182
2	1	546370	547245	YBR152W	CDS	Verified	SPP381	91	118	84	58	7.36586	9.3054	6.40397	6.17971
2	1	547454	548188	YBR153W	CDS	Verified	RIB7	172	187	228	142	16.5931	17.57565	20.71677	18.03207
2	-1	548356	549003	YBR154C	CDS	Verified	RPB5	165	628	250	198	18.05491	66.94863	25.76555	28.51903
2	1	549765	550922	YBR155W	CDS	Verified	CNS1	57	312	65	129	3.49022	18.61243	3.74869	10.39742
2	-1	551098	553194	YBR156C	CDS	Verified	SLI15	90	134	92	46	3.0432	4.41432	2.92997	2.04741
2	-1	553537	554304	YBR157C	CDS	Verified	ICS2	180	197	168	155	16.61873	17.71993	14.60907	18.83714
2	1	556543	558192	YBR158W	CDS	Verified	AMN1	381	396	384	714	16.37297	16.57938	15.54253	40.3886
2	1	558679	559722	YBR159W	CDS	Verified	IFA38	1017	872	1190	664	69.07277	57.69963	76.12388	59.36249
2	1	560072	560968	YBR160W	CDS	Verified	CDC28	856	911	1028	406	67.66557	70.15893	76.53765	42.24527
2	1	561629	562759	YBR161W	CDS	Verified	CSH1	909	1102	758	307	56.98856	67.30945	44.75907	25.33497
2	-1	563198	564565	YBR162C	CDS	Verified	TOS1	11794	15447	7219	4110	611.30994	780.03679	352.42393	280.41437
2	1	565226	565423	YBR162W-A	CDS	Verified	YSY6	236	1019	285	338	84.51489	355.52163	96.12893	159.32945
2	1	565718	567475	YBR163W	CDS	Verified	DEM1	376	531	404	419	15.16545	20.86569	15.34747	22.24537
2	-1	567870	568421	YBR164C	CDS	Verified	ARL1	635	1323	846	532	81.56824	165.56853	102.35421	89.9533
2	1	568847	569680	YBR165W	CDS	Verified	UBS1	351	768	357	177	29.84197	63.61393	28.58753	19.80851
2	-1	569837	571195	YBR166C	CDS	Verified	TYR1	464	794	659	358	24.20945	40.36064	32.38474	24.58715
2	-1	571463	571885	YBR167C	CDS	Verified	POP7	63	234	127	161	10.56055	38.21488	20.05108	35.52467
2	1	572366	573607	YBR168W	CDS	Verified	PEX32	256	369	318	253	14.6152	20.52399	17.09936	19.01269
2	-1	573910	575991	YBR169C	CDS	Verified	SSE2	4420	1723	3015	1909	150.5317	57.16913	96.71215	85.5795
2	-1	576339	578081	YBR170C	CDS	Verified	NPL4	1295	1046	1463	1211	52.68158	41.45638	56.05591	64.84721
2	1	578359	578979	YBR171W	CDS	Verified	SEC66	271	238	349	219	30.94312	26.47539	37.53257	32.91524
2	-1	579145	581367	YBR172C	CDS	Verified	SMY2	701	629	500	404	22.35965	19.54646	15.02121	16.96237
2	-1	581721	582167	YBR173C	CDS	Verified	UMP1	796	1357	953	934	126.26761	209.71494	142.38355	195.02213
2	1	582403	583350	YBR175W	CDS	Verified	SWD3	447	437	534	516	33.43379	31.84418	37.61901	50.8026
2	1	583715	584653	YBR176W	CDS	Verified	ECM31	169	278	218	244	12.76167	20.45202	15.50477	24.25319
2	-1	584802	586157	YBR177C	CDS	Verified	EHT1	2334	701	2509	1804	122.04714	35.7121	123.57067	124.17135
2	-1	586542	589109	YBR179C	CDS	Verified	FZO1	403	499	418	636	11.12747	13.4234	10.87065	23.11568
2	1	589736	591454	YBR180W	CDS	Verified	DTR1	79	167	93	76	3.25865	6.71116	3.61311	4.1265
2	-1	591707	592411	YBR181C	CDS	Verified	RPS6B	114	198	196	108	11.46574	19.4014	18.56699	14.29813
2	-1	592764	592769	YBR181C	CDS	Verified	RPS6B	11	10	13	2	129.99536	115.13458	144.69934	31.11167
2	-1	593501	594859	YBR182C	CDS	Verified	SMP1	326	224	187	156	17.00923	11.38638	9.1896	10.71395
2	-1	595356	595550	YBR182C-A	CDS_unchar	Uncharacterized	NA	12	48	38	15	4.36348	17.00449	13.01438	7.17962
2	1	596110	597060	YBR183W	CDS	Verified	YPC1	1118	497	1240	287	83.35808	36.10214	87.07944	28.16735
2	1	597358	598929	YBR184W	CDS_unchar	Uncharacterized	NA	38	229	27	138	1.71403	10.06329	1.14706	8.19353
2	-1	599118	599954	YBR185C	CDS	Verified	MBA1	133	313	142	326	11.26711	25.83306	11.33019	36.3527
2	1	600548	602098	YBR186W	CDS	Verified	PCH2	102	161	153	104	4.6631	7.17086	6.58801	6.25844
2	1	602212	602355	YBR186W	CDS	Verified	PCH2	18	12	8	7	8.86332	5.75673	3.71024	4.53712
2	1	602629	603471	YBR187W	CDS_unchar	Uncharacterized	GDT1	1117	887	1203	577	93.9533	72.68639	95.3043	63.8841
2	-1	603680	604102	YBR188C	CDS	Verified	NTC20	56	165	123	127	9.38716	26.94639	19.41955	28.02257
2	1	604503	604509	YBR189W	CDS	Verified	RPS9B	0	3	7	2	0	29.60604	66.78431	26.66714
2	1	604923	605503	YBR189W	CDS	Verified	RPS9B	1318	1897	2078	1576	160.85172	225.55281	238.86023	253.17722
2	1	606265	606275	YBR191W	CDS	Verified	RPL21A	2	2	1	0	12.8921	12.56014	6.0713	0
2	1	606664	607135	YBR191W	CDS	Verified	RPL21A	553	985	997	940	83.07485	144.16216	141.0677	185.87903
2	1	607647	608780	YBR192W	CDS	Verified	RIM2	187	320	244	305	11.6927	19.49369	14.36982	25.10333
2	-1	609077	609748	YBR193C	CDS	Verified	MED8	280	501	379	310	29.5444	51.50217	37.66556	43.05633
2	1	610033	610404	YBR194W	CDS_unchar	Uncharacterized	AIM4	27	106	60	72	5.14644	19.6843	10.77166	18.06484
2	-1	610609	611877	YBR195C	CDS	Verified	MSI1	335	436	326	251	18.71844	23.7346	17.15657	18.46106
2	-1	612231	613895	YBR196C	CDS	Verified	PGI1	16507	9309	15160	10298	702.97575	386.22984	608.07816	577.27559
2	-1	614019	614168	YBR196C-A	CDS_unchar	Uncharacterized	NA	4	10	2	1	1.89084	4.60538	0.89046	0.62223
2	-1	614521	614625	YBR196C-B	CDS_unchar	Uncharacterized	NA	10	64	24	32	6.75301	42.10636	15.26499	28.44495
2	-1	615198	615851	YBR197C	CDS_unchar	Uncharacterized	NA	228	320	251	333	24.71972	33.80098	25.63129	47.52379
2	-1	616122	618518	YBR198C	CDS	Verified	TAF5	922	725	532	369	27.27403	20.89426	14.82238	14.36822
2	1	618904	620298	YBR199W	CDS	Verified	KTR4	2745	3382	2512	2200	139.52582	167.47749	120.25963	147.19499
2	1	620867	622522	YBR200W	CDS	Verified	BEM1	447	520	484	584	19.13963	21.69202	19.51909	32.91524
2	1	622978	623142	YBR200W-A	CDS_unchar	Uncharacterized	NA	2	8	0	2	0.85947	3.34937	0	1.13133
2	1	623572	624207	YBR201W	CDS	Verified	DER1	82	195	99	112	9.14204	21.18042	10.39567	16.43635
2	-1	624489	624692	YBR201C-A	CDS_unchar	Uncharacterized	NA	43	104	42	54	14.94599	35.21764	13.74971	24.70632
2	1	625767	628304	YBR202W	CDS	Verified	MCM7	232	210	137	138	6.48161	5.7159	3.60498	5.07495
2	1	629163	631937	YBR203W	CDS	Verified	COS111	410	413	325	563	10.47628	10.28121	7.82159	18.93607
2	-1	632249	633376	YBR204C	CDS_unchar	Uncharacterized	NA	413	356	481	497	25.96136	21.80208	28.47806	41.12367
2	1	633617	634831	YBR205W	CDS	Verified	KTR3	630	424	681	542	36.76637	24.10719	37.43219	41.63586
2	1	635141	636538	YBR207W	CDS	Verified	FTH1	641	456	585	672	32.51152	22.53278	27.94622	44.86489
2	-1	636698	642205	YBR208C	CDS	Verified	DUR1%2C2	750	1817	587	1067	9.65503	22.78862	7.11735	18.08069
2	1	645545	645973	YBR210W	CDS	Verified	ERV15	101	404	171	139	16.69362	65.05506	26.62032	30.24141
2	-1	646153	647127	YBR211C	CDS	Verified	AME1	181	511	198	139	13.16317	36.2054	13.56235	13.30622
2	1	647881	649899	YBR212W	CDS	Verified	NGR1	3843	1455	2765	1507	134.96479	49.7833	91.46043	69.6661
2	1	650363	651187	YBR213W	CDS	Verified	MET8	59	128	283	265	5.07089	10.71798	22.90904	29.98033
2	1	651410	652993	YBR214W	CDS	Verified	SDS24	5120	1181	4973	972	229.19293	51.50528	209.67069	57.27375
2	1	653351	653363	YBR215W	CDS	Verified	HPC2	0	0	0	0	0	0	0	0
2	1	653448	655312	YBR215W	CDS	Verified	HPC2	199	276	233	174	7.5659	10.22321	8.34356	8.70793
2	-1	655571	657595	YBR216C	CDS	Verified	YBP1	492	473	676	575	17.22767	16.1359	22.29442	26.50253
2	1	657827	658387	YBR217W	CDS	Verified	ATG12	72	156	79	201	9.10031	19.20962	9.40456	33.44088
2	-1	658702	662244	YBR218C	CDS	Verified	PYC2	1680	1131	918	883	33.62208	22.05203	17.30398	23.26131
2	-1	662494	662576	YBR219C	CDS_unchar	Uncharacterized	NA	5	4	1	3	4.27148	3.32919	0.80463	3.37355
2	-1	662998	663298	YBR219C	CDS_unchar	Uncharacterized	NA	202	112	130	80	47.58513	25.70446	28.84372	24.80665
2	-1	662990	664672	YBR220C	CDS_unchar	Uncharacterized	NA	748	506	599	423	31.51403	20.76938	23.76934	23.45853
2	-1	665148	666248	YBR221C	CDS	Verified	PDB1	3327	2932	3998	3458	214.26533	183.96436	242.51014	293.14482
2	1	666533	666637	YBR221W-A	CDS_unchar	Uncharacterized	NA	59	41	66	6	39.84274	26.97439	41.97871	5.33343
2	-1	666715	668346	YBR222C	CDS	Verified	PCS60	3657	1969	2862	1197	158.88805	83.34558	117.11807	68.45711
2	-1	668658	670292	YBR223C	CDS	Verified	TDP1	280	169	149	268	12.14302	7.14046	6.08615	15.29895
2	1	670622	673324	YBR225W	CDS_unchar	Uncharacterized	NA	586	343	469	261	15.37227	8.76607	11.58781	9.01237
2	-1	673567	675129	YBR227C	CDS	Verified	MCX1	225	262	175	187	10.20728	11.57975	7.47745	11.16676
2	1	675308	676222	YBR228W	CDS	Verified	SLX1	170	243	217	294	13.1739	18.34603	15.83846	29.98961
2	-1	676352	679216	YBR229C	CDS	Verified	ROT2	1771	1150	1873	1789	43.8309	27.72875	43.66039	58.28144
2	-1	679544	679937	YBR230C	CDS	Verified	OM14	2845	1992	5304	2760	512.00297	349.26104	899.04563	653.81881
2	-1	680035	680045	YBR230C	CDS	Verified	OM14	82	70	149	31	528.57619	439.60476	904.62383	263.03501
2	1	680357	680557	YBR230W-A	CDS_unchar	Uncharacterized	NA	192	463	137	338	67.73164	159.1263	45.51965	156.9514
2	-1	680683	681857	LSR1	snRNA	NA	LSR1	911	7758	5223	1567	54.97522	456.10932	296.86336	124.47315
2	-1	682174	683085	YBR231C	CDS	Verified	SWC5	272	239	233	148	21.14757	18.1034	17.06222	15.14647
2	1	683423	684664	YBR233W	CDS	Verified	PBP2	195	159	140	59	11.13267	8.84367	7.52802	4.43379
2	1	684972	685256	YBR233W-A	CDS	Verified	DAD3	40	100	39	45	9.9518	24.23886	9.13891	14.73711
2	-1	685433	686587	YBR234C	CDS	Verified	ARC40	2644	1902	3236	2651	162.31771	113.75895	187.11171	214.22606
2	1	686896	690258	YBR235W	CDS_unchar	Uncharacterized	NA	1022	725	927	1235	21.54817	14.89252	18.40888	34.27557
2	-1	690378	691688	YBR236C	CDS	Verified	ABD1	586	853	833	601	31.69431	44.94728	42.43427	42.78744
2	1	691964	694513	YBR237W	CDS	Verified	PRP5	473	582	633	563	13.15247	15.76666	16.57822	20.6069
2	-1	695102	697297	YBR238C	CDS	Verified	NA	76	140	62	130	2.45396	4.40406	1.88553	5.5253
2	-1	698349	699938	YBR239C	CDS_unchar	Uncharacterized	ERT1	137	177	107	261	6.10956	7.69012	4.49429	15.32103
2	-1	700485	701837	YBR240C	CDS	Verified	THI2	88	132	60	96	4.61181	6.73959	2.96161	6.62244
2	-1	702584	704050	YBR241C	CDS_unchar	Uncharacterized	NA	1341	385	1286	446	64.81643	18.12958	58.54439	28.37588
2	1	704665	705381	YBR242W	CDS_unchar	Uncharacterized	NA	214	391	177	200	21.16319	37.67165	16.4865	26.03487
2	-1	705442	706788	YBR243C	CDS	Verified	ALG7	967	708	810	202	50.90323	36.3097	40.15983	13.99679
2	1	707523	708011	YBR244W	CDS	Verified	GPX2	73	163	119	130	10.58523	23.02692	16.25221	24.81299
2	-1	708145	711534	YBR245C	CDS	Verified	ISW1	546	602	517	317	11.42035	12.26744	10.1851	8.72779
2	1	711586	712749	YBR246W	CDS_unchar	Uncharacterized	NA	463	417	498	293	28.20424	24.748	28.57267	23.49412
2	-1	712999	714450	YBR247C	CDS	Verified	ENP1	46	137	67	134	2.24635	6.51795	3.08165	8.61356
2	-1	714802	716460	YBR248C	CDS	Verified	HIS7	479	515	548	377	20.47272	21.4446	22.06016	21.20994
2	-1	716877	717989	YBR249C	CDS	Verified	ARO4	1340	1504	1468	560	85.36819	93.34901	88.08568	46.96101
2	1	719028	720599	YBR250W	CDS	Verified	SPO23	37	124	29	51	1.66892	5.44912	1.23203	3.02804
2	1	721385	722308	YBR251W	CDS	Verified	MRPS5	183	264	184	342	14.04318	19.73736	13.29904	34.54607
2	1	722606	723049	YBR252W	CDS	Verified	DUT1	355	579	356	211	56.69331	90.08503	53.54778	44.35515
2	1	723265	723630	YBR253W	CDS	Verified	SRB6	217	681	300	309	42.04023	128.53549	54.74124	78.79922
2	-1	723731	724258	YBR254C	CDS	Verified	TRS20	106	248	158	133	14.23503	32.44702	19.9847	23.51052
2	1	724451	726535	YBR255W	CDS_unchar	Uncharacterized	MTC4	306	469	329	225	10.40643	15.53903	10.53815	10.07212
2	-1	726613	726912	YBR255C-A	CDS_unchar	Uncharacterized	NA	79	189	134	105	18.67206	43.52087	29.83032	32.66725
2	-1	727007	727069	YBR255C-A	CDS_unchar	Uncharacterized	NA	42	62	107	14	47.27104	67.98423	113.42732	20.74111
2	-1	727381	728097	YBR256C	CDS	Verified	RIB5	604	1259	982	996	59.73161	121.30078	91.46749	129.65364
2	1	728880	729719	YBR257W	CDS	Verified	POP4	100	387	124	161	8.44126	31.82649	9.85864	17.88921
2	-1	729729	730157	YBR258C	CDS	Verified	SHG1	41	194	51	67	6.77662	31.23931	7.93939	14.5768
2	1	730382	732448	YBR259W	CDS_unchar	Uncharacterized	NA	206	507	323	346	7.06664	16.94433	10.43606	15.62357
2	-1	732634	734634	YBR260C	CDS	Verified	RGD1	365	406	418	279	12.93398	14.01638	13.95095	13.01373
2	-1	734827	735525	YBR261C	CDS_unchar	Uncharacterized	NA	388	441	429	279	39.35872	43.58313	40.9878	37.25389
2	-1	735715	736035	YBR262C	CDS_unchar	Uncharacterized	AIM5	157	275	157	227	34.68016	59.18133	32.66398	66.00326
2	1	736259	737731	YBR263W	CDS	Verified	SHM1	2006	2839	1830	1423	96.56386	133.14341	82.97032	90.16681
2	-1	737765	738364	YBR264C	CDS	Verified	YPT10	295	490	386	250	34.86239	56.41594	42.96457	38.88958
2	1	738577	739539	YBR265W	CDS	Verified	TSC10	875	612	646	460	64.42704	43.90178	44.80027	44.5837
2	1	739836	741017	YBR267W	CDS	Verified	REI1	87	270	162	164	5.21901	15.77987	9.15318	12.95003
2	1	741294	741611	YBR268W	CDS	Verified	MRPL37	106	241	116	336	23.63552	52.35365	24.36157	98.61812
2	-1	742155	742571	YBR269C	CDS_unchar	Uncharacterized	FMP21	668	332	763	340	113.58653	54.99954	122.19767	76.10048
2	-1	742756	744393	YBR270C	CDS_unchar	Uncharacterized	BIT2	211	304	248	329	9.13387	12.82085	10.11142	18.74677
2	1	744847	746106	YBR271W	CDS_unchar	Uncharacterized	NA	112	232	110	141	6.30281	12.71963	5.83038	10.44463
2	-1	746356	747798	YBR272C	CDS	Verified	HSM3	370	698	502	388	18.18117	33.41536	23.23335	25.09631
2	-1	748056	749366	YBR273C	CDS	Verified	UBX7	656	661	693	665	35.48032	34.83019	35.30246	47.34384
2	1	749589	751172	YBR274W	CDS	Verified	CHK1	439	433	596	586	19.6515	18.88382	25.12844	34.52924
2	-1	751351	757101	YBR275C	CDS	Verified	RIF1	357	584	222	147	4.40161	7.01498	2.57801	2.38571
2	-1	757616	760039	YBR276C	CDS	Verified	PPS1	1130	1007	817	674	33.05463	28.69815	22.5094	25.95206
2	1	760290	760895	YBR278W	CDS	Verified	DPB3	175	458	187	224	20.47632	52.20954	20.60836	34.50007
2	1	761253	762590	YBR279W	CDS	Verified	PAF1	473	772	541	327	25.06637	39.85825	27.00322	22.81057
2	-1	762780	764693	YBR280C	CDS	Verified	SAF1	888	590	903	721	32.89709	21.29448	31.50796	35.15911
2	-1	764966	767602	YBR281C	CDS	Verified	DUG2	688	583	587	340	18.4997	15.27269	14.86628	12.03409
2	1	768236	768676	YBR282W	CDS	Verified	MRPL27	85	247	137	220	13.6668	38.69149	20.74705	46.56168
2	-1	768939	770411	YBR283C	CDS	Verified	SSH1	2826	1931	2697	1882	136.03662	90.56003	122.27921	119.25083
2	1	771235	773628	YBR284W	CDS_unchar	Uncharacterized	NA	408	261	322	364	12.08433	7.53136	8.98268	14.19129
2	1	773918	774352	YBR285W	CDS_unchar	Uncharacterized	NA	86	176	156	137	14.01831	27.94991	23.95024	29.39516
2	1	774696	776309	YBR286W	CDS	Verified	APE3	19848	11900	24906	14872	871.9662	509.33142	1030.56382	860.02365
2	1	776567	777850	YBR287W	CDS_unchar	Uncharacterized	NA	4020	2169	4082	3151	221.99718	116.69482	212.31585	229.04875
2	-1	778008	779459	YBR288C	CDS	Verified	APM3	308	504	365	287	15.04079	23.97844	16.78807	18.44845
2	1	779663	782380	YBR289W	CDS	Verified	SNF5	501	407	449	160	13.06997	10.34432	11.03243	5.49433
2	1	782587	783552	YBR290W	CDS	Verified	BSD2	730	1144	751	444	53.58363	81.80991	51.92031	42.89932
2	-1	783669	784568	YBR291C	CDS	Verified	CTP1	205	300	203	298	16.15094	23.02692	15.06357	30.90426
2	1	787001	788425	YBR293W	CDS	Verified	VBA2	727	896	645	1142	36.17479	43.43604	30.22869	74.799
2	1	789230	791809	YBR294W	CDS	Verified	SUL1	415	461	400	509	11.40551	12.3435	10.35416	18.41377
2	1	792843	796493	YBR295W	CDS	Verified	PCA1	1322	1346	1256	1572	25.67474	25.46773	22.97483	40.18697
2	-1	796792	798516	YBR296C	CDS	Verified	PHO89	921	1959	579	3102	37.85794	78.4517	22.4163	167.84068
2	-1	800117	800236	YBR296C-A	CDS_unchar	Uncharacterized	NA	0	9	3	3	0	5.18106	1.66961	2.33338
2	1	800517	801923	YBR297W	CDS	Verified	MAL33	162	230	332	206	8.16408	11.29252	15.75863	13.66525
2	-1	802625	804469	YBR298C	CDS	Verified	MAL31	665	458	490	557	25.55711	17.1485	17.73675	28.17756
2	-1	805029	805250	YBR298C-A	CDS_unchar	Uncharacterized	NA	0	0	0	0	0	0	0	0
2	1	805345	807099	YBR299W	CDS	Verified	MAL32	4	7	2	4	0.16161	0.27554	0.07611	0.21273
2	1	809051	809413	YBR301W	CDS	Verified	DAN3	0	1	0	0	0	0.19031	0	0
2	-1	810334	811473	YBR302C	CDS	Verified	COS2	0	0	1	0	0	0	0.05858	0
3	1	2126	2566	YCL075W	CDS	NA	NA	2	4	0	1	0.32157	0.62658	0	0.21164
3	1	2824	3750	YCL074W	CDS	NA	NA	10	4	3	1	0.7649	0.29808	0.21613	0.10069
3	-1	6479	8326	YCL073C	CDS_unchar	Uncharacterized	NA	0	0	0	0	0	0	0	0
3	1	9706	11082	YCL069W	CDS	Verified	VBA3	0	0	0	0	0	0	0	0
3	-1	11503	12285	YCL068C	CDS_unchar	Uncharacterized	NA	0	0	0	0	0	0	0	0
3	-1	12386	13018	YCL067C	CDS	silenced_gene%3AVerified	HMLALPHA2	0	0	0	0	0	0	0	0
3	1	13282	13809	YCL066W	CDS	silenced_gene%3AVerified	HMLALPHA1	0	0	0	0	0	0	0	0
3	-1	15798	16880	YCL064C	CDS	Verified	CHA1	1376	549	862	770	90.08996	35.01877	53.15612	66.36007
3	1	17290	18561	YCL063W	CDS	Verified	VAC17	226	157	128	62	12.59818	8.52648	6.72043	4.54935
3	-1	18816	22106	YCL061C	CDS	Verified	MRC1	188	353	156	108	4.05057	7.40976	3.16571	3.06295
3	-1	22429	23379	YCL059C	CDS	Verified	KRR1	74	765	81	117	5.51744	55.56969	5.68825	11.48286
3	1	23584	23925	YCL058W-A	CDS_unchar	Uncharacterized	NA	44	357	101	108	9.12248	72.11061	19.72285	29.47421
3	-1	24032	24325	YCL057C-A	CDS_unchar	Uncharacterized	NA	939	1477	966	1152	226.46688	347.04852	219.43416	365.72083
3	1	24768	26906	YCL057W	CDS	Verified	PRD1	1834	1203	2130	1773	60.796	38.85187	66.50331	77.36464
3	-1	26925	27359	YCL056C	CDS_unchar	Uncharacterized	NA	75	292	125	214	12.22527	46.37145	19.19089	45.91653
3	1	27929	28936	YCL055W	CDS	Verified	KAR4	177	766	335	194	12.45085	52.49589	22.19518	17.96328
3	1	31449	33974	YCL054W	CDS	Verified	SPB1	58	388	110	220	1.6281	10.61098	2.90826	8.12894
3	-1	34143	35393	YCL052C	CDS	Verified	PBN1	511	502	741	718	28.96343	27.72065	39.55809	53.56877
3	1	35865	37616	YCL051W	CDS	Verified	LRE1	547	467	368	292	22.13806	18.41365	14.02775	15.55583
3	-1	37836	38801	YCL050C	CDS	Verified	APA1	860	845	1007	837	63.12593	60.42778	69.61884	80.87101
3	-1	39786	40724	YCL049C	CDS_unchar	Uncharacterized	NA	574	404	760	700	43.34437	29.72164	54.05333	69.57881
3	1	41488	41727	YCL048W-A	CDS_unchar	Uncharacterized	NA	112	86	374	334	33.08973	24.75393	104.07222	129.89121
3	1	42165	43556	YCL048W	CDS	Verified	SPS22	29	134	23	26	1.47722	6.65001	1.10348	1.74333
3	-1	43661	44437	YCL047C	CDS_unchar	Uncharacterized	NA	238	425	397	503	21.71913	37.78548	34.12274	60.4215
3	-1	44623	46905	YCL045C	CDS_unchar	Uncharacterized	NA	2824	2185	2772	1626	87.70921	66.11539	81.08896	66.47513
3	-1	47111	48364	YCL044C	CDS	Verified	MGR1	870	310	534	124	49.19355	17.07738	28.43925	9.2293
3	-1	48653	50221	YCL043C	CDS	Verified	PDI1	13253	4964	8412	3273	598.93223	218.55758	358.05584	194.70074
3	1	50584	50943	YCL042W	CDS_unchar	Uncharacterized	NA	14704	2047	15811	2028	2896.13915	392.80081	2933.12977	525.78719
3	1	50838	52340	YCL040W	CDS	Verified	GLK1	106680	16353	120306	21507	5032.8091	751.61509	5345.6774	1335.56615
3	1	52645	54882	YCL039W	CDS	Verified	GID7	1347	578	724	768	42.67701	17.84123	21.60493	32.02917
3	-1	54941	56527	YCL038C	CDS	Verified	ATG22	804	521	1085	1240	35.92242	22.67868	45.65909	72.92716
3	-1	57374	58678	YCL037C	CDS	Verified	SRO9	127	516	202	350	6.90049	27.31469	10.33749	25.03238
3	1	59026	60726	YCL036W	CDS	Verified	GFD2	110	304	72	142	4.58537	12.346	2.82685	7.79163
3	-1	60841	61173	YCL035C	CDS	Verified	GRX1	1268	2199	1955	2681	269.99856	456.18188	392.08206	751.44488
3	1	61658	62722	YCL034W	CDS	Verified	LSB5	1978	1175	1613	944	131.69313	76.21585	101.14844	82.73074
3	-1	62776	63282	YCL033C	CDS_unchar	Uncharacterized	NA	527	502	455	497	73.70367	68.39948	59.93464	91.49408
3	1	63441	64481	YCL032W	CDS	Verified	STE50	372	656	332	320	25.33837	43.53215	21.29913	28.69088
3	-1	64675	65568	YCL031C	CDS	Verified	RRP7	276	633	369	335	21.89062	48.91288	27.56534	34.97453
3	-1	65934	68333	YCL030C	CDS	Verified	HIS4	739	652	639	877	21.83331	18.76694	17.78132	34.10617
3	-1	68599	69921	YCL029C	CDS	Verified	BIK1	233	288	189	210	12.4877	15.03799	9.54062	14.81508
3	1	70150	71367	YCL028W	CDS	Verified	RNQ1	1049	509	710	570	61.06813	28.86872	38.9301	43.67894
3	1	71803	73341	YCL027W	CDS	Verified	FUS1	363	789	194	99	16.72455	35.41567	8.41855	6.00401
3	-1	73405	73986	YCL026C-B	CDS_unchar	Uncharacterized	HBN1	478	210	406	93	58.23597	24.92604	46.58837	14.91436
3	-1	74704	75285	YCL026C-A	CDS	Verified	FRM2	30	102	23	6	3.65498	12.10694	2.63924	0.96222
3	-1	76018	77919	YCL025C	CDS	Verified	AGP1	756	1137	545	678	28.18368	41.2959	19.13641	33.27084
3	1	79162	82275	YCL024W	CDS	Verified	KCC4	114	254	84	69	2.59581	5.63472	1.8015	2.06812
3	1	83620	83997	YCL021W-A	CDS_unchar	Uncharacterized	NA	41	55	28	36	7.69092	10.05143	4.94699	8.88905
3	1	85102	86418	YCL020W	CDS	NA	NA	2	0	1	3	0.10768	0	0.05071	0.21261
3	1	85102	86391	YCL019W	CDS	NA	NA	2	0	1	3	0.10993	0	0.05177	0.21706
3	1	86393	90415	YCL019W	CDS	NA	NA	8	14	9	6	0.141	0.2404	0.14941	0.1392
3	1	91324	92418	YCL018W	CDS	Verified	LEU2	746	1111	1256	926	48.30712	70.09015	76.60374	78.92988
3	-1	92777	94270	YCL017C	CDS	Verified	NFS1	1022	731	1040	1005	48.50502	33.80055	46.48975	62.78559
3	-1	94621	95763	YCL016C	CDS	Verified	DCC1	261	437	314	303	16.19126	26.41145	18.3467	24.74235
3	1	96281	101191	YCL014W	CDS	Verified	BUD3	619	567	532	342	8.93732	7.97572	7.23463	6.49981
3	-1	101317	101633	YCL012C	CDS	Verified	NA	62	71	91	73	13.86816	15.47234	19.17152	21.49355
3	-1	101701	101788	YCL012C	CDS	Verified	NA	21	26	27	49	16.92088	20.41022	20.49064	51.97063
3	-1	102075	103358	YCL011C	CDS	Verified	GBP2	1832	1693	1783	1115	101.16886	91.08544	92.73865	81.05026
3	-1	103571	104350	YCL010C	CDS	Verified	SGF29	724	770	511	496	65.81583	68.1951	43.75228	59.35149
3	-1	104619	105548	YCL009C	CDS	Verified	ILV6	1512	887	1047	367	115.28035	65.88669	75.18621	36.8322
3	-1	105696	106853	YCL008C	CDS	Verified	STP22	842	704	476	217	51.55728	41.99728	27.45193	17.49024
3	1	107023	107033	YCL005W-A	CDS	Verified	VMA9	2	4	0	0	12.8921	25.12027	0	0
3	1	107111	107191	YCL005W-A	CDS	Verified	VMA9	144	295	187	210	126.05611	251.59038	154.18106	241.97964
3	1	107288	107417	YCL005W-A	CDS	Verified	VMA9	219	1440	558	335	119.45029	765.20214	286.65881	240.51712
3	-1	107504	107712	snR43	snoRNA	NA	SNR43	90	3468	757	847	30.53393	1146.27769	241.89341	378.25238
3	1	108021	108791	YCL005W	CDS	Verified	LDB16	630	940	599	419	57.93921	84.22296	51.8856	50.72291
3	1	109105	110670	YCL004W	CDS	Verified	PGS1	258	588	272	300	11.68192	25.93837	11.59983	17.88027
3	-1	110843	111556	YCL002C	CDS_unchar	Uncharacterized	NA	180	520	318	302	17.8756	50.31091	29.74427	39.47783
3	-1	111633	111674	YCL002C	CDS_unchar	Uncharacterized	NA	15	42	35	20	25.32377	69.08075	55.65359	44.44524
3	1	111914	112480	YCL001W	CDS	Verified	RER1	276	917	392	159	34.51536	111.72319	46.17187	26.17331
3	1	113078	113539	YCL001W-A	CDS_unchar	Uncharacterized	NA	11	87	36	78	1.68825	13.00871	5.20397	15.75786
3	1	113768	114022	YCL001W-B	CDS_unchar	Uncharacterized	NA	10	75	24	49	2.78065	20.31787	6.28558	17.93496
3	-1	117378	118346	YCR002C	CDS	Verified	CDC10	643	1325	973	577	47.05152	94.46026	67.05999	55.57719
3	1	118618	119169	YCR003W	CDS	Verified	MRPL32	65	421	115	258	8.3495	52.68659	13.9134	43.62397
3	-1	119573	120316	YCR004C	CDS	Verified	YCP4	2265	1469	3578	1351	215.86474	136.39734	321.17508	169.48332
3	-1	120944	122326	YCR005C	CDS	Verified	CIT2	800	1388	1774	743	41.01609	69.3305	85.66548	50.1431
3	-1	126009	126728	YCR007C	CDS_unchar	Uncharacterized	NA	61	172	133	227	6.00736	16.50262	12.33655	29.42645
3	1	128468	130279	YCR008W	CDS	Verified	SAT4	1312	1424	941	569	51.34073	54.28862	34.68214	29.30884
3	-1	130743	131540	YCR009C	CDS	Verified	RVS161	760	1438	1071	1282	67.53006	124.48386	89.63157	149.9442
3	-1	132271	133122	YCR010C	CDS	Verified	ADY2	318	275	191	198	26.46513	22.29719	14.9716	21.69053
3	-1	133722	136871	YCR011C	CDS	Verified	ADP1	2875	1869	2834	2406	64.71631	40.98791	60.08468	71.29016
3	1	137744	138994	YCR012W	CDS	Verified	PGK1	54867	23566	35101	38071	3109.8564	1301.32448	1873.85775	2840.4132
3	-1	139183	140931	YCR014C	CDS	Verified	POL4	177	614	221	473	7.17579	24.25133	8.43873	25.24154
3	-1	141215	142168	YCR015C	CDS_unchar	Uncharacterized	NA	89	902	164	223	6.61497	65.31534	11.48074	21.8173
3	-1	142362	142544	snR33	snoRNA	NA	SNR33	132	3686	709	817	51.14572	1391.42973	258.74358	416.69234
3	1	143632	144504	YCR016W	CDS_unchar	Uncharacterized	NA	49	346	73	80	3.97986	27.37908	5.58448	8.55304
3	-1	144771	147632	YCR017C	CDS	Verified	CWH43	5045	3325	4898	3475	124.99078	80.25629	114.29404	113.32604
3	-1	148236	148901	YCR018C	CDS	Verified	SRD1	210	305	235	328	22.35793	31.63608	23.56503	45.96679
3	1	152835	153926	YCR019W	CDS	Verified	MAK32	267	445	342	309	17.33704	28.15104	20.91597	26.41073
3	-1	154010	154657	YCR020C	CDS	Verified	PET18	179	418	239	336	19.58684	44.56135	24.63187	48.39593
3	-1	154828	155094	YCR020C-A	CDS	Verified	MAK31	147	393	279	242	39.03844	101.68065	69.78585	84.59577
3	1	155318	155554	YCR020W-B	CDS	Verified	HTL1	83	252	81	135	24.83226	73.45295	22.82502	53.16551
3	-1	156105	157103	YCR021C	CDS	Verified	HSP30	211	452	124	255	14.97626	31.25575	8.28954	23.82425
3	-1	158534	160369	YCR023C	CDS	Verified	NA	799	1075	872	974	30.85749	40.44761	31.71891	49.51432
3	-1	160740	162218	YCR024C	CDS	Verified	SLM5	212	297	218	308	10.16375	13.8722	9.8438	19.4369
3	-1	162595	162861	YCR024C-B	CDS_unchar	Uncharacterized	NA	971	1589	747	587	257.86619	411.12101	186.84599	205.19718
3	-1	162941	163063	YCR024C-A	CDS	Verified	PMP1	468	630	327	417	269.79082	353.82823	177.54853	316.42843
3	-1	164107	166335	YCR026C	CDS	Verified	NPP1	745	991	753	558	23.69914	30.71289	22.56105	23.36516
3	-1	167366	167995	YCR027C	CDS	Verified	RHB1	137	252	160	149	15.41936	27.6323	16.96109	22.07447
3	-1	170882	172420	YCR028C	CDS	Verified	FEN2	1109	991	1018	803	51.09511	44.4828	44.17572	48.69916
3	-1	172946	173111	YCR028C-A	CDS	Verified	RIM1	90	250	149	115	38.44332	104.03727	59.94495	64.65979
3	-1	173195	173436	YCR028C-A	CDS	Verified	RIM1	186	390	196	291	54.49843	111.32848	54.08977	112.23341
3	-1	173822	176434	YCR030C	CDS	Verified	SYP1	4402	1682	3357	1529	119.453	44.46759	85.79982	54.61509
3	1	177179	177278	snR65	snoRNA	NA	SNR65	4	459	57	39	2.83626	317.08064	38.06706	36.40065
3	-1	177496	177902	YCR031C	CDS	Verified	RPS14A	3779	5252	3262	1950	658.3683	891.4302	535.25901	447.18245
3	-1	178210	178216	YCR031C	CDS	Verified	RPS14A	68	118	71	1	688.80661	1164.50405	677.38371	13.33357
3	-1	178606	178794	snR189	snoRNA	NA	SNR189	117	4405	1376	1632	43.89454	1610.0566	486.21804	805.94035
3	1	179516	186019	YCR032W	CDS	Verified	BPH1	961	1432	1430	1454	10.47682	15.20966	14.68351	20.86548
3	1	186485	190165	YCR033W	CDS	Verified	SNT1	678	591	561	359	13.06021	11.0912	10.17821	9.10276
3	1	190588	191631	YCR034W	CDS	Verified	FEN1	649	697	803	393	44.07889	46.12	51.36762	35.13473
3	-1	191830	193014	YCR035C	CDS	Verified	RRP43	337	566	382	351	20.16499	32.99553	21.52878	27.64606
3	1	193293	194294	YCR036W	CDS	Verified	RBK1	604	842	905	897	42.74208	58.04989	60.31916	83.55439
3	-1	194410	197181	YCR037C	CDS	Verified	PHO87	486	523	604	1475	12.43167	13.03363	14.55185	49.66419
3	-1	197617	199545	YCR038C	CDS	Verified	BUD5	86	120	80	122	3.1612	4.2974	2.7697	5.90299
3	-1	199542	200174	YCR039C	CDS	Verified	MATALPHA2	0	0	0	0	0	0	0	0
3	1	200438	200965	YCR040W	CDS	Verified	MATALPHA1	0	0	0	0	0	0	0	0
3	-1	201170	205393	YCR042C	CDS	Verified	TAF2	1293	1722	1352	944	21.70506	28.16218	21.37604	20.85896
3	-1	206257	206640	YCR043C	CDS_unchar	Uncharacterized	NA	237	271	245	204	43.76264	48.7523	42.60978	49.58422
3	-1	206873	207946	YCR044C	CDS	Verified	PER1	954	791	954	651	62.98404	50.87791	59.32238	56.57457
3	-1	208131	209606	YCR045C	CDS_unchar	Uncharacterized	NA	612	360	349	527	29.40028	16.84896	15.79114	33.3249
3	-1	209910	210419	YCR046C	CDS	Verified	IMG1	268	169	257	242	37.2607	22.89146	33.65405	44.28837
3	-1	210714	211541	YCR047C	CDS	Verified	BUD23	238	261	183	156	20.38135	21.77545	14.7603	17.58486
3	1	211925	213757	YCR048W	CDS	Verified	ARE1	1069	297	539	287	41.35249	11.19312	19.63816	14.61383
3	-1	213460	213768	YCR050C	CDS_unchar	Uncharacterized	NA	142	68	88	35	32.58489	15.20224	19.01948	10.57193
3	1	214067	214735	YCR051W	CDS_unchar	Uncharacterized	NA	501	249	349	207	53.10043	25.71167	34.83965	28.87944
3	1	214990	216441	YCR052W	CDS	Verified	RSC6	615	346	290	252	30.03274	16.46139	13.33846	16.19864
3	1	216693	218237	YCR053W	CDS	Verified	THR4	1869	1351	1596	1083	85.77629	60.40653	68.98884	65.42512
3	-1	218372	220063	YCR054C	CDS	Verified	CTR86	200	332	289	257	8.38139	13.55485	11.40701	14.17677
3	-1	220453	223224	YCR057C	CDS	Verified	PWP2	151	565	177	348	3.86251	14.08031	4.26437	11.71738
3	-1	223450	224226	YCR059C	CDS	Verified	YIH1	465	533	316	206	42.43443	47.38744	27.16067	24.74519
3	1	224395	224730	YCR060W	CDS	Verified	TAH1	97	505	159	177	20.47005	103.82672	31.60329	49.16755
3	1	225559	227454	YCR061W	CDS_unchar	Uncharacterized	NA	2192	394	924	493	81.97636	14.35539	32.54678	24.26907
3	1	228314	228787	YCR063W	CDS	Verified	BUD31	45	249	128	112	6.73164	36.28925	18.03458	22.05384
3	1	229306	231000	YCR065W	CDS	Verified	HCM1	869	523	428	344	36.35269	21.31518	16.86353	18.94233
3	1	231496	232959	YCR066W	CDS	Verified	RAD18	85	107	142	81	4.11684	5.04893	6.47771	5.16403
3	-1	233121	236318	YCR067C	CDS	Verified	SED4	2341	1323	1753	1112	51.90502	28.57843	36.60816	32.4542
3	1	237210	238772	YCR068W	CDS	Verified	ATG15	3069	1276	1725	1059	139.22728	56.39606	73.70629	63.2385
3	1	239051	240007	YCR069W	CDS	Verified	CPR4	2568	960	1829	1012	190.26965	69.2973	127.63689	98.69908
3	-1	240099	240539	YCR071C	CDS	Verified	IMG2	85	121	88	165	13.6668	18.95413	13.32657	34.92126
3	-1	240801	242348	YCR072C	CDS	Verified	RSA4	122	231	157	223	5.58824	10.30856	6.77334	13.44555
3	-1	242585	246580	YCR073C	CDS	Verified	SSK22	465	581	483	589	8.25114	10.04402	8.07228	13.75734
3	1	246960	247907	YCR073W-A	CDS	Verified	SOL2	985	268	830	410	73.67401	19.52916	58.47149	40.3664
3	-1	248030	248812	YCR075C	CDS	Verified	ERS1	472	494	436	417	42.74316	43.58351	37.18769	49.70715
3	1	248972	249199	YCR075W-A	CDS_unchar	Uncharacterized	NA	118	159	121	147	36.69726	48.17473	35.44255	60.17652
3	-1	249290	250042	YCR076C	CDS_unchar	Uncharacterized	NA	627	816	584	566	59.04172	74.86041	51.79553	70.15619
3	-1	250235	252625	YCR077C	CDS	Verified	PAT1	1252	0	856	0	37.12882	0	23.9094	0
3	1	252842	254170	YCR079W	CDS	Verified	PTC6	1357	1897	905	886	72.40046	98.6051	45.47765	62.22334
3	1	254368	258651	YCR081W	CDS	Verified	SRB8	430	517	582	421	7.11714	8.33678	9.07294	9.17228
3	1	258880	259266	YCR082W	CDS	Verified	AHC2	427	1000	645	964	78.23541	178.50323	111.30718	232.49339
3	1	259575	259958	YCR083W	CDS	Verified	TRX3	184	218	301	318	33.97606	39.21772	52.34916	77.29305
3	-1	260308	262449	YCR084C	CDS	Verified	TUP1	2270	932	1109	621	75.14374	30.05754	34.57694	27.05931
3	1	263389	263961	YCR086W	CDS	Verified	CSM1	96	189	128	98	11.87963	22.7858	14.91866	15.96305
3	-1	264003	264464	YCR087C-A	CDS_unchar	Uncharacterized	LUG1	123	311	130	116	18.87772	46.50241	18.79212	23.43476
3	1	265065	266843	YCR088W	CDS	Verified	ABP1	1338	444	855	518	53.32939	17.24106	32.09701	27.1768
3	1	267431	272260	YCR089W	CDS	Verified	FIG2	1662	1540	1207	1490	24.3989	22.02575	16.68916	28.79279
3	-1	272312	272860	YCR090C	CDS_unchar	Uncharacterized	NA	123	423	201	161	15.88617	53.22615	24.45109	27.37147
3	1	274401	276563	YCR091W	CDS	Verified	KIN82	297	288	418	476	9.73613	9.19799	12.90608	20.53974
3	-1	276761	279817	YCR092C	CDS	Verified	MSH3	400	405	435	318	9.27793	9.15201	9.50316	9.70904
3	1	280114	286440	YCR093W	CDS	Verified	CDC39	2043	2775	1877	1672	22.89586	30.29857	19.81257	24.66511
3	1	286759	287934	YCR094W	CDS	Verified	CDC50	239	276	324	199	14.41043	16.21283	18.39976	15.79393
3	-1	288167	289255	YCR095C	CDS_unchar	Uncharacterized	OCA4	106	363	167	193	6.90183	23.02692	10.24149	16.54147
3	1	289636	289794	YCR095W-A	CDS_unchar	Uncharacterized	NA	3	12	9	39	1.33786	5.21364	3.78024	22.89349
3	-1	293176	293535	YCR096C	CDS	silenced_gene%3AVerified	HMRA2	0	0	0	0	0	0	0	0
3	1	293832	293936	YCR097W	CDS	silenced_gene%3AVerified	HMRA1	7	38	23	22	4.7271	25.00065	14.62894	19.55591
3	1	293991	294236	YCR097W	CDS	silenced_gene%3AVerified	HMRA1	48	303	164	135	13.83543	85.08726	44.52287	51.22043
3	1	294289	294318	YCR097W	CDS	silenced_gene%3AVerified	HMRA1	0	1	2	0	0	2.30269	4.45229	0
3	-1	297046	298602	YCR098C	CDS	Verified	GIT1	29	87	51	287	1.32067	3.86	2.18754	17.20433
3	-1	300829	301296	YCR099C	CDS_unchar	Uncharacterized	NA	35	67	94	135	5.30284	9.88977	13.41394	26.92356
3	-1	301268	302218	YCR100C	CDS_unchar	Uncharacterized	NA	73	115	149	290	5.44288	8.35361	10.46358	28.46178
3	-1	302479	303027	YCR101C	CDS_unchar	Uncharacterized	NA	32	53	87	131	4.13299	6.669	10.58331	22.27119
3	-1	304358	305464	YCR102C	CDS_unchar	Uncharacterized	NA	10	15	7	17	0.64053	0.93605	0.4223	1.43333
3	1	307798	308172	YCR104W	CDS	Verified	PAU3	1	0	0	3	0.18908	0	0	0.74668
3	1	309067	310152	YCR105W	CDS	Verified	ADH7	92	250	163	503	6.00682	15.90257	10.0238	43.22975
3	1	310955	313453	YCR106W	CDS	Verified	RDS1	90	297	162	376	2.55366	8.21008	4.32935	14.0432
3	1	313887	314978	YCR107W	CDS	Verified	AAD3	37	76	44	119	2.40251	4.80782	2.69094	10.17112
3	-1	315994	316185	YCR108C	CDS_unchar	Uncharacterized	NA	0	0	0	0	0	0	0	0
4	1	1802	2953	YDL248W	CDS	Verified	COS7	20	37	45	41	1.23102	2.21874	2.60876	3.32182
4	1	5985	7814	YDL247W	CDS	Verified	MPH2	0	0	0	0	0	0	0	0
4	-1	8683	9756	YDL246C	CDS_unchar	Uncharacterized	SOR2	0	0	0	1	0	0	0	0.0869
4	-1	11657	13360	YDL245C	CDS	Verified	HXT15	0	0	0	0	0	0	0	0
4	1	16204	17226	YDL244W	CDS	Verified	THI13	0	3	0	4	0	0.20258	0	0.36495
4	-1	17577	18566	YDL243C	CDS	Verified	AAD4	31	35	13	76	2.22031	2.44225	0.87697	7.16511
4	1	20635	21006	YDL241W	CDS_unchar	Uncharacterized	NA	24	77	16	37	4.57462	14.29897	2.87244	9.28332
4	1	22823	25876	YDL240W	CDS	Verified	LRG1	160	262	151	198	3.71482	5.92638	3.30204	6.05119
4	-1	26403	28775	YDL239C	CDS	Verified	ADY3	362	327	411	407	10.81676	9.51934	11.56694	16.00815
4	-1	28985	30454	YDL238C	CDS	Verified	GUD1	538	369	490	744	25.95084	17.34068	22.26144	47.23894
4	1	30657	31829	YDL237W	CDS_unchar	Uncharacterized	LRC1	604	588	729	848	36.51114	34.62871	41.50534	67.47492
4	1	32296	33234	YDL236W	CDS	Verified	PHO13	660	763	823	592	49.83848	56.13271	58.53406	58.84379
4	-1	33415	33918	YDL235C	CDS	Verified	YPD1	245	404	352	274	34.46847	55.37425	46.64301	50.74165
4	-1	34238	36478	YDL234C	CDS	Verified	GYP7	983	1115	1122	718	31.1027	34.37083	33.43686	29.90385
4	1	36798	38174	YDL233W	CDS_unchar	Uncharacterized	NA	332	242	211	108	17.09585	12.14055	10.23347	7.32039
4	1	38488	38598	YDL232W	CDS	Verified	OST4	150	246	184	240	95.81968	153.09788	110.70552	201.80541
4	-1	38868	42245	YDL231C	CDS	Verified	BRE4	1449	1284	1062	1364	30.41551	26.25805	20.99613	37.68767
4	1	42701	43708	YDL230W	CDS	Verified	PTP1	595	500	565	326	41.85457	34.26624	37.43367	30.18573
4	1	44066	45907	YDL229W	CDS	Verified	SSB1	752	849	630	730	28.94774	31.84015	22.84154	36.98944
4	-1	46272	48032	YDL227C	CDS	Verified	HO	50	157	50	95	2.01325	6.15882	1.8962	5.03511
4	-1	51116	52174	YDL226C	CDS	Verified	GCS1	953	518	698	604	63.80921	33.79021	44.01836	53.23356
4	1	52446	54101	YDL225W	CDS	Verified	SHS1	472	700	585	321	20.21008	29.2008	23.59228	18.09211
4	-1	54398	56347	YDL224C	CDS	Verified	WHI4	1433	865	1012	661	52.10723	30.64351	34.65934	31.63817
4	-1	57266	60406	YDL223C	CDS	Verified	HBT1	19585	6341	12790	14299	442.12194	139.4591	271.94248	424.89564
4	-1	60873	61802	YDL222C	CDS	Verified	FMP45	6929	529	4051	1178	528.29201	39.29432	290.90671	118.22434
4	-1	62245	65019	YDL220C	CDS	Verified	CDC13	457	448	475	393	11.67722	11.1525	11.43155	13.21825
4	1	65243	65307	YDL219W	CDS	Verified	DTD1	22	33	18	21	23.99914	35.07176	18.49412	30.15439
4	1	65379	65766	YDL219W	CDS	Verified	DTD1	91	229	180	152	16.63015	40.77189	30.98241	36.56423
4	1	66494	67447	YDL218W	CDS_unchar	Uncharacterized	NA	292	100	124	160	21.70306	7.24117	8.68056	15.65367
4	-1	67984	68607	YDL217C	CDS	Verified	TIM22	270	275	211	281	30.68072	30.44424	22.58251	42.03067
4	-1	68998	70320	YDL216C	CDS	Verified	RRI1	254	373	293	313	13.6132	19.47628	14.79048	22.08152
4	-1	70641	73919	YDL215C	CDS	Verified	GDH2	1325	1408	1365	2302	28.65239	29.66322	27.80134	65.52521
4	-1	74447	76546	YDL214C	CDS	Verified	PRR2	2346	2690	2448	384	79.21276	88.48915	77.85142	17.06697
4	-1	77290	77967	YDL213C	CDS	Verified	NOP6	122	975	211	174	12.759	99.34178	20.78391	23.95323
4	1	78427	79059	YDL212W	CDS	Verified	SHR3	901	1259	1036	500	100.92703	137.39757	109.3026	73.72433
4	-1	79295	80413	YDL211C	CDS_unchar	Uncharacterized	NA	111	184	56	34	7.03363	11.35912	3.3422	2.83592
4	1	84271	85986	YDL210W	CDS	Verified	UGA4	129	183	99	178	5.33039	7.367	3.85294	9.6816
4	-1	86208	87227	YDL209C	CDS	Verified	CWC2	118	254	105	101	8.20292	17.20246	6.87486	9.242
4	1	87513	87983	YDL208W	CDS	Verified	NHP2	134	619	200	307	20.17299	90.78765	28.35852	60.83619
4	1	88249	89865	YDL207W	CDS	Verified	GLE1	1251	1250	2269	1629	54.85721	53.40194	93.7128	94.02766
4	1	90177	92465	YDL206W	CDS_unchar	Uncharacterized	NA	775	1127	1114	1112	24.00725	34.01223	32.50228	45.3423
4	-1	92763	93746	YDL205C	CDS	Verified	HEM3	428	471	621	743	30.84147	33.06609	42.14741	70.47552
4	1	94606	95787	YDL204W	CDS	Verified	RTN2	9788	2838	17041	12904	587.16872	165.86393	962.83538	1018.9466
4	-1	96083	97954	YDL203C	CDS_unchar	Uncharacterized	ACK1	450	317	306	388	17.04485	11.69797	10.91667	19.34508
4	1	98476	99225	YDL202W	CDS	Verified	MRPL11	156	215	161	271	14.74856	19.80315	14.33637	33.72505
4	1	99562	100422	YDL201W	CDS	Verified	TRM8	178	174	186	168	14.65896	13.96057	14.42727	18.21171
4	-1	100502	101068	YDL200C	CDS	Verified	MGT1	92	240	122	176	11.50512	29.24053	14.36982	28.97171
4	-1	101291	103354	YDL199C	CDS_unchar	Uncharacterized	NA	1035	472	909	395	35.55634	15.79754	29.41228	17.86208
4	-1	103650	104552	YDL198C	CDS	Verified	GGC1	372	255	343	376	29.21068	19.50785	25.36768	38.86374
4	-1	104918	106495	YDL197C	CDS	Verified	ASF2	392	391	245	350	17.6143	17.11697	10.36892	20.70168
4	1	107209	111030	YDL195W	CDS	Verified	SEC31	6593	2246	3832	2292	122.31475	40.59533	66.95905	55.9717
4	1	111581	114235	YDL194W	CDS	Verified	SNF3	374	291	375	293	9.98834	7.57156	9.43281	10.30025
4	1	114673	115800	YDL193W	CDS	Verified	NUS1	622	455	600	386	39.09919	27.86502	35.52357	31.93911
4	1	116322	116867	YDL192W	CDS	Verified	ARF1	783	1454	854	874	101.68469	183.96229	104.45751	149.40438
4	1	117665	117667	YDL191W	CDS	Verified	RPL35A	0	0	0	0	0	0	0	0
4	1	118159	118518	YDL191W	CDS	Verified	RPL35A	28	30	30	31	5.51495	5.75673	5.56536	8.03718
4	-1	118708	121593	YDL190C	CDS	Verified	UFD2	1952	1523	2060	1383	47.95898	36.45529	47.67002	44.72707
4	1	122217	123590	YDL189W	CDS	Verified	RBS1	289	283	167	174	14.91412	14.22842	8.11716	11.81972
4	-1	123866	124999	YDL188C	CDS	Verified	PPH22	547	440	577	384	34.20272	26.80382	33.98108	31.6055
4	1	125617	126450	YDL186W	CDS_unchar	Uncharacterized	NA	64	158	201	191	5.44127	13.08724	16.0955	21.37528
4	1	126788	130003	YDL185W	CDS	Verified	TFP1	10599	5107	10721	7025	233.68739	109.70006	222.63513	203.8801
4	-1	130408	130485	YDL184C	CDS	Verified	RPL41A	2350	5238	2142	147	2136.28746	4639.03797	1833.99988	175.90058
4	-1	130872	131834	YDL183C	CDS_unchar	Uncharacterized	NA	81	186	121	145	5.9641	13.3427	8.39138	14.05356
4	1	133438	134724	YDL182W	CDS	Verified	LYS20	969	1268	788	981	53.38653	68.06091	40.89047	71.14346
4	1	135180	135437	YDL181W	CDS	Verified	INH1	400	250	488	374	109.93265	66.93871	126.32071	135.29958
4	1	135897	137540	YDL180W	CDS_unchar	Uncharacterized	NA	487	504	418	319	21.00456	21.17804	16.98044	18.11062
4	1	138292	139206	YDL179W	CDS	Verified	PCL9	100	180	100	119	7.74935	13.58966	7.29883	12.13865
4	1	139523	141115	YDL178W	CDS	Verified	DLD2	667	865	670	615	29.68906	37.51089	28.08882	36.03329
4	-1	141210	141722	YDL177C	CDS_unchar	Uncharacterized	NA	71	133	97	118	9.81358	17.90982	12.62783	21.46887
4	1	142098	144224	YDL176W	CDS	Verified	NA	250	338	345	272	8.3341	10.97757	10.83243	11.93565
4	-1	144485	145519	YDL175C	CDS	Verified	AIR2	178	186	359	196	12.19456	12.41451	23.1648	17.67503
4	-1	145827	147590	YDL174C	CDS	Verified	DLD1	2047	1486	1329	2126	82.28216	58.19387	50.31539	112.48879
4	1	148192	149079	YDL173W	CDS_unchar	Uncharacterized	NA	687	521	571	315	54.85677	40.53048	42.94351	33.1087
4	-1	149204	155641	YDL171C	CDS	Verified	GLT1	2629	7360	2470	1192	28.95517	78.97395	25.62244	17.28104
4	1	156319	157905	YDL170W	CDS	Verified	UGA3	402	332	415	263	17.96121	14.45168	17.46408	15.46762
4	-1	158065	158736	YDL169C	CDS	Verified	UGX2	126	95	148	152	13.29498	9.76588	14.70845	21.11149
4	1	159605	160765	YDL168W	CDS	Verified	SFA1	1788	1449	2180	1543	109.19977	86.21706	125.40034	124.04471
4	-1	160996	163155	YDL167C	CDS	Verified	NRP1	76	239	147	245	2.49486	7.64366	4.54504	10.58661
4	-1	163450	164043	YDL166C	CDS	Verified	FAP7	99	415	129	165	11.81776	48.26349	14.50366	25.92639
4	1	164291	164866	YDL165W	CDS	Verified	CDC36	210	339	288	257	25.85135	40.6569	33.39215	41.64426
4	-1	164988	167255	YDL164C	CDS	Verified	CDC9	485	316	253	164	15.163	9.62501	7.44993	6.74909
4	1	167715	169079	YDL161W	CDS	Verified	ENT1	890	1109	809	590	46.23212	56.12495	39.58132	40.3426
4	-1	169367	169609	YDL160C-A	CDS_unchar	Uncharacterized	NA	46	155	65	71	13.42264	44.06385	17.86412	27.27072
4	-1	170411	171931	YDL160C	CDS	Verified	DHH1	2245	1635	1727	2121	104.65827	74.2584	75.82939	130.15355
4	1	172183	172314	YDL159W-A	CDS_unchar	Uncharacterized	NA	2	2	1	5	1.07434	1.04668	0.50594	3.53542
4	1	172482	174029	YDL159W	CDS	Verified	STE7	328	346	332	238	15.02413	15.44053	14.32325	14.34996
4	-1	174233	174589	YDL157C	CDS_unchar	Uncharacterized	NA	144	389	205	152	28.60097	75.27286	38.34953	39.73927
4	1	174919	176487	YDL156W	CDS_unchar	Uncharacterized	NA	191	203	167	90	8.63171	8.93779	7.10834	5.35382
4	1	176774	178057	YDL155W	CDS	Verified	CLB3	394	419	392	226	21.75793	22.54271	20.38898	16.42812
4	1	178335	181040	YDL154W	CDS	Verified	MSH5	128	199	55	227	3.35404	5.08022	1.3574	7.82965
4	-1	181187	183019	YDL153C	CDS	Verified	SAS10	81	783	122	137	3.13335	29.50913	4.445	6.97594
4	1	183344	184612	YDL150W	CDS	Verified	RPC53	124	230	106	124	6.92862	12.52055	5.57852	9.12021
4	1	184926	187919	YDL149W	CDS	Verified	ATG9	270	266	310	371	6.39438	6.13743	6.91488	11.56556
4	-1	188155	190587	YDL148C	CDS	Verified	NOP14	59	580	91	165	1.71948	16.46808	2.49789	6.32975
4	1	190925	192262	YDL147W	CDS	Verified	RPN5	1403	2514	2389	2203	74.3512	129.79746	119.24343	153.6749
4	1	192751	194226	YDL146W	CDS	Verified	LDB17	429	305	607	517	20.60902	14.27482	27.46482	32.69255
4	-1	194572	198177	YDL145C	CDS	Verified	COP1	4679	2423	3604	2281	92.00549	46.41782	66.74727	59.0397
4	-1	198663	199733	YDL144C	CDS_unchar	Uncharacterized	NA	1372	571	1004	460	90.83455	36.83017	62.60639	40.08786
4	1	199997	201583	YDL143W	CDS	Verified	CCT4	1876	2399	1818	1600	83.81897	104.42641	76.50528	94.09956
4	-1	201720	202571	YDL142C	CDS	Verified	CRD1	307	364	471	324	25.54967	29.51337	36.9195	35.49359
4	1	203040	205112	YDL141W	CDS	Verified	BPL1	551	239	400	335	18.84685	7.96445	12.8865	15.08308
4	-1	205361	210562	YDL140C	CDS	Verified	RPO21	7287	5945	5499	3798	99.32644	78.94753	70.59725	68.14424
4	-1	211376	212047	YDL139C	CDS	Verified	SCM3	139	388	198	123	14.66668	39.88591	19.67752	17.08364
4	1	213352	215643	YDL138W	CDS	Verified	RGT2	475	673	435	485	14.69486	20.28418	12.67503	19.75021
4	1	216529	217074	YDL137W	CDS	Verified	ARF2	849	1738	1509	1972	110.25581	219.8944	184.57422	337.10005
4	1	217600	217602	YDL136W	CDS	Verified	RPL35B	0	0	0	0	0	0	0	0
4	1	218008	218367	YDL136W	CDS	Verified	RPL35B	2	5	4	21	0.39393	0.95945	0.74205	5.44454
4	-1	218680	219288	YDL135C	CDS	Verified	RDI1	262	607	509	359	30.50496	68.85388	55.81808	55.02014
4	-1	219662	220771	YDL134C	CDS	Verified	PPH21	1086	1095	1295	795	69.37345	68.14723	77.91503	66.84804
4	-1	221724	221801	YDL133C-A	CDS	Verified	RPL41B	557	1714	585	55	506.34558	1518.00517	500.88232	65.81314
4	1	222427	223740	YDL133W	CDS_unchar	Uncharacterized	NA	561	1195	638	547	30.27289	62.82458	32.42648	38.85407
4	1	224304	226751	YDL132W	CDS	Verified	CDC53	1767	1605	2103	1515	51.18133	45.29191	57.37231	57.76247
4	1	227393	228715	YDL131W	CDS	Verified	LYS21	353	378	378	265	18.91914	19.73736	19.08123	18.69522
4	1	229171	229431	YDL130W-A	CDS	Verified	STF1	342	561	613	808	92.91205	148.48391	156.85357	288.94514
4	1	229906	230019	YDL130W	CDS	Verified	RPP1B	1947	2338	1617	822	1211.00945	1416.76132	947.28271	672.9945
4	1	230321	230527	YDL130W	CDS	Verified	RPP1B	1725	2019	1226	582	590.88802	673.78759	395.54378	262.42015
4	1	231024	231899	YDL129W	CDS_unchar	Uncharacterized	NA	733	447	369	345	59.33163	35.25011	28.13175	36.75865
4	1	232652	233887	YDL128W	CDS	Verified	VCX1	4169	2681	4174	2180	239.16623	149.84263	225.53213	164.61999
4	1	234927	235853	YDL127W	CDS	Verified	PCL2	107	99	102	60	8.18447	7.37756	7.34844	6.0411
4	-1	236157	238664	YDL126C	CDS	Verified	CDC48	10007	5684	10914	7400	282.91945	156.561	290.62359	275.39036
4	-1	239019	239398	YDL125C	CDS	Verified	HNT1	2041	2236	2163	2216	380.84288	406.48567	380.14332	544.29044
4	-1	239510	239606	YDL125C	CDS	Verified	HNT1	410	507	512	529	299.70815	361.07154	352.51099	509.01254
4	1	240259	241197	YDL124W	CDS	Verified	NA	7083	2651	10302	4939	534.85749	195.02989	732.70709	490.9282
4	1	241418	241840	YDL123W	CDS	Verified	SNA4	565	333	542	340	94.70971	54.38272	85.57233	75.02104
4	1	242552	244981	YDL122W	CDS	Verified	UBP1	1043	964	937	636	30.43438	27.40487	25.75181	24.42842
4	-1	245133	245582	YDL121C	CDS_unchar	Uncharacterized	NA	65	258	130	152	10.24206	39.6063	19.29324	31.52649
4	1	245923	246447	YDL120W	CDS	Verified	YFH1	290	348	441	310	39.16743	45.79067	56.09882	55.1121
4	-1	246689	247612	YDL119C	CDS_unchar	Uncharacterized	NA	151	231	166	167	11.58754	17.27019	11.99805	16.86899
4	1	247302	247682	YDL118W	CDS_unchar	Uncharacterized	NA	56	124	51	66	10.42196	22.48297	8.93963	16.16827
4	1	248581	251238	YDL117W	CDS	Verified	CYK3	399	410	327	354	10.64399	10.6558	8.21613	12.43062
4	1	251566	253746	YDL116W	CDS	Verified	NUP84	827	1357	1066	735	26.88662	42.98147	32.64194	31.45402
4	-1	253995	254974	YDL115C	CDS	Verified	IWR1	191	527	360	491	13.81954	37.14853	24.53301	46.76274
4	-1	255045	255126	YDL115C	CDS	Verified	IWR1	22	70	50	70	19.02371	58.97137	40.72214	79.67622
4	1	255604	256530	YDL114W	CDS_unchar	Uncharacterized	NA	10	33	2	6	0.7649	2.45919	0.14409	0.60411
4	-1	256633	258555	YDL113C	CDS	Verified	ATG20	552	749	773	777	20.35383	26.90665	26.84569	37.71258
4	1	258915	263225	YDL112W	CDS	Verified	TRM3	521	672	532	551	8.56932	10.76833	8.24153	11.92939
4	-1	263313	264110	YDL111C	CDS	Verified	RRP42	322	384	331	313	28.61142	33.24186	27.70126	36.60884
4	-1	264512	264964	YDL110C	CDS	Verified	TMA17	3001	1451	3846	1823	469.73641	221.27189	567.00321	375.60643
4	-1	265258	267201	YDL109C	CDS_unchar	Uncharacterized	NA	552	345	362	250	20.13396	12.2597	12.43617	12.00296
4	1	267698	267725	YDL108W	CDS	Verified	KIN28	6	5	1	1	15.19426	12.33585	2.38515	3.33339
4	1	267807	268699	YDL108W	CDS	Verified	KIN28	306	301	421	316	24.29721	23.28478	31.4851	33.02784
4	1	268921	269976	YDL107W	CDS	Verified	MSS2	88	240	118	241	5.90888	15.70017	7.46264	21.30089
4	-1	270222	271901	YDL106C	CDS	Verified	PHO2	515	525	469	216	21.73624	21.58773	18.64395	12.00021
4	1	272389	273597	YDL105W	CDS	Verified	NSE4	72	155	70	74	4.22272	8.85651	3.86675	5.71281
4	-1	273653	274876	YDL104C	CDS_unchar	Uncharacterized	QRI7	64	161	77	144	3.70753	9.0866	4.2013	10.98059
4	-1	275148	276581	YDL103C	CDS	Verified	QRI1	477	536	563	377	23.58607	25.82098	26.22006	24.53786
4	1	276872	280165	YDL102W	CDS	Verified	POL3	372	437	306	235	8.00766	9.16463	6.20401	6.65869
4	-1	280307	281848	YDL101C	CDS	Verified	DUN1	207	232	187	61	9.51859	10.39347	8.09901	3.69224
4	-1	282112	283176	YDL100C	CDS	Verified	GET3	1217	2483	1245	901	81.02656	161.05868	78.0718	78.96229
4	1	283419	284444	YDL099W	CDS	Verified	BUG1	210	589	254	214	14.51304	39.65747	16.53335	19.46753
4	-1	284581	285165	YDL098C	CDS	Verified	SNU23	107	211	118	80	12.96923	24.9163	13.47102	12.76376
4	-1	285391	286695	YDL097C	CDS	Verified	RPN6	2604	2455	2646	2198	141.48712	129.9565	135.41094	157.20332
4	1	287059	289512	YDL095W	CDS	Verified	PMT1	3693	1969	2107	870	106.70657	55.42787	57.34089	33.08943
4	1	289909	292140	YDL093W	CDS	Verified	PMT5	661	567	410	325	20.99876	17.54874	12.26773	13.59045
4	1	292781	293221	YDL092W	CDS	Verified	SRP14	189	487	308	314	30.38853	76.28645	46.64301	66.45622
4	-1	293392	294759	YDL091C	CDS	Verified	UBX3	379	447	463	365	19.64444	22.57244	22.60317	24.90298
4	-1	295034	296329	YDL090C	CDS	Verified	RAM1	257	378	278	331	14.06095	20.14855	14.32565	23.83788
4	1	296820	298274	YDL089W	CDS_unchar	Uncharacterized	NA	362	456	328	220	17.64136	21.65005	15.05516	14.11251
4	-1	298417	300003	YDL088C	CDS	Verified	ASM4	530	647	500	492	23.6802	28.16336	21.04106	28.93562
4	-1	300214	300999	YDL087C	CDS	Verified	LUC7	378	307	227	217	34.1001	26.98192	19.28758	25.76806
4	1	301413	302234	YDL086W	CDS_unchar	Uncharacterized	NA	1621	1573	1894	1359	139.82912	132.19467	153.88015	154.30933
4	-1	302464	302670	YDL085C-A	CDS_unchar	Uncharacterized	NA	118	235	140	181	40.42017	78.425	45.16813	81.61177
4	1	303211	304848	YDL085W	CDS	Verified	NDE2	549	503	574	700	23.76539	21.21344	23.40305	39.88675
4	1	305237	306577	YDL084W	CDS	Verified	SUB2	2698	3664	3126	1799	142.65914	188.74859	155.68065	125.21228
4	-1	306926	307333	YDL083C	CDS	Verified	RPS16B	526	962	861	763	91.41385	162.88157	140.93454	174.54561
4	-1	307766	307789	YDL083C	CDS	Verified	RPS16B	125	238	270	9	369.30501	685.05076	751.32348	35.00063
4	1	308424	308427	YDL082W	CDS	Verified	RPL13A	0	0	0	0	0	0	0	0
4	1	308793	309388	YDL082W	CDS	Verified	RPL13A	291	548	567	574	34.62049	63.5172	63.53474	89.88975
4	-1	309802	310122	YDL081C	CDS	Verified	RPP1A	4003	3849	3084	1151	884.23355	828.32337	641.62869	334.6685
4	-1	310642	312471	YDL080C	CDS	Verified	THI3	435	435	462	596	16.85484	16.42083	16.8603	30.39763
4	-1	312951	314044	YDL079C	CDS	Verified	MRK1	251	218	250	403	16.26832	13.76563	15.2615	34.38209
4	-1	314337	314748	YDL079C	CDS	Verified	MRK1	33	66	64	22	5.67941	11.06633	10.37426	4.98391
4	-1	315357	316388	YDL078C	CDS	Verified	MDH3	1036	1389	1270	1359	71.18139	92.97787	82.18612	122.90918
4	-1	316971	320120	YDL077C	CDS	Verified	VAM6	436	551	516	433	9.81437	12.08365	10.93991	12.82986
4	-1	320668	321552	YDL076C	CDS	Verified	RXT3	416	745	625	383	33.33009	58.15272	47.16406	40.39244
4	1	322226	322282	YDL075W	CDS	Verified	RPL31A	9	16	9	14	11.19577	19.39109	10.54489	22.92439
4	1	322704	322988	YDL075W	CDS	Verified	RPL31A	968	2731	1506	884	240.83352	661.96324	352.90235	289.50226
4	-1	323217	323471	snR63	snoRNA	NA	SNR63	160	3007	711	333	44.49039	814.61102	186.21037	121.88453
4	-1	324047	326149	YDL074C	CDS	Verified	BRE1	365	759	417	416	12.30665	24.93214	13.24254	18.46284
4	1	326613	329567	YDL073W	CDS_unchar	Uncharacterized	NA	675	1110	745	645	16.19693	25.94911	16.83733	20.37261
4	-1	329836	330447	YDL072C	CDS	Verified	YET3	3091	2673	3787	2688	358.12448	301.72033	413.2552	409.94198
4	1	331025	332941	YDL070W	CDS	Verified	BDF2	205	811	811	279	7.5826	29.22508	28.25356	13.58397
4	-1	333121	333810	YDL069C	CDS	Verified	CBS1	65	213	108	95	6.6796	21.32493	10.4532	12.85047
4	-1	334217	334396	YDL067C	CDS	Verified	COX9	320	518	324	396	126.05611	198.79904	120.21176	205.33701
4	1	334835	336121	YDL066W	CDS	Verified	IDP1	1299	1633	1273	1745	71.5677	87.65257	66.05783	126.54979
4	-1	336249	337277	YDL065C	CDS	Verified	PEX19	209	912	334	275	14.40182	61.22609	21.67732	24.94376
4	1	337487	337524	YDL064W	CDS	Verified	UBC9	4	10	5	6	7.46385	18.17914	8.78741	14.73711
4	1	337635	338070	YDL064W	CDS	Verified	UBC9	132	125	184	123	21.46712	19.80526	28.1842	26.33075
4	-1	338272	340134	YDL063C	CDS_unchar	Uncharacterized	NA	17	224	31	243	0.64703	8.30601	1.11128	12.17413
4	-1	340628	340798	YDL061C	CDS	Verified	RPS29B	834	2314	1000	1171	345.82499	934.812	390.55152	639.15374
4	1	341619	343985	YDL060W	CDS	Verified	TSR1	182	597	424	343	5.45205	17.42341	11.96305	13.5251
4	-1	344237	344953	YDL059C	CDS	Verified	RAD59	70	144	105	138	6.92254	13.87396	9.78013	17.96406
4	1	345665	351037	YDL058W	CDS	Verified	USO1	767	1158	788	626	10.12197	14.88842	9.79453	10.87432
4	1	351434	352420	YDL057W	CDS_unchar	Uncharacterized	NA	105	187	184	186	7.54325	13.08825	12.45017	17.58897
4	1	352877	355378	YDL056W	CDS	Verified	MBP1	380	459	416	264	10.76918	12.67309	11.10403	9.8483
4	-1	355674	356759	YDL055C	CDS	Verified	PSA1	1915	1996	1436	1149	125.03321	126.96609	88.3078	98.74946
4	-1	359825	361285	YDL054C	CDS	Verified	MCH1	802	719	903	537	38.92338	33.99662	41.27737	34.30588
4	-1	361699	362256	YDL053C	CDS	Verified	PBP4	292	274	320	257	37.10523	33.92137	38.29925	42.98763
4	-1	362672	363583	YDL052C	CDS	Verified	SLC1	804	568	1018	472	62.50973	43.02398	74.54652	48.30496
4	1	363952	364779	YDL051W	CDS	Verified	LHP1	226	848	245	412	19.35372	70.74937	19.76106	46.44205
4	-1	365068	365874	YDL049C	CDS	Verified	KNH1	62	104	56	110	5.44759	8.9026	4.63435	12.72224
4	-1	366739	368211	YDL048C	CDS	Verified	STP4	441	399	280	282	21.22864	18.7123	12.69491	17.86862
4	1	369769	370704	YDL047W	CDS	Verified	SIT4	772	728	591	383	58.48276	53.72947	42.1683	38.19157
4	1	371237	371758	YDL046W	CDS	Verified	NPC2	3316	2104	4314	2665	450.43326	278.44041	551.9301	476.50916
4	1	372245	372532	YDL045W-A	CDS	Verified	MRP10	119	385	148	213	29.2982	92.34753	34.31971	69.02901
4	-1	372685	373605	YDL045C	CDS	Verified	FAD1	264	392	375	288	20.32501	29.40245	27.19231	29.18619
4	-1	373964	375286	YDL044C	CDS	Verified	MTF2	109	302	123	206	5.84189	15.769	6.20897	14.53289
4	-1	375677	376477	YDL043C	CDS	Verified	PRP11	58	168	90	97	5.13431	14.48885	7.50385	11.30274
4	-1	376754	378442	YDL042C	CDS	Verified	SIR2	83	184	117	93	3.48446	7.52567	4.62627	5.13923
4	-1	378871	381435	YDL040C	CDS	Verified	NAT1	669	817	910	926	18.49376	22.0035	23.69346	33.69521
4	-1	381983	384079	YDL039C	CDS	Verified	PRM7	199	192	74	140	6.72885	6.32499	2.35672	6.23124
4	-1	384599	385585	YDL037C	CDS	Verified	BSC1	85	43	25	21	6.10644	3.0096	1.6916	1.98585
4	-1	387511	388899	YDL036C	CDS	Verified	PUS9	64	125	96	135	3.26711	6.21677	4.61576	9.07144
4	-1	389170	392055	YDL035C	CDS	Verified	GPR1	1061	801	811	434	26.06787	19.17314	18.76718	14.03583
4	-1	392657	393910	YDL033C	CDS	Verified	SLM3	199	201	233	356	11.25232	11.07275	12.40889	26.49702
4	1	394215	397202	YDL031W	CDS	Verified	DBP10	283	953	317	378	6.71572	22.03278	7.08522	11.80744
4	1	397535	399127	YDL030W	CDS	Verified	PRP9	125	227	192	210	5.56392	9.8439	8.04933	12.30405
4	1	399338	399359	YDL029W	CDS	Verified	ARP2	1	2	1	0	3.22303	6.28007	3.03565	0
4	1	399483	400636	YDL029W	CDS	Verified	ARP2	1797	1507	2194	1891	110.41516	90.21203	126.97121	152.94323
4	-1	400995	403289	YDL028C	CDS	Verified	MPS1	261	425	299	136	8.06388	12.79273	8.70088	5.53096
4	-1	403693	404955	YDL027C	CDS_unchar	Uncharacterized	NA	477	763	598	714	26.77944	41.73287	31.62076	52.76421
4	-1	405342	407204	YDL025C	CDS_unchar	Uncharacterized	NA	1701	1545	1081	938	64.74077	57.28919	38.75139	46.99315
4	-1	408449	409855	YDL024C	CDS	Verified	DIA3	2076	2075	1969	1150	104.6212	101.87815	93.46006	76.28661
4	1	411823	412998	YDL022W	CDS	Verified	GPD1	118684	65290	73476	34714	7156.01569	3835.27388	4172.6564	2755.12866
4	1	413951	414886	YDL021W	CDS	Verified	GPM2	145	229	335	385	10.98446	16.90117	23.9025	38.391
4	-1	415111	416706	YDL020C	CDS	Verified	RPN4	1610	2651	1155	1093	71.52855	114.74503	48.33075	63.91927
4	-1	417661	421512	YDL019C	CDS	Verified	OSH2	3461	1512	2605	1548	63.70914	27.11581	45.16436	37.50846
4	-1	422831	423508	YDL018C	CDS	Verified	ERP3	171	241	249	256	17.88351	24.55525	24.52698	35.24154
4	1	424207	425730	YDL017W	CDS	Verified	CDC7	233	418	229	127	10.8407	18.94734	10.03518	7.77792
4	-1	426000	426932	YDL015C	CDS	Verified	TSC13	2180	2244	2624	1910	165.67664	166.1492	187.8264	191.07166
4	1	427362	428345	YDL014W	CDS	Verified	NOP1	611	745	358	389	44.02836	52.30199	24.29754	36.89768
4	1	429065	430924	YDL013W	CDS	Verified	SLX5	1004	1608	738	456	38.27429	59.72142	26.49829	22.88213
4	-1	431106	431384	YDL012C	CDS_unchar	Uncharacterized	NA	291	362	302	116	73.95631	89.63165	72.28983	38.80595
4	-1	431471	431515	YDL012C	CDS_unchar	Uncharacterized	NA	38	83	84	7	59.87665	127.4156	124.66404	14.51878
4	1	432328	433023	YDL010W	CDS	Verified	GRX6	367	383	351	187	37.38895	38.01426	33.68002	25.07708
4	1	433495	433992	YDL008W	CDS	Verified	APC11	149	435	225	207	21.21502	60.34162	30.17363	38.79587
4	-1	436565	436822	YDL007C-A	CDS_unchar	Uncharacterized	NA	1	2	0	0	0.27483	0.53551	0	0
4	1	438045	439358	YDL007W	CDS	Verified	RPT2	1152	1885	1920	1398	62.16466	99.09986	97.58438	99.30162
4	1	439907	440752	YDL006W	CDS	Verified	PTC1	386	591	489	317	32.35217	48.25854	38.60228	34.97305
4	-1	441012	442307	YDL005C	CDS	Verified	MED2	323	968	384	384	17.67193	51.59735	19.78794	27.65482
4	1	443027	443509	YDL004W	CDS	Verified	ATP16	724	877	751	635	106.28644	125.43233	103.84061	122.70751
4	1	444681	446381	YDL003W	CDS	Verified	MCD1	272	524	74	56	11.33838	21.28061	2.90537	3.07276
4	-1	446965	447576	YDL002C	CDS	Verified	NHP10	140	430	192	156	16.22046	48.53713	20.95194	23.79128
4	1	447982	449274	YDL001W	CDS	Verified	RMD1	146	536	172	131	8.00646	28.63672	8.88391	9.45621
4	-1	450218	452473	YDR001C	CDS	Verified	NTH1	8833	3886	10802	4784	277.62308	118.99281	319.77133	197.92316
4	1	453043	453648	YDR002W	CDS	Verified	YRB1	1267	3368	1430	1212	148.24854	383.93393	157.59334	186.67001
4	1	454120	454752	YDR003W	CDS	Verified	RCR2	710	736	821	674	79.53185	80.32138	86.61914	99.3804
4	1	454780	454902	YDR003W-A	CDS_unchar	Uncharacterized	NA	108	143	133	76	62.25942	80.31339	72.21393	57.67041
4	1	455199	456581	YDR004W	CDS	Verified	RAD57	387	581	392	645	19.84153	29.02091	18.92946	43.52934
4	-1	456834	458015	YDR005C	CDS	Verified	MAF1	375	619	569	572	22.49574	36.1768	32.14913	45.16719
4	-1	458096	458101	YDR005C	CDS	Verified	MAF1	1	4	1	4	11.81776	46.05383	11.13072	62.22334
4	-1	458540	461245	YDR006C	CDS	Verified	SOK1	889	900	887	601	23.29488	22.97586	21.89124	20.72961
4	1	461840	462514	YDR007W	CDS	Verified	TRP1	16	45	27	10	1.68075	4.60538	2.67137	1.38274
4	1	463432	464994	YDR009W	CDS	Verified	GAL3	164	221	108	225	7.43997	9.76766	4.61465	13.43594
4	1	465917	470422	YDR011W	CDS	Verified	SNQ2	5145	3687	2683	2566	80.96189	56.52479	39.76527	53.15083
4	1	471851	472939	YDR012W	CDS	Verified	RPL4B	65	134	129	142	4.23226	8.50029	7.91109	12.1704
4	1	473155	473781	YDR013W	CDS	Verified	PSF1	104	213	135	128	11.76122	23.46762	14.3794	19.05404
4	1	474044	475987	YDR014W	CDS	Verified	RAD61	89	199	112	117	3.24624	7.07154	3.84766	5.61738
4	1	477795	478283	YDR014W-A	CDS	Verified	HED1	20	21	14	17	2.90006	2.96666	1.91203	3.24478
4	-1	478472	478756	YDR016C	CDS	Verified	DAD1	94	139	137	146	23.38673	33.69201	32.10333	47.81372
4	-1	479113	482265	YDR017C	CDS	Verified	KCS1	711	820	680	679	15.9894	17.96581	14.40321	20.09974
4	-1	482668	483858	YDR018C	CDS_unchar	Uncharacterized	NA	170	135	316	447	10.121	7.83031	17.71943	35.03001
4	-1	484161	485363	YDR019C	CDS	Verified	GCV1	315	351	429	1270	18.56656	20.15573	23.81585	98.53321
4	-1	485744	486442	YDR020C	CDS_unchar	Uncharacterized	DAS2	53	173	102	199	5.37632	17.09724	9.74535	26.57177
4	1	486802	488001	YDR021W	CDS	Verified	FAL1	33	236	51	60	1.94993	13.58588	2.83833	4.66675
4	-1	488070	488660	YDR022C	CDS	Verified	CIS1	60	200	117	184	7.19864	23.37758	13.22126	29.05861
4	1	489506	490894	YDR023W	CDS	Verified	SES1	1129	2086	1358	1055	57.63392	103.74546	65.2938	70.8916
4	1	491513	491557	YDR025W	CDS	Verified	RPS11A	85	64	167	70	133.93462	98.24818	247.84399	145.18778
4	1	491897	492322	YDR025W	CDS	Verified	RPS11A	306	296	463	367	50.93288	47.99977	72.58482	80.40832
4	-1	492554	494266	YDR026C	CDS	Verified	NA	164	396	242	277	6.78849	15.96963	9.43479	15.0927
4	-1	494647	497316	YDR027C	CDS	Verified	VPS54	735	883	814	419	19.51922	22.84581	20.36046	14.64695
4	-1	497833	500877	YDR028C	CDS	Verified	REG1	1761	1967	1833	1438	41.00705	44.62458	40.20218	44.07742
4	-1	501751	503271	YDR030C	CDS	Verified	RAD28	176	656	493	432	8.20484	29.7942	21.64672	26.50935
4	1	503496	503861	YDR031W	CDS	Verified	MIC14	96	200	174	241	18.59844	37.74904	31.74992	61.45829
4	-1	504097	504693	YDR032C	CDS	Verified	PST2	4385	3038	6050	4349	520.81286	351.53654	676.79242	679.92283
4	1	508145	509107	YDR033W	CDS	Verified	MRH1	2762	2376	1438	863	203.36856	170.44222	99.72569	83.6429
4	-1	509735	512107	YDR034C	CDS	Verified	LYS14	352	581	486	620	10.51796	16.91358	13.6777	24.38588
4	-1	514041	518060	YDR034C-D	CDS	NA	NA	0	2	3	5	0	0.03437	0.04984	0.11609
4	-1	518062	519354	YDR034C-D	CDS	NA	NA	4	8	5	15	0.21936	0.42741	0.25825	1.08277
4	-1	518038	519354	YDR034C-C	CDS	NA	NA	4	8	5	15	0.21536	0.41962	0.25355	1.06304
4	-1	520514	520690	YDR034C-A	CDS_unchar	Uncharacterized	NA	3	12	3	1	1.20181	4.68344	1.13194	0.52732
4	1	521312	521467	YDR034W-B	CDS_unchar	Uncharacterized	NA	692	460	1409	839	314.53424	203.69964	603.19931	501.97479
4	1	521814	522926	YDR035W	CDS	Verified	ARO3	1060	956	1214	763	67.53006	59.3362	72.8447	63.98437
4	-1	523209	524711	YDR036C	CDS	Verified	EHD3	646	461	749	695	30.47614	21.18844	33.28107	43.1589
4	1	525438	527213	YDR037W	CDS	Verified	KRS1	2007	2289	2375	1479	80.12921	89.03482	89.30897	77.72662
4	-1	527420	530695	YDR038C	CDS	Verified	ENA5	64	29	53	33	1.38523	0.61152	1.08045	0.94019
4	-1	531305	534580	YDR039C	CDS	Verified	ENA2	0	0	0	0	0	0	0	0
4	-1	535190	538465	YDR040C	CDS	Verified	ENA1	3821	1465	4384	1369	82.70268	30.89234	89.37192	39.00355
4	1	539801	540412	YDR041W	CDS	Verified	RSM10	353	1148	551	827	40.89872	129.58284	60.1277	126.12426
4	-1	540599	541201	YDR042C	CDS_unchar	Uncharacterized	NA	71	395	49	21	8.34887	45.2519	5.42692	3.25047
4	-1	541600	541698	snR47	snoRNA	NA	SNR47	384	4715	930	121	275.03151	3290.05788	627.36776	114.07612
4	-1	542673	543368	YDR043C	CDS	Verified	NRG1	352	598	543	298	35.86079	59.35386	52.10328	39.9624
4	1	546641	547627	YDR044W	CDS	Verified	HEM13	500	137	196	203	35.92024	9.58872	13.26213	19.19656
4	-1	547977	548309	YDR045C	CDS	Verified	RPC11	64	173	95	130	13.62769	35.8888	19.05258	36.43709
4	-1	548761	550575	YDR046C	CDS	Verified	BAP3	939	704	798	517	36.68389	26.79496	29.36302	26.58633
4	1	551859	552947	YDR047W	CDS	Verified	HEM12	1137	950	1127	1149	74.03192	60.26328	69.11471	98.47743
4	1	553253	555151	YDR049W	CDS_unchar	Uncharacterized	NA	406	619	380	297	15.15959	22.51763	13.3639	14.59742
4	-1	555725	556471	YDR050C	CDS	Verified	TPI1	15209	10768	14040	13799	1443.6652	995.79853	1255.22317	1724.13616
4	-1	557055	558059	YDR051C	CDS_unchar	Uncharacterized	NA	486	979	737	545	34.28914	67.29359	48.97516	50.6145
4	-1	558510	560624	YDR052C	CDS	Verified	DBF4	435	516	328	187	14.58362	16.85374	10.35709	8.25231
4	-1	561439	562326	YDR054C	CDS	Verified	CDC34	533	616	543	456	42.55991	47.92088	40.8377	47.92879
4	1	563526	564860	YDR055W	CDS	Verified	PST1	872	626	652	730	46.315	32.39292	32.61676	51.03712
4	-1	565022	565639	YDR056C	CDS_unchar	Uncharacterized	NA	494	804	673	518	56.67936	89.87204	72.7279	78.23225
4	1	565926	567554	YDR057W	CDS	Verified	YOS9	418	558	493	353	18.19456	23.66302	20.21158	20.22545
4	-1	567722	568702	YDR058C	CDS	Verified	TGL2	233	503	311	378	16.84121	35.42061	21.17219	35.96395
4	-1	569233	569632	YDR059C	CDS	Verified	UBC5	425	379	510	384	75.33822	65.45401	85.14999	89.6016
4	-1	569723	569769	YDR059C	CDS	Verified	UBC5	89	84	95	51	134.26987	123.46347	134.98956	101.27841
4	1	570647	573724	YDR060W	CDS	Verified	MAK21	159	760	188	353	3.66281	17.05697	4.07909	10.70411
4	1	574162	575781	YDR061W	CDS_unchar	Uncharacterized	NA	478	818	523	568	20.92181	34.88151	21.56061	32.72487
4	1	576472	578157	YDR062W	CDS	Verified	LCB2	2726	2225	2310	1333	114.64489	91.16528	91.50163	73.79333
4	1	578662	579111	YDR063W	CDS_unchar	Uncharacterized	AIM7	250	317	419	528	39.39253	48.66355	62.18361	109.51307
4	1	579457	579477	YDR064W	CDS	Verified	RPS13	3	17	8	5	10.12951	55.92251	25.44164	22.22262
4	1	580017	580451	YDR064W	CDS	Verified	RPS13	3218	4761	3770	2865	524.54556	756.07688	578.79735	614.72364
4	1	580686	581783	YDR065W	CDS_unchar	Uncharacterized	NA	95	227	167	195	6.1349	14.28172	10.15754	16.57589
4	-1	581907	582497	YDR066C	CDS_unchar	Uncharacterized	RTR2	87	204	184	174	10.43802	23.84513	20.79241	27.47934
4	-1	582790	583464	YDR067C	CDS_unchar	Uncharacterized	OCA6	143	284	210	254	15.02169	29.06509	20.77734	35.12162
4	1	583712	584644	YDR068W	CDS	Verified	DOS2	261	741	276	226	19.8356	54.86477	19.75613	22.60848
4	-1	584938	587718	YDR069C	CDS	Verified	DOA4	923	1219	874	670	23.53353	30.28027	20.98867	22.48632
4	-1	588097	588378	YDR070C	CDS_unchar	Uncharacterized	FMP16	1354	794	2720	2844	340.45208	194.50395	644.16072	941.29344
4	-1	588826	589401	YDR071C	CDS	Verified	PAA1	529	998	811	716	65.12078	119.69199	94.03138	116.02059
4	-1	589760	591343	YDR072C	CDS	Verified	IPT1	2147	1427	1918	1562	96.10883	62.23373	80.86635	92.03868
4	1	592437	592946	YDR073W	CDS	Verified	SNF11	266	444	439	378	36.98264	60.14089	57.48689	69.17771
4	1	593891	596581	YDR074W	CDS	Verified	TPS2	31108	11384	41670	22239	819.68092	292.23903	1034.15168	771.34045
4	1	597154	598080	YDR075W	CDS	Verified	PPH3	53	120	105	120	4.05399	8.94249	7.56457	12.0822
4	1	598466	599686	YDR076W	CDS	Verified	RAD55	437	498	618	499	25.3777	28.17544	33.80238	38.14428
4	1	600791	601807	YDR077W	CDS	Verified	SED1	70128	22442	77216	31380	4889.41535	1524.39544	5070.61675	2879.89421
4	-1	602196	602867	YDR078C	CDS	Verified	SHU2	155	292	191	234	16.35494	30.01723	18.98185	32.50058
4	1	603062	603397	YDR079W	CDS	Verified	PET100	55	195	103	199	11.60673	40.09151	20.47257	55.27877
4	-1	603591	603809	YDR079C-A	CDS	Verified	TFB5	36	232	99	145	11.65587	73.18143	30.19017	61.79715
4	1	604006	606984	YDR080W	CDS	Verified	VPS41	336	622	458	539	7.99752	14.42371	10.26761	16.8874
4	-1	607302	610079	YDR081C	CDS	Verified	PDC2	536	566	603	425	13.68104	14.07477	14.49638	14.27911
4	1	610439	611923	YDR082W	CDS	Verified	STN1	193	446	227	561	9.21547	20.74748	10.20878	35.25989
4	1	612071	613249	YDR083W	CDS	Verified	RRP8	48	276	80	131	2.88678	16.17157	4.53159	10.37056
4	-1	613403	614002	YDR084C	CDS	Verified	TVP23	421	502	621	440	49.75277	57.79756	69.12176	68.44567
4	-1	614286	616148	YDR085C	CDS	Verified	AFR1	600	555	549	338	22.83625	20.57961	19.6804	16.93356
4	-1	616926	617168	YDR086C	CDS	Verified	SSS1	265	874	383	447	77.32609	248.46327	105.26087	171.69031
4	-1	617468	618304	YDR087C	CDS	Verified	RRP1	296	769	322	358	25.07568	63.46845	25.69241	39.92106
4	-1	618495	619643	YDR088C	CDS	Verified	SLU7	134	444	201	134	8.26935	26.69439	11.68289	10.88502
4	1	622110	624719	YDR089W	CDS_unchar	Uncharacterized	NA	313	233	322	211	8.50335	6.16698	8.23929	7.54547
4	-1	625064	625996	YDR090C	CDS_unchar	Uncharacterized	NA	422	414	410	342	32.07135	30.65319	29.34787	34.21283
4	-1	626706	628532	YDR091C	CDS	Verified	RLI1	523	707	679	655	20.29783	26.7324	24.82022	33.46165
4	1	629874	629903	YDR092W	CDS	Verified	UBC13	9	10	11	0	21.27197	23.02692	24.48758	0
4	1	630172	630603	YDR092W	CDS	Verified	UBC13	333	394	489	330	54.65714	63.0042	75.59613	71.29757
4	1	631280	636118	YDR093W	CDS	Verified	DNF2	3182	1068	2243	819	46.6263	15.24659	30.95623	15.79693
4	1	637137	639821	YDR096W	CDS	Verified	GIS1	1891	1178	1384	572	49.93829	30.30805	34.42439	19.88366
4	-1	640107	643835	YDR097C	CDS	Verified	MSH6	209	421	163	178	3.97411	7.79914	2.91924	4.45525
4	-1	644176	645033	YDR098C	CDS	Verified	GRX3	358	555	535	274	29.58572	44.6851	41.6429	29.80628
4	-1	645856	649818	YDR098C-B	CDS	NA	NA	0	3	1	2	0	0.05229	0.01685	0.0471
4	-1	649820	651124	YDR098C-B	CDS	NA	NA	0	0	0	0	0	0	0	0
4	-1	649802	651124	YDR098C-A	CDS	NA	NA	0	0	0	0	0	0	0	0
4	1	653605	654426	YDR099W	CDS	Verified	BMH2	1996	2173	2857	2437	172.17701	182.61857	232.12016	276.71217
4	1	655011	655442	YDR100W	CDS	Verified	TVP15	504	516	1065	880	82.72432	82.51312	164.64187	190.12686
4	-1	655684	657465	YDR101C	CDS	Verified	ARX1	120	350	150	326	4.77485	13.56805	5.62157	17.07475
4	1	658348	661101	YDR103W	CDS	Verified	STE5	572	702	681	686	14.72714	17.60882	16.5142	23.24902
4	-1	661171	664908	YDR104C	CDS	Verified	SPO71	333	443	333	324	6.31672	8.18694	5.94949	8.09003
4	-1	665347	666768	YDR105C	CDS	Verified	TMS1	1345	797	1456	849	67.06704	38.71825	68.38112	55.72533
4	1	667002	667856	YDR106W	CDS	Verified	ARP10	43	143	108	86	3.56606	11.55386	8.43591	9.38808
4	-1	669014	671032	YDR107C	CDS	Verified	TMN2	693	591	917	935	24.33791	20.22126	30.33245	43.22349
4	1	671267	673363	YDR108W	CDS	Verified	GSG1	217	278	277	339	7.33749	9.15806	8.82177	15.08849
4	-1	673518	675665	YDR109C	CDS_unchar	Uncharacterized	NA	534	455	461	505	17.62761	14.63303	14.33313	21.94329
4	1	676100	677800	YDR110W	CDS	Verified	FOB1	198	420	212	231	8.25367	17.05697	8.3235	12.67512
4	-1	678239	679762	YDR111C	CDS_unchar	Uncharacterized	ALT2	775	977	641	1764	36.05813	44.28602	28.08973	108.03343
4	-1	680494	681615	YDR113C	CDS	Verified	PDS1	252	431	383	315	15.92554	26.53637	22.79714	26.20368
4	-1	681922	682224	YDR114C	CDS_unchar	Uncharacterized	NA	71	167	70	73	16.61507	38.07421	15.42872	22.48665
4	1	682173	682490	YDR115W	CDS_unchar	Uncharacterized	NA	135	278	172	517	30.10184	60.39135	36.12233	151.74276
4	-1	682722	683579	YDR116C	CDS	Verified	MRPL1	171	248	171	496	14.13173	19.9674	13.31016	53.9559
4	-1	683944	685641	YDR117C	CDS	Verified	TMA64	327	500	496	400	13.65515	20.3418	19.50826	21.98704
4	1	685880	687838	YDR118W	CDS	Verified	APC4	255	433	328	371	9.2298	15.269	11.18185	17.676
4	1	688225	690531	YDR119W	CDS_unchar	Uncharacterized	VBA4	1335	815	1622	1066	41.03176	24.40434	46.95455	43.12749
4	1	691012	691212	YDR119W-A	CDS_unchar	Uncharacterized	NA	140	72	285	139	49.38766	24.74534	94.69417	64.5451
4	-1	691547	693259	YDR120C	CDS	Verified	TRM1	106	313	138	290	4.38768	12.62246	5.38017	15.80102
4	1	693583	694173	YDR121W	CDS	Verified	DPB4	156	327	198	194	18.71645	38.22234	22.37444	30.63789
4	1	694698	697892	YDR122W	CDS	Verified	KIN1	1936	961	1781	1284	42.9656	20.77828	37.22781	37.50928
4	-1	698552	699466	YDR123C	CDS	Verified	INO2	127	202	158	382	9.84168	15.25061	11.53215	38.96609
4	1	700313	701287	YDR124W	CDS_unchar	Uncharacterized	NA	161	183	138	217	11.70867	12.96593	9.45255	20.77302
4	-1	701395	702756	YDR125C	CDS	Verified	ECM18	134	230	157	264	6.97612	11.66562	7.69834	18.09137
4	1	703232	704242	YDR126W	CDS	Verified	SWF1	227	699	358	294	15.92066	47.76206	23.64865	27.14193
4	1	704482	709248	YDR127W	CDS	Verified	ARO1	1366	1326	1176	1873	20.31852	19.21566	16.47542	36.67222
4	1	709547	712993	YDR128W	CDS_unchar	Uncharacterized	MTC5	518	573	615	586	10.65553	11.4834	11.91539	15.86722
4	-1	713338	715245	YDR129C	CDS	Verified	SAC6	3077	1891	4006	2645	114.34984	68.46525	140.21905	129.38736
4	-1	715357	715377	YDR129C	CDS	Verified	SAC6	18	14	30	9	60.77705	46.05383	95.40616	40.00072
4	-1	715745	716620	YDR130C	CDS	Verified	FIN1	287	328	324	202	23.2308	25.86585	24.70105	21.52246
4	-1	716788	718458	YDR131C	CDS_unchar	Uncharacterized	NA	169	325	232	307	7.17128	13.43581	9.27227	17.14772
4	-1	718814	720301	YDR132C	CDS_unchar	Uncharacterized	NA	66	121	150	282	3.14505	5.61745	6.73229	17.68849
4	-1	721069	721479	YDR134C	CDS	NA	NA	6324	6114	5751	2643	1091.02944	1027.63917	934.49286	600.20539
4	-1	723002	727549	YDR135C	CDS	Verified	YCF1	2847	2401	2911	2551	44.38676	36.46941	42.74607	52.35215
4	1	728257	730248	YDR137W	CDS	Verified	RGP1	290	572	401	357	10.32274	19.83644	13.44403	16.72721
4	1	730576	732834	YDR138W	CDS	Verified	HPR1	382	435	431	389	11.9904	13.3024	12.74194	16.0723
4	-1	733616	733700	YDR139C	CDS	Verified	RUB1	17	69	42	31	14.18131	56.07731	32.99931	34.03982
4	-1	733774	733922	YDR139C	CDS	Verified	RUB1	96	237	137	130	45.68477	109.88012	61.40571	81.43322
4	1	734136	734801	YDR140W	CDS	Verified	MTQ2	180	469	266	285	19.16394	48.64695	26.67361	39.94065
4	-1	734899	739995	YDR141C	CDS	Verified	DOP1	985	1057	1353	1226	13.70276	14.32575	17.72791	22.45021
4	-1	740471	741598	YDR142C	CDS	Verified	PEX7	322	403	325	209	20.24106	24.68044	19.24193	17.29345
4	-1	742040	743872	YDR143C	CDS	Verified	SAN1	855	562	600	523	33.07426	21.18024	21.86066	26.63077
4	-1	744309	746099	YDR144C	CDS	Verified	MKC7	486	478	472	534	19.24098	18.43696	17.60033	27.82853
4	1	746736	748355	YDR145W	CDS	Verified	TAF12	459	497	487	450	20.09019	21.19329	20.07652	25.92639
4	-1	748611	750740	YDR146C	CDS	Verified	SWI5	178	184	124	63	5.92552	5.96754	3.88791	2.76061
4	1	751629	753233	YDR147W	CDS	Verified	EKI1	315	366	411	370	13.91624	15.75299	17.10178	21.51648
4	-1	753673	755064	YDR148C	CDS	Verified	KGD2	1533	749	1263	1162	78.08891	37.1706	60.59525	77.91327
4	1	755626	763872	YDR150W	CDS	Verified	NUM1	1722	1482	1742	1209	14.80552	12.41393	14.10674	13.6828
4	-1	764176	765153	YDR151C	CDS	Verified	CTH1	547	583	608	561	39.65837	41.18004	41.51826	53.53879
4	1	765704	766501	YDR152W	CDS	Verified	GIR2	533	1020	459	403	47.3599	88.2987	38.41353	47.13535
4	-1	766734	767969	YDR153C	CDS	Verified	ENT5	852	782	823	273	48.87734	43.70643	44.46884	20.61526
4	-1	768510	768998	YDR155C	CDS	Verified	CPR1	27071	12146	29026	14076	3925.38149	1715.85843	3964.17457	2686.67384
4	1	769523	769936	YDR156W	CDS	Verified	RPA14	416	466	431	121	71.24911	77.75756	69.52666	27.27907
4	1	770355	771452	YDR158W	CDS	Verified	HOM2	3372	2596	3539	1415	217.75677	163.32753	215.25471	120.28145
4	1	771875	775780	YDR159W	CDS	Verified	SAC3	427	590	422	339	7.75143	10.43462	7.2153	8.1005
4	1	776161	778719	YDR160W	CDS	Verified	SSY1	681	376	538	562	18.86962	10.1502	14.04062	20.49796
4	1	779041	780204	YDR161W	CDS_unchar	Uncharacterized	NA	168	655	284	340	10.23394	38.87276	16.29445	27.2628
4	-1	780388	781098	YDR162C	CDS	Verified	NBP2	215	357	241	172	21.44151	34.68611	22.63716	22.57893
4	1	781421	781948	YDR163W	CDS	Verified	CWC15	90	273	109	132	12.08635	35.71789	13.78691	23.33375
4	-1	782039	784213	YDR164C	CDS	Verified	SEC1	366	467	487	448	11.93186	14.83251	14.95354	19.22487
4	1	784869	786203	YDR165W	CDS	Verified	TRM82	123	356	138	209	6.53296	18.42153	6.90355	14.612
4	-1	786304	789219	YDR166C	CDS	Verified	SEC5	434	424	587	455	10.55331	10.04466	13.44389	14.56359
4	1	789447	790067	YDR167W	CDS	Verified	TAF10	227	987	322	365	25.91915	109.79501	34.6289	54.85874
4	1	790326	791846	YDR168W	CDS	Verified	CDC37	474	795	646	652	22.09711	36.10729	28.36467	40.00948
4	-1	792346	793887	YDR169C	CDS	Verified	STB3	752	478	613	357	34.57959	21.41414	26.54915	21.60869
4	-1	794572	794721	YDR169C-A	CDS_unchar	Uncharacterized	NA	24	46	40	47	11.34505	21.18476	17.80915	29.24497
4	-1	796191	802220	YDR170C	CDS	Verified	SEC7	2153	1418	2171	1829	25.31705	16.24486	24.04457	28.31007
4	1	803193	804515	YDR170W-A	CDS	NA	NA	15	28	14	30	0.80393	1.46203	0.70671	2.11644
4	1	806619	807746	YDR171W	CDS	Verified	HSP42	7676	3465	7189	3078	482.51664	212.20283	425.63156	254.68541
4	1	808322	810379	YDR172W	CDS	Verified	SUP35	1174	1639	1138	1111	40.44913	55.0162	36.92932	50.38639
4	-1	810563	811630	YDR173C	CDS	Verified	ARG82	368	426	404	181	24.43222	27.55468	25.26298	15.81801
4	1	812108	812848	YDR174W	CDS	Verified	HMO1	828	564	825	779	79.23162	52.57968	74.355	98.12141
4	-1	813191	814150	YDR175C	CDS	Verified	RSM24	285	494	270	480	21.05039	35.5478	18.78309	46.6675
4	1	814450	816558	YDR176W	CDS	Verified	NGG1	437	875	467	246	14.69235	28.66081	14.78818	10.88687
4	1	816876	817523	YDR177W	CDS	Verified	UBC1	467	1172	628	653	51.10087	124.94234	64.72307	94.05518
4	1	817948	818493	YDR178W	CDS	Verified	SDH4	2661	1543	2717	1211	345.57209	195.2227	332.33144	207.01225
4	-1	818706	819194	YDR179C	CDS	Verified	CSN9	19	205	16	28	2.75506	28.96023	2.18517	5.34434
4	1	819431	820822	YDR179W-A	CDS_unchar	Uncharacterized	NA	91	204	124	102	4.63541	10.1239	5.94918	6.8392
4	1	821293	825774	YDR180W	CDS	Verified	SCC2	325	492	229	112	5.1416	7.58316	3.41223	2.33233
4	-1	825908	827353	YDR181C	CDS	Verified	SAS4	148	264	173	167	7.25738	12.61225	7.9901	10.77935
4	1	827580	829055	YDR182W	CDS	Verified	CDC1	671	489	677	358	32.23462	22.88651	30.6321	22.63816
4	1	829149	829352	YDR182W-A	CDS_unchar	Uncharacterized	NA	16	37	12	29	5.5613	12.52935	3.92849	13.26821
4	1	829583	830275	YDR183W	CDS	Verified	PLP1	94	270	126	146	9.61792	26.91458	12.1426	19.66365
4	-1	830627	831511	YDR184C	CDS	Verified	ATC1	40	135	38	67	3.20482	10.53774	2.86757	7.06604
4	-1	831932	832471	YDR185C	CDS_unchar	Uncharacterized	NA	132	157	211	111	17.33272	20.08459	26.09535	19.18553
4	-1	832857	835490	YDR186C	CDS	Verified	NA	1561	1486	1010	698	42.02169	38.97266	25.60826	24.73342
4	1	836419	838059	YDR188W	CDS	Verified	CCT6	3625	1624	1987	1601	156.63394	68.3651	80.86558	91.05993
4	1	838390	840390	YDR189W	CDS	Verified	SLY1	642	669	768	470	22.74963	23.09596	25.63236	21.92276
4	-1	840602	841993	YDR190C	CDS	Verified	RVB1	796	1146	853	625	40.54714	56.87251	40.92458	41.90688
4	1	842335	843447	YDR191W	CDS	Verified	HST4	150	367	149	74	9.55614	22.77865	8.94058	6.20556
4	-1	843567	844859	YDR192C	CDS	Verified	NUP42	451	323	392	197	24.7323	17.25683	20.24706	14.22041
4	-1	845950	847944	YDR194C	CDS	Verified	MSS116	350	1051	371	984	12.43975	36.39292	12.41954	46.03591
4	1	848069	848221	YDR194W-A	CDS_unchar	Uncharacterized	NA	1	3	1	2	0.46344	1.35452	0.4365	1.22007
4	1	848597	850198	YDR195W	CDS	Verified	REF2	178	422	215	269	7.87851	18.1973	8.96294	15.67236
4	-1	850272	850997	YDR196C	CDS_unchar	Uncharacterized	NA	291	558	446	455	28.42123	53.09512	41.02728	58.49508
4	1	851226	852395	YDR197W	CDS	Verified	CBS2	168	217	223	267	10.18146	12.81241	12.72898	21.29953
4	-1	852531	853970	YDR198C	CDS	Verified	RKM2	117	175	155	133	5.76116	8.39523	7.18859	8.62052
4	-1	854277	856091	YDR200C	CDS	Verified	VPS64	323	516	334	237	12.61863	19.63949	12.28978	12.18755
4	1	856315	856812	YDR201W	CDS	Verified	SPC19	106	161	98	95	15.09256	22.33333	13.14229	17.80487
4	-1	856896	857951	YDR202C	CDS	Verified	RAV2	484	830	576	394	32.49884	54.29642	36.42781	34.82386
4	1	858135	859142	YDR204W	CDS	Verified	COQ4	1033	601	1059	943	72.66516	41.18803	70.16328	87.31638
4	1	859344	861518	YDR205W	CDS	Verified	MSC2	1454	976	1434	979	47.40144	30.99899	44.03159	42.01148
4	1	862052	864706	YDR206W	CDS	Verified	EBS1	1118	889	900	1242	29.85821	23.13099	22.63875	43.6618
4	-1	865010	867520	YDR207C	CDS	Verified	UME6	665	583	366	261	18.77852	16.03906	9.73439	9.70149
4	1	868222	870561	YDR208W	CDS	Verified	MSS4	787	830	787	559	23.84763	24.503	22.46122	22.2967
4	1	871072	871299	YDR210W	CDS_unchar	Uncharacterized	NA	416	497	288	201	129.37338	150.58391	84.35913	82.28217
4	1	872110	873426	YDR210W-A	CDS	NA	NA	6	5	2	16	0.32304	0.26227	0.10142	1.13391
4	1	872110	873402	YDR210W-B	CDS	NA	NA	6	5	2	16	0.32903	0.26713	0.1033	1.15496
4	1	873404	877423	YDR210W-B	CDS	NA	NA	8	5	1	7	0.14111	0.08592	0.01661	0.16252
4	-1	878657	882619	YDR210C-D	CDS	NA	NA	2	0	0	1	0.03578	0	0	0.02355
4	-1	882621	883925	YDR210C-D	CDS	NA	NA	4	7	3	4	0.21734	0.37055	0.15353	0.28608
4	-1	882603	883925	YDR210C-C	CDS	NA	NA	4	7	3	4	0.21438	0.36551	0.15144	0.28219
4	1	884725	886863	YDR211W	CDS	Verified	GCD6	569	1144	722	583	18.86201	36.94641	22.54244	25.43913
4	1	887230	888909	YDR212W	CDS	Verified	TCP1	981	723	1060	1026	41.40437	29.72939	42.13772	57.00102
4	1	889749	892490	YDR213W	CDS	Verified	UPC2	481	909	589	455	12.43839	22.90095	14.34572	15.48776
4	1	892873	893925	YDR214W	CDS	Verified	AHA1	1160	1358	1621	1553	78.11169	89.08989	102.80851	137.65362
4	1	895032	899003	YDR216W	CDS	Verified	ADR1	1601	1431	1311	823	28.58041	24.88785	22.04286	19.33905
4	-1	899548	903477	YDR217C	CDS	Verified	RAD9	175	352	197	246	3.15742	6.18739	3.34771	5.84234
4	-1	903778	905049	YDR218C	CDS	Verified	SPR28	19	49	26	40	1.05914	2.66113	1.36509	2.93506
4	-1	905452	906849	YDR219C	CDS	Verified	MFB1	191	359	252	158	9.68752	17.73962	12.03837	10.54859
4	1	907327	909435	YDR221W	CDS	Verified	GTB1	915	889	952	935	30.76316	29.11939	30.14635	41.37896
4	1	910051	911298	YDR222W	CDS_unchar	Uncharacterized	NA	266	356	207	460	15.1131	19.70573	11.07721	34.40232
4	1	912096	913499	YDR223W	CDS	Verified	CRF1	431	316	341	457	21.7669	15.54809	16.22041	30.38041
4	-1	914314	914709	YDR224C	CDS	Verified	HTB1	1486	1748	1852	453	266.07867	304.93219	312.3347	106.76959
4	1	915527	915925	YDR225W	CDS	Verified	HTA1	948	453	999	279	168.46973	78.43002	167.21184	65.26433
4	1	916483	917151	YDR226W	CDS	Verified	ADK1	2892	2319	2439	1328	306.51985	239.45928	243.47822	185.27486
4	1	917568	921644	YDR227W	CDS	Verified	SIR4	386	648	432	324	6.71325	10.97972	7.07648	7.41735
4	-1	921923	923803	YDR228C	CDS	Verified	PCF11	443	673	467	297	16.69942	24.71629	16.58069	14.73711
4	1	924782	926143	YDR229W	CDS	Verified	IVY1	397	525	451	260	20.66807	26.62804	22.11433	17.81725
4	-1	926290	926907	YDR231C	CDS	Verified	COX20	495	338	559	578	56.79409	37.78203	60.40846	87.2939
4	1	927449	929095	YDR232W	CDS	Verified	HEM1	1781	903	1296	697	76.67552	37.87487	52.55159	39.49878
4	-1	929467	930354	YDR233C	CDS	Verified	RTN1	2454	2542	3184	1704	195.95124	197.75142	239.46086	179.1023
4	1	931126	933207	YDR234W	CDS	Verified	LYS4	593	832	469	410	20.19577	27.60576	15.04411	18.38009
4	1	933501	935135	YDR235W	CDS	Verified	PRP42	261	490	416	312	11.31903	20.7031	16.99222	17.81072
4	-1	935233	935889	YDR236C	CDS	Verified	FMN1	398	463	477	483	42.95405	48.68248	48.48724	68.61614
4	1	936612	937490	YDR237W	CDS	Verified	MRPL7	199	263	233	498	16.05279	20.66921	17.70278	52.87922
4	-1	937892	940813	YDR238C	CDS	Verified	SEC26	2513	1803	2534	2072	60.98158	42.6258	57.9163	66.18416
4	-1	941054	943417	YDR239C	CDS	Verified	NA	257	244	249	203	7.70854	7.13016	7.03439	8.01481
4	-1	943671	945149	YDR240C	CDS	Verified	SNU56	166	300	188	250	7.95841	14.01232	8.48915	15.77671
4	1	946804	948453	YDR242W	CDS	Verified	AMD2	252	296	166	352	10.82937	12.39267	6.71891	19.91147
4	-1	948515	950281	YDR243C	CDS	Verified	PRP28	208	285	191	201	8.34667	11.14206	7.2189	10.61705
4	1	950560	952398	YDR244W	CDS	Verified	PEX5	463	500	463	402	17.85195	18.78215	16.8141	20.40276
4	1	952797	953978	YDR245W	CDS	Verified	MNN10	665	756	574	497	39.89244	44.18363	32.43164	39.24492
4	1	954285	954944	YDR246W	CDS	Verified	TRS23	250	403	405	547	26.85855	42.18112	40.98128	77.35492
4	1	955130	955330	YDR246W-A	CDS_unchar	Uncharacterized	NA	20	46	26	17	7.05538	15.80952	8.63877	7.89401
4	1	956010	957395	YDR247W	CDS	Verified	VHS1	954	461	657	362	48.80582	22.97707	31.6575	24.37754
4	-1	957755	958336	YDR248C	CDS_unchar	Uncharacterized	NA	202	374	289	554	24.61018	44.3921	33.16266	88.84466
4	-1	958678	959799	YDR249C	CDS_unchar	Uncharacterized	NA	245	491	276	298	15.48316	30.23052	16.42823	24.78951
4	1	960611	963103	YDR251W	CDS	Verified	PAM1	1704	1022	1488	997	48.46562	28.3195	39.86163	37.32651
4	1	963409	963858	YDR252W	CDS	Verified	BTT1	89	97	130	64	14.02374	14.89074	19.29324	13.27431
4	-1	963987	964562	YDR253C	CDS	Verified	MET32	66	111	102	85	8.12471	13.31244	11.82639	13.77339
4	1	965110	966486	YDR254W	CDS	Verified	CHL4	313	429	412	455	16.11747	21.52189	19.98194	30.84054
4	-1	966554	967819	YDR255C	CDS	Verified	RMD5	356	396	461	473	19.93897	21.6082	24.31877	34.87161
4	-1	968130	969677	YDR256C	CDS	Verified	CTA1	307	302	294	452	14.06222	13.47699	12.68384	27.25286
4	-1	969987	971471	YDR257C	CDS	Verified	SET7	227	408	398	363	10.83892	18.97976	17.89909	22.81522
4	-1	971805	974240	YDR258C	CDS	Verified	HSP78	2367	2710	2670	5473	68.89813	76.85092	73.19955	209.69724
4	-1	974628	975779	YDR259C	CDS	Verified	YAP6	25	96	59	67	1.53877	5.75673	3.42038	5.42834
4	-1	976714	977226	YDR260C	CDS	Verified	SWM1	194	260	279	343	26.81457	35.01169	36.32129	62.40528
4	-1	977518	979206	YDR261C	CDS	Verified	EXG2	724	572	600	406	30.39452	23.39502	23.72444	22.43577
4	1	981459	982775	YDR261W-A	CDS	NA	NA	4	7	3	5	0.21536	0.36717	0.15213	0.35435
4	1	981459	982751	YDR261W-B	CDS	NA	NA	4	7	3	5	0.21936	0.37399	0.15495	0.36092
4	1	982753	986772	YDR261W-B	CDS	NA	NA	7	5	1	4	0.12347	0.08592	0.01661	0.09287
4	-1	987531	991040	YDR261C-D	CDS	NA	NA	7	7	4	0	0.14141	0.13777	0.07611	0
4	-1	991042	992346	YDR261C-D	CDS	NA	NA	0	0	0	0	0	0	0	0
4	-1	991024	992346	YDR261C-C	CDS	NA	NA	0	0	0	0	0	0	0	0
4	1	993131	993949	YDR262W	CDS_unchar	Uncharacterized	NA	1021	866	1146	620	88.39512	73.04509	93.44911	70.65653
4	-1	994239	995531	YDR263C	CDS	Verified	DIN7	216	206	106	139	11.84518	11.0059	5.47497	10.03369
4	-1	996026	998320	YDR264C	CDS	Verified	AKR1	2852	2142	3035	3379	88.11569	64.47537	88.31825	137.42003
4	1	998861	999874	YDR265W	CDS	Verified	PEX10	257	200	323	476	17.97139	13.62539	21.2735	43.81406
4	-1	1000101	1002020	YDR266C	CDS	Verified	NA	723	615	588	431	26.70075	22.12743	20.45269	20.95176
4	-1	1002507	1003499	YDR267C	CDS	Verified	CIA1	342	479	397	361	24.42099	33.32294	26.70027	33.93146
4	1	1004001	1005140	YDR268W	CDS	Verified	MSW1	124	197	225	450	7.71264	11.93764	13.18111	36.84276
4	1	1005672	1008686	YDR270W	CDS	Verified	CCC2	616	440	667	914	14.48705	10.08144	14.77451	28.29459
4	1	1009007	1009831	YDR272W	CDS	Verified	GLO2	622	1108	1208	911	53.45925	92.77754	97.78842	103.06447
4	1	1010173	1011270	YDR273W	CDS	Verified	DON1	262	346	161	162	16.91942	21.76861	9.7926	13.77074
4	1	1012249	1012956	YDR275W	CDS	Verified	BSC2	104	318	154	368	10.41565	31.02779	14.52653	48.51311
4	-1	1013473	1013640	YDR276C	CDS	Verified	PMP3	2054	1947	2993	2153	866.91714	800.59653	1189.79427	1196.13251
4	-1	1014398	1015699	YDR277C	CDS	Verified	MTH1	314	470	264	159	17.10035	24.93698	13.54152	11.39805
4	1	1019365	1020417	YDR279W	CDS	Verified	RNH202	69	226	143	125	4.6463	14.82645	9.06947	11.07965
4	1	1020744	1021661	YDR280W	CDS	Verified	RRP45	304	434	283	211	23.48104	32.65909	20.58819	21.45282
4	-1	1022004	1022318	YDR281C	CDS	Verified	PHM6	22	35	14	16	4.9522	7.67564	2.96819	4.74083
4	-1	1023508	1024752	YDR282C	CDS_unchar	Uncharacterized	NA	97	228	147	219	5.52445	12.65093	7.88538	16.41796
4	-1	1025067	1030046	YDR283C	CDS	Verified	GCN2	881	1310	934	922	12.54391	18.17184	12.52541	17.2801
4	-1	1030547	1031416	YDR284C	CDS	Verified	DPP1	916	893	967	775	74.65564	70.90702	74.23038	83.14325
4	1	1032433	1035060	YDR285W	CDS	Verified	ZIP1	110	152	95	122	2.96793	3.99554	2.4142	4.3329
4	-1	1035228	1035572	YDR286C	CDS_unchar	Uncharacterized	NA	76	97	99	277	15.62	19.4227	19.16419	74.93854
4	1	1035992	1036870	YDR287W	CDS	Verified	INM2	325	302	349	535	26.21687	23.73423	26.51618	56.80799
4	1	1037192	1038103	YDR288W	CDS	Verified	NSE3	242	284	257	316	18.81512	21.51199	18.8197	32.33976
4	-1	1038277	1039506	YDR289C	CDS	Verified	RTT103	208	467	244	161	11.9907	26.22822	13.24827	12.21702
4	1	1039725	1042958	YDR291W	CDS_unchar	Uncharacterized	HRQ1	426	740	558	623	9.3402	15.80697	11.52308	17.98012
4	-1	1043143	1045008	YDR292C	CDS	Verified	SRP101	417	596	569	555	15.84568	22.06438	20.36456	27.76041
4	-1	1045637	1049389	YDR293C	CDS	Verified	SSD1	5726	2780	5542	4504	108.18305	51.17092	98.61941	112.01195
4	-1	1050456	1052225	YDR294C	CDS	Verified	DPL1	1203	889	1280	848	48.19243	34.69649	48.296	44.71643
4	-1	1052620	1054644	YDR295C	CDS	Verified	HDA2	281	416	311	164	9.83938	14.1914	10.25675	7.55898
4	1	1055209	1055889	YDR296W	CDS	Verified	MHR1	170	271	188	501	17.70061	27.49028	18.43678	68.66496
4	1	1056548	1057597	YDR297W	CDS	Verified	SUR2	535	432	301	230	36.12858	28.42179	19.14484	20.44481
4	-1	1058173	1058811	YDR298C	CDS	Verified	ATP5	829	829	883	754	91.98989	89.62119	92.28567	110.13238
4	1	1059624	1061228	YDR299W	CDS	Verified	BFR2	20	309	28	113	0.88357	13.29966	1.16508	6.57125
4	-1	1061502	1062788	YDR300C	CDS	Verified	PRO1	301	550	365	403	16.58343	29.52169	18.94038	29.22611
4	1	1063349	1067422	YDR301W	CDS	Verified	CFT1	729	779	630	487	12.68799	13.20911	10.32747	11.15713
4	1	1067728	1068387	YDR302W	CDS	Verified	GPI11	101	136	75	89	10.85085	14.23482	7.58913	12.58608
4	-1	1068726	1071383	YDR303C	CDS	Verified	RSC3	537	702	503	385	14.32537	18.2448	12.63826	13.51918
4	-1	1071877	1072554	YDR304C	CDS	Verified	CPR5	1624	1876	1916	1594	169.84109	191.14378	188.7297	219.43362
4	-1	1072743	1073309	YDR305C	CDS	Verified	HNT2	206	277	242	271	25.76147	33.74844	28.50406	44.60985
4	-1	1073399	1073485	YDR305C	CDS	Verified	HNT2	21	43	32	20	17.11538	34.14336	24.56434	21.45632
4	-1	1073732	1075168	YDR306C	CDS_unchar	Uncharacterized	NA	563	855	801	661	27.78037	41.10232	37.22633	42.9328
4	1	1075862	1077850	YDR307W	CDS_unchar	Uncharacterized	NA	481	660	452	430	17.14734	22.92272	15.17673	20.178
4	-1	1078024	1078446	YDR308C	CDS	Verified	SRB7	44	167	89	152	7.37562	27.27301	14.05155	33.53882
4	-1	1079045	1080196	YDR309C	CDS	Verified	GIC2	838	734	495	268	51.5796	44.01499	28.69638	21.71335
4	-1	1081125	1084313	YDR310C	CDS	Verified	SUM1	582	517	427	275	12.94061	11.19936	8.94227	8.04864
4	1	1085063	1086991	YDR311W	CDS	Verified	TFB1	355	592	380	289	13.04916	21.20052	13.15606	13.98332
4	1	1087579	1088940	YDR312W	CDS	Verified	SSF2	29	174	36	103	1.50976	8.82529	1.76522	7.05837
4	-1	1089217	1090077	YDR313C	CDS	Verified	PIB1	373	444	338	252	30.71794	35.62352	26.2173	27.31756
4	-1	1090431	1092509	YDR314C	CDS	Verified	RAD34	127	257	179	131	4.33147	8.53956	5.75007	5.88114
4	-1	1092739	1093584	YDR315C	CDS	Verified	IPK1	66	170	164	180	5.53172	13.88147	12.94637	19.85851
4	1	1093761	1095176	YDR316W	CDS	Verified	OMS1	72	317	181	261	3.60542	15.46511	8.53669	17.2037
4	1	1096062	1097384	YDR316W-A	CDS	NA	NA	0	0	0	0	0	0	0	0
4	1	1096062	1097366	YDR316W-B	CDS	NA	NA	0	0	0	0	0	0	0	0
4	1	1097368	1101330	YDR316W-B	CDS	NA	NA	0	0	0	0	0	0	0	0
4	1	1102182	1103426	YDR317W	CDS	Verified	HIM1	154	211	162	216	8.77077	11.70766	8.69001	16.19306
4	1	1103756	1103807	YDR318W	CDS	Verified	MCM21	6	5	6	7	8.18153	6.64238	7.70588	12.56433
4	1	1103891	1104945	YDR318W	CDS	Verified	MCM21	130	250	198	180	8.7373	16.36985	12.53393	15.92446
4	-1	1105001	1105825	YDR319C	CDS_unchar	Uncharacterized	YFT2	273	430	453	468	23.46363	36.00572	36.67066	52.9464
4	-1	1106093	1108099	YDR320C	CDS	Verified	SWA2	357	492	498	354	12.61268	16.93459	16.57129	16.46268
4	-1	1108278	1108496	YDR320C-A	CDS	Verified	DAD4	131	305	206	145	42.41443	96.20835	62.81994	61.79715
4	1	1108700	1109845	YDR321W	CDS	Verified	ASP1	605	658	634	358	37.43322	39.66416	36.94699	29.15701
4	1	1110587	1111690	YDR322W	CDS	Verified	MRPL35	131	250	160	374	8.41373	15.64329	9.67889	31.61892
4	-1	1112001	1112291	YDR322C-A	CDS	Verified	TIM11	347	831	451	323	84.55181	197.27183	103.5042	103.59865
4	-1	1112478	1114025	YDR323C	CDS	Verified	PEP7	160	398	190	214	7.32884	17.76107	8.19704	12.9029
4	-1	1114431	1116761	YDR324C	CDS	Verified	UTP4	67	225	120	206	2.03807	6.66803	3.43806	8.2484
4	1	1117122	1120229	YDR325W	CDS	Verified	YCG1	215	414	292	179	4.90505	9.20188	6.27446	5.37547
4	-1	1120605	1124921	YDR326C	CDS	Verified	YSP2	1541	833	1228	829	25.31087	13.32969	18.99725	17.92326
4	-1	1125430	1126014	YDR328C	CDS	Verified	SKP1	825	980	748	1062	99.99643	115.72501	85.39259	169.43893
4	-1	1126266	1127591	YDR329C	CDS	Verified	PEX3	725	840	780	510	38.76867	43.76156	39.28489	35.89808
4	1	1127868	1129370	YDR330W	CDS	Verified	UBX5	984	685	821	564	46.42186	31.48391	36.48032	35.02391
4	1	1129584	1130819	YDR331W	CDS	Verified	GPI8	273	372	353	293	15.6614	20.79129	19.07351	22.12553
4	1	1130997	1133066	YDR332W	CDS	Verified	IRC3	199	419	294	408	6.81662	13.98301	9.48531	18.39646
4	-1	1133256	1135427	YDR333C	CDS_unchar	Uncharacterized	NA	977	1026	970	711	31.89489	32.63207	29.82541	30.55303
4	1	1135928	1140472	YDR334W	CDS	Verified	SWR1	1106	912	1080	549	17.25471	13.86175	15.86954	11.27413
4	1	1141163	1144837	YDR335W	CDS	Verified	MSN5	1263	1126	1586	1299	24.3687	21.16597	28.82175	32.99107
4	1	1145087	1146031	YDR336W	CDS_unchar	Uncharacterized	NA	116	370	173	282	8.70387	27.04749	12.22612	27.85235
4	1	1146314	1147174	YDR337W	CDS	Verified	MRPS28	131	161	146	293	10.78834	12.91754	11.32463	31.76209
4	-1	1147374	1149461	YDR338C	CDS_unchar	Uncharacterized	NA	732	740	534	380	24.85805	24.48264	17.0799	16.98626
4	-1	1149946	1150515	YDR339C	CDS	Verified	FCF1	149	382	231	212	18.53522	46.29622	27.06522	34.71407
4	-1	1151798	1153621	YDR341C	CDS	Verified	NA	616	1066	889	851	23.94651	40.37285	32.55003	43.5461
4	-1	1154211	1155923	YDR342C	CDS	Verified	HXT7	46	17	88	6	1.90409	0.68556	3.43083	0.32692
4	-1	1159603	1161315	YDR343C	CDS	Verified	HXT6	3	1	0	0	0.12418	0.04033	0	0
4	-1	1162952	1164655	YDR345C	CDS	Verified	HXT3	524	955	345	1566	21.8046	38.71603	13.52147	85.77618
4	-1	1167209	1168654	YDR346C	CDS	Verified	SVF1	336	503	392	559	16.47621	24.03016	18.10474	36.08179
4	1	1169173	1170138	YDR347W	CDS	Verified	MRP1	334	218	314	580	24.51635	15.58965	21.70836	56.03965
4	-1	1170321	1171820	YDR348C	CDS_unchar	Uncharacterized	NA	653	422	426	287	30.86799	19.43472	18.96674	17.8581
4	-1	1172381	1174171	YDR349C	CDS	Verified	YPS7	1074	900	969	1158	42.52018	34.71394	36.13288	60.34726
4	-1	1176333	1178168	YDR350C	CDS	Verified	ATP22	464	678	496	593	17.91974	25.51021	18.04195	30.14578
4	1	1178660	1181254	YDR351W	CDS	Verified	SBE2	490	582	466	392	13.38891	15.49325	11.99287	14.09916
4	1	1181795	1182748	YDR352W	CDS_unchar	Uncharacterized	NA	451	408	465	384	33.52082	29.54397	32.5521	37.56881
4	1	1183293	1184252	YDR353W	CDS	Verified	TRR1	1723	814	1352	821	127.26251	58.57472	94.05457	79.82087
4	1	1184741	1185883	YDR354W	CDS	Verified	TRP4	452	308	551	299	28.04004	18.61493	32.19436	24.41572
4	1	1186101	1188935	YDR356W	CDS	Verified	SPC110	146	296	152	68	3.65163	7.21266	3.58068	2.23872
4	-1	1189193	1189561	YDR357C	CDS_unchar	Uncharacterized	NA	40	161	109	98	7.68635	30.14092	19.72761	24.78816
4	1	1190053	1191726	YDR358W	CDS	Verified	GGA1	1082	1159	1536	811	45.83088	47.82831	61.27879	45.21785
4	-1	1191930	1194878	YDR359C	CDS	Verified	EAF1	521	515	356	300	12.52707	12.06395	8.06213	9.49491
4	-1	1195405	1196256	YDR361C	CDS	Verified	BCP1	199	628	245	361	16.56151	50.91867	19.20441	39.54687
4	-1	1196672	1198690	YDR362C	CDS	Verified	TFC6	396	493	420	634	13.90738	16.86816	13.89272	29.30876
4	1	1199176	1200546	YDR363W	CDS	Verified	ESC2	104	214	184	255	5.37876	10.78284	8.96303	17.3599
4	1	1202121	1202390	YDR363W-A	CDS	Verified	SEM1	190	884	388	522	49.89721	226.17549	95.97153	180.44767
4	-1	1202836	1204203	YDR364C	CDS	Verified	CDC40	216	251	329	387	11.19577	12.6749	16.06143	26.40398
4	-1	1204490	1206376	YDR365C	CDS	Verified	ESF1	222	1156	307	783	8.34195	42.31974	10.86528	38.72883
4	1	1206990	1208312	YDR365W-A	CDS	NA	NA	0	0	0	0	0	0	0	0
4	1	1206990	1208294	YDR365W-B	CDS	NA	NA	0	0	0	0	0	0	0	0
4	1	1208296	1212258	YDR365W-B	CDS	NA	NA	4	9	9	8	0.07157	0.15688	0.15167	0.18841
4	-1	1212431	1212829	YDR366C	CDS_unchar	Uncharacterized	NA	16	74	27	42	2.84337	12.81197	4.51924	9.82474
4	1	1212841	1212870	YDR367W	CDS_unchar	Uncharacterized	KEI1	2	20	13	7	4.7271	46.05383	28.93987	21.77817
4	1	1212972	1213607	YDR367W	CDS_unchar	Uncharacterized	KEI1	221	421	324	381	24.63892	45.72798	34.0222	55.91295
4	1	1213897	1214835	YDR368W	CDS	Verified	YPR1	2474	1915	3428	3161	186.81878	140.88353	243.80896	314.19803
4	-1	1215009	1217573	YDR369C	CDS	Verified	XRS2	241	317	302	292	6.66218	8.53746	7.8631	10.62527
4	-1	1217775	1219103	YDR370C	CDS_unchar	Uncharacterized	NA	182	395	274	283	9.7103	20.5319	13.76892	19.87495
4	1	1219406	1220941	YDR371W	CDS_unchar	Uncharacterized	CTS2	262	378	385	409	12.09474	17.00034	16.73956	24.85288
4	-1	1221105	1222142	YDR372C	CDS	Verified	VPS74	623	1018	749	825	42.5576	67.74971	48.19022	74.18244
4	1	1222752	1223324	YDR373W	CDS	Verified	FRQ1	427	802	402	342	52.83962	96.68894	46.85391	55.7078
4	-1	1223467	1224387	YDR374C	CDS_unchar	Uncharacterized	NA	23	97	19	11	1.77074	7.27561	1.37774	1.11475
4	1	1224750	1225019	YDR374W-A	CDS_unchar	Uncharacterized	NA	157	183	160	257	41.23085	46.8214	39.57589	88.8411
4	-1	1225159	1226529	YDR375C	CDS	Verified	BCS1	301	356	277	591	15.56738	17.93782	13.49326	40.23413
4	1	1226815	1228296	YDR376W	CDS	Verified	ARH1	272	351	325	410	13.01389	16.36123	14.64568	25.82142
4	1	1228604	1228909	YDR377W	CDS	Verified	ATP17	398	608	390	473	92.22488	137.25848	85.11726	144.27273
4	-1	1229342	1229602	YDR378C	CDS	Verified	LSM6	376	808	384	603	102.14892	213.85918	98.25737	215.63604
4	1	1230160	1233189	YDR379W	CDS	Verified	RGA2	671	882	717	561	15.70241	20.10865	15.80342	17.28084
4	-1	1233271	1233510	YDR379C-A	CDS_unchar	Uncharacterized	NA	117	276	247	247	34.56695	79.44286	68.73219	96.05727
4	1	1234211	1236118	YDR380W	CDS	Verified	ARO10	4623	1143	1762	514	171.80348	41.38328	61.67398	25.14371
4	1	1236551	1236835	YDR381W	CDS	Verified	YRA1	932	1929	1063	1569	231.8769	467.56759	249.09376	513.83376
4	1	1237602	1237997	YDR381W	CDS	Verified	YRA1	869	2039	1167	1633	155.60051	355.69608	196.81134	384.88904
4	-1	1238305	1238623	YDR381C-A	CDS	Verified	NA	62	287	133	262	13.78121	62.15102	27.84424	76.65759
4	-1	1238818	1238843	YDR381C-A	CDS	Verified	NA	0	5	1	0	0	13.28476	2.56863	0
4	1	1239485	1239817	YDR382W	CDS	Verified	RPP2B	7419	6254	5056	1521	1579.74711	1297.3904	1013.9984	426.31393
4	-1	1239953	1240669	YDR383C	CDS	Verified	NKP1	109	511	227	194	10.77938	49.23328	21.14371	25.25382
4	-1	1241197	1242024	YDR384C	CDS	Verified	ATO3	352	616	531	363	30.14385	51.39341	42.82907	40.91861
4	1	1243223	1245751	YDR385W	CDS	Verified	EFT2	17	28	25	37	0.47664	0.76483	0.66018	1.36552
4	1	1246077	1247975	YDR386W	CDS	Verified	MUS81	106	435	158	244	3.95792	15.82418	5.55657	11.99249
4	-1	1248147	1249814	YDR387C	CDS_unchar	Uncharacterized	NA	1122	732	932	1311	47.69614	30.31601	37.31593	73.35863
4	1	1250179	1251627	YDR388W	CDS	Verified	RVS167	1979	873	1248	1181	96.84202	41.62008	57.52023	76.07221
4	1	1252530	1254494	YDR389W	CDS	Verified	SAC7	807	935	576	345	29.12041	32.87048	19.57647	16.38706
4	-1	1254930	1256840	YDR390C	CDS	Verified	UBA2	331	581	531	282	12.28157	21.00257	18.55702	13.77314
4	-1	1257351	1258049	YDR391C	CDS_unchar	Uncharacterized	NA	1031	1036	1601	1455	104.58464	102.38577	152.96378	194.28102
4	1	1258689	1259702	YDR392W	CDS	Verified	SPT3	315	767	451	387	22.02719	52.25339	29.70387	35.62194
4	1	1259894	1261264	YDR393W	CDS	Verified	SHE9	201	690	244	407	10.39549	34.76712	11.88576	27.70777
4	1	1261674	1262960	YDR394W	CDS	Verified	RPT3	2488	2426	2844	2120	137.075	130.21748	147.57931	153.7453
4	1	1263317	1266151	YDR395W	CDS	Verified	SXM1	794	892	1054	771	19.85884	21.73546	24.82916	25.38317
4	-1	1266359	1266762	YDR397C	CDS	Verified	NCB2	93	375	154	156	16.32255	64.12198	25.45739	36.04025
4	-1	1266855	1266891	YDR397C	CDS	Verified	NCB2	10	38	22	9	19.16394	70.9478	39.70959	22.70311
4	1	1267464	1269395	YDR398W	CDS	Verified	UTP5	117	758	179	311	4.29403	27.10311	6.18757	15.02442
4	1	1270061	1270726	YDR399W	CDS	Verified	HPT1	52	252	194	244	5.53625	26.13866	19.45369	34.19481
4	1	1271056	1272078	YDR400W	CDS	Verified	URH1	265	371	279	280	18.36778	25.05274	18.2139	25.54624
4	-1	1272227	1273696	YDR402C	CDS	Verified	DIT2	190	85	82	87	9.16479	3.99447	3.72538	5.52391
4	1	1274595	1276205	YDR403W	CDS	Verified	DIT1	171	206	124	371	7.52639	8.83342	5.14044	21.49428
4	-1	1276647	1277162	YDR404C	CDS	Verified	RPB7	585	648	845	628	80.38825	86.75257	109.36578	113.59376
4	1	1277639	1278430	YDR405W	CDS	Verified	MRP20	299	289	263	453	26.76902	25.2075	22.17711	53.38479
4	1	1279203	1283792	YDR406W	CDS	Verified	PDR15	5353	1200	3258	3999	82.69343	18.06033	47.40376	81.31736
4	-1	1284062	1287931	YDR407C	CDS	Verified	TRS120	1318	1293	1102	926	24.14854	23.08047	19.01713	22.33287
4	-1	1288208	1288852	YDR408C	CDS	Verified	ADE8	645	1269	707	973	70.90656	135.91236	73.20389	140.79838
4	1	1289399	1292113	YDR409W	CDS	Verified	SIZ1	447	384	226	127	11.67412	9.77054	5.55921	4.36595
4	-1	1292365	1293084	YDR410C	CDS	Verified	STE14	518	690	486	359	51.01333	66.20238	45.07941	46.53787
4	-1	1293362	1294387	YDR411C	CDS	Verified	DFM1	601	485	819	329	41.53494	32.65513	53.31028	29.92906
4	1	1294686	1295393	YDR412W	CDS_unchar	Uncharacterized	RRP17	73	374	101	116	7.31099	36.49181	9.52714	15.29218
4	-1	1295591	1296679	YDR414C	CDS	Verified	ERD1	282	322	314	225	18.36148	20.42608	19.25645	19.28409
4	-1	1297030	1298154	YDR415C	CDS_unchar	Uncharacterized	NA	322	377	464	342	20.29503	23.14973	27.54482	28.37384
4	1	1298425	1301004	YDR416W	CDS	Verified	SYF1	319	804	442	345	8.76713	21.52749	11.44134	12.48084
4	1	1301609	1302106	YDR418W	CDS	Verified	RPL12B	1480	1594	1974	1488	210.72633	221.11388	264.72335	278.88049
4	1	1303167	1305065	YDR419W	CDS	Verified	RAD30	310	553	410	414	11.57506	20.11672	14.41894	20.34792
4	1	1306260	1311668	YDR420W	CDS	Verified	HKR1	720	985	539	398	9.43848	12.57987	6.65497	6.86769
4	1	1312033	1314885	YDR421W	CDS	Verified	ARO80	458	664	624	771	11.38283	16.07768	14.60687	25.22302
4	-1	1315319	1317766	YDR422C	CDS	Verified	SIP1	1049	880	837	801	30.38439	24.83295	22.83434	30.53976
4	-1	1318039	1319268	YDR423C	CDS	Verified	CAD1	423	440	393	352	24.38494	24.71181	21.3384	26.71051
4	-1	1319380	1319610	YDR424C	CDS	Verified	DYN2	92	491	267	218	28.23984	146.83397	77.19225	88.08238
4	-1	1319691	1319713	YDR424C	CDS	Verified	DYN2	2	35	14	9	6.16579	105.12288	40.65132	36.52239
4	-1	1319810	1319834	YDR424C	CDS	Verified	DYN2	6	37	14	9	17.01757	102.23951	37.39921	33.6006
4	1	1320057	1321934	YDR425W	CDS	Verified	SNX41	294	531	464	234	11.10039	19.53242	16.50049	11.6296
4	1	1322198	1323379	YDR427W	CDS	Verified	RPN9	859	1340	1402	1237	51.53023	78.31489	79.21455	97.678
4	-1	1323447	1324232	YDR428C	CDS	Verified	BNA7	147	187	126	193	13.26115	16.43524	10.70588	22.91814
4	-1	1324470	1325294	YDR429C	CDS	Verified	TIF35	387	593	426	431	33.26162	49.6544	34.48499	48.76047
4	-1	1325494	1328463	YDR430C	CDS	Verified	CYM1	643	465	534	731	15.35115	10.81567	12.00768	22.97235
4	1	1328776	1330020	YDR432W	CDS	Verified	NPL3	2470	2268	1525	683	140.67406	125.84348	81.80407	51.20306
4	1	1331230	1332834	YDR434W	CDS	Verified	GPI17	950	1301	800	571	41.96962	55.9963	33.28813	33.20516
4	-1	1332976	1333962	YDR435C	CDS	Verified	PPM1	601	451	661	629	43.17613	31.56577	44.72586	59.48097
4	1	1334814	1336946	YDR436W	CDS	Verified	PPZ2	2036	728	1621	973	67.68203	23.57749	50.75357	42.57616
4	1	1337345	1337767	YDR437W	CDS	Verified	GPI19	120	85	103	91	20.11534	13.88147	16.2619	20.07916
4	1	1338267	1339379	YDR438W	CDS	Verified	THI74	483	436	405	410	30.77077	27.06128	24.30157	34.38217
4	1	1339669	1340712	YDR439W	CDS	Verified	LRS4	129	153	123	130	8.76144	10.1239	7.86827	11.62217
4	1	1342486	1344234	YDR440W	CDS	Verified	DOT1	115	170	107	126	4.66224	6.71454	4.08572	6.72396
4	-1	1344510	1345055	YDR441C	CDS	Verified	APT2	134	195	129	188	17.40198	24.6717	15.77871	32.13733
4	-1	1345669	1349931	YDR443C	CDS	Verified	SSN2	677	420	594	472	11.26055	6.80599	9.30563	10.33407
4	1	1350283	1352346	YDR444W	CDS_unchar	Uncharacterized	NA	217	335	278	262	7.45481	11.21223	8.99517	11.84776
4	1	1353718	1354626	YDR446W	CDS	Verified	ECM11	7	40	13	4	0.54604	3.03986	0.95511	0.41072
4	-1	1354822	1355229	YDR447C	CDS	Verified	RPS17B	145	750	244	449	25.19964	126.98667	39.93964	102.71426
4	-1	1355544	1355546	YDR447C	CDS	Verified	RPS17B	0	3	2	1	0	69.08075	44.52287	31.11167
4	1	1356058	1357362	YDR448W	CDS	Verified	ADA2	241	537	267	210	13.09462	28.42633	13.66392	15.01943
4	-1	1357573	1358895	YDR449C	CDS	Verified	UTP6	44	142	70	170	2.35819	7.41456	3.53356	11.99316
4	1	1359916	1359962	YDR450W	CDS	Verified	RPS18A	1	4	2	2	1.50865	5.87921	2.84189	3.9717
4	1	1360398	1360791	YDR450W	CDS	Verified	RPS18A	819	1934	1110	780	147.39207	339.0918	188.14869	184.77488
4	-1	1361113	1362174	YDR451C	CDS	Verified	YHP1	224	185	232	240	14.95581	12.03384	14.58942	21.09266
4	1	1362871	1364895	YDR452W	CDS	Verified	PPN1	2441	2583	2500	2382	85.47305	88.11633	82.44976	109.78962
4	-1	1365065	1365655	YDR453C	CDS	Verified	TSA2	164	77	271	158	19.67627	9.00037	30.6236	24.95251
4	-1	1366257	1366820	YDR454C	CDS	Verified	GUK1	618	1199	941	591	77.69549	146.85783	111.42559	97.80317
4	1	1367478	1369379	YDR456W	CDS	Verified	NHX1	1882	1398	2229	1805	70.16096	50.77544	78.26615	88.57502
4	1	1369783	1379589	YDR457W	CDS	Verified	TOM1	3505	3527	4179	3212	25.34185	24.84427	28.45841	30.56919
4	-1	1380048	1382039	YDR458C	CDS	Verified	HEH2	262	415	353	291	9.32606	14.39182	11.83477	13.63478
4	-1	1382312	1383436	YDR459C	CDS	Verified	PFA5	437	499	491	467	27.54326	30.64115	29.14764	38.7444
4	1	1383804	1384769	YDR460W	CDS	Verified	TFB3	290	768	361	257	21.28665	54.92134	24.9577	24.83136
4	1	1385169	1385279	YDR461W	CDS	Verified	MFA1	482	2043	647	266	307.90057	1271.45919	389.27431	223.66767
4	-1	1385517	1385759	YDR461C-A	CDS_unchar	Uncharacterized	NA	344	678	535	493	100.37801	192.74382	147.03541	189.35867
4	1	1386066	1386509	YDR462W	CDS	Verified	MRPL28	244	329	232	346	38.96667	51.18821	34.89631	72.73403
4	1	1386809	1388368	YDR463W	CDS	Verified	STP1	905	815	823	511	41.1349	36.09026	35.233	30.5732
4	1	1388865	1393172	YDR464W	CDS	Verified	SPP41	436	784	448	289	7.17624	12.5718	6.94507	6.26133
4	-1	1393329	1394567	YDR465C	CDS	Verified	RMT2	87	574	107	198	4.97891	32.00351	5.76749	14.91552
4	1	1395114	1397810	YDR466W	CDS	Verified	PKH3	620	550	652	587	16.30036	14.08766	16.14511	20.31429
4	-1	1398019	1398693	YDR468C	CDS	Verified	TLG1	175	511	301	268	18.38318	52.29669	29.78086	37.05745
4	1	1399008	1399535	YDR469W	CDS	Verified	SDC1	48	222	116	76	6.44605	29.04531	14.67231	13.43458
4	-1	1399699	1401207	YDR470C	CDS	Verified	UGO1	297	467	332	344	13.95576	21.37887	14.69343	21.27716
4	1	1401763	1401793	YDR471W	CDS	Verified	RPL27B	22	89	112	27	50.32079	198.3286	241.28525	81.29178
4	1	1402178	1402557	YDR471W	CDS	Verified	RPL27B	288	871	723	805	53.73971	158.34035	127.06594	197.72284
4	1	1402912	1403035	snR13	snoRNA	NA	SNR13	523	14903	4238	4306	299.06558	8302.50321	2282.51535	3241.13326
4	1	1403315	1404166	YDR472W	CDS	Verified	TRS31	289	675	406	255	24.05164	54.72947	31.82445	27.93477
4	-1	1404438	1405847	YDR473C	CDS	Verified	PRP3	124	487	189	184	6.23575	23.8598	8.95194	12.17989
4	-1	1407457	1410087	YDR475C	CDS	Verified	JIP4	829	623	585	401	22.3419	16.35778	14.84942	14.22552
4	-1	1410446	1411120	YDR476C	CDS_unchar	Uncharacterized	NA	1557	1006	1768	748	163.5578	102.9559	174.92542	103.42901
4	1	1412366	1414267	YDR477W	CDS	Verified	SNF1	894	435	624	504	33.32832	15.79922	21.91031	24.7323
4	1	1414568	1415164	YDR478W	CDS	Verified	SNM1	42	123	52	81	4.9884	14.23272	5.81706	12.66354
4	-1	1415203	1416867	YDR479C	CDS	Verified	PEX29	616	433	704	560	26.2333	17.96514	28.23793	31.39195
4	1	1417392	1418363	YDR480W	CDS	Verified	DIG2	265	393	205	154	19.33152	27.9308	14.08517	14.78764
4	-1	1418543	1420243	YDR481C	CDS	Verified	PHO8	3018	2396	1652	646	125.806	97.30598	64.86048	35.44645
4	-1	1420424	1420831	YDR482C	CDS	Verified	CWC21	272	440	249	222	47.27104	74.49885	40.75807	50.78522
4	1	1421150	1422478	YDR483W	CDS	Verified	KRE2	2269	1663	2762	2463	121.05868	86.4419	138.79478	172.97525
4	1	1422756	1424681	YDR484W	CDS	Verified	VPS52	212	374	275	163	7.80488	13.41443	9.53566	7.89907
4	-1	1424813	1427200	YDR485C	CDS	Verified	VPS72	231	421	297	226	6.85905	12.17881	8.30609	8.83321
4	-1	1427424	1428113	YDR486C	CDS	Verified	VPS60	213	515	375	484	21.88855	51.56027	36.29582	65.46977
4	-1	1428347	1428973	YDR487C	CDS	Verified	RIB3	1092	1185	1300	1062	123.49277	130.55931	138.46827	158.08895
4	-1	1429181	1430782	YDR488C	CDS	Verified	PAC11	423	141	179	124	18.72252	6.08014	7.46217	7.22443
4	1	1431005	1431889	YDR489W	CDS	Verified	SLD5	222	240	272	110	17.78673	18.73376	20.5258	11.60096
4	-1	1431961	1434261	YDR490C	CDS	Verified	PKH1	1317	757	1078	669	40.58407	22.7267	31.28791	27.13651
4	1	1434917	1435867	YDR492W	CDS	Verified	IZH1	250	582	282	549	18.64	42.27655	19.80355	53.88109
4	1	1436210	1436581	YDR493W	CDS_unchar	Uncharacterized	AIM8	60	201	115	254	11.43654	37.32589	20.64569	63.72874
4	1	1436923	1438008	YDR494W	CDS	Verified	RSM28	156	388	187	468	10.18547	24.68078	11.49969	40.22171
4	-1	1438108	1441143	YDR495C	CDS	Verified	VPS3	180	306	293	244	4.20395	6.96268	6.44526	7.50123
4	-1	1441426	1443396	YDR496C	CDS	Verified	PUF6	36	295	134	213	1.2951	10.33933	4.54038	10.08643
4	-1	1443706	1445460	YDR497C	CDS	Verified	ITR1	3076	2216	4017	6606	124.2784	87.22675	152.86186	351.32253
4	-1	1445836	1446987	YDR498C	CDS	Verified	SEC20	563	611	728	556	34.65312	36.63918	42.20397	45.0471
4	1	1447823	1450066	YDR499W	CDS	Verified	LCD1	131	344	220	157	4.13938	10.58992	6.54748	6.53012
4	-1	1450191	1450450	YDR500C	CDS	Verified	RPL37B	1085	2243	1262	844	295.89854	595.95431	324.16076	302.97978
4	-1	1450840	1450846	YDR500C	CDS	Verified	RPL37B	3	4	2	0	30.38853	39.47471	19.08123	0
4	1	1451346	1452911	YDR501W	CDS	Verified	PLM2	347	385	131	159	15.71174	16.98345	5.58668	9.47654
4	-1	1453303	1454457	YDR502C	CDS	Verified	SAM2	693	436	637	1202	42.54394	26.07724	36.83256	97.13305
4	-1	1455035	1455859	YDR503C	CDS	Verified	LPP1	298	309	327	258	25.61231	25.87388	26.47087	29.1884
4	-1	1456304	1456687	YDR504C	CDS	Verified	SPG3	27	52	50	37	4.98562	9.35468	8.69587	8.99322
4	-1	1456688	1459213	YDR505C	CDS	Verified	PSP1	1213	1104	1176	785	34.04975	30.19206	31.09198	29.00553
4	-1	1459721	1461547	YDR506C	CDS_unchar	Uncharacterized	NA	180	505	287	432	6.98587	19.09457	10.49102	22.06936
4	-1	1462351	1465779	YDR507C	CDS	Verified	GIN4	452	499	283	105	9.34668	10.05287	5.5118	2.85803
4	-1	1466446	1468437	YDR508C	CDS	Verified	GNP1	7640	5417	5518	2874	271.95087	187.85663	184.9979	134.66104
4	1	1469393	1469698	YDR510W	CDS	Verified	SMT3	1007	1331	1202	653	233.34284	300.47868	262.33575	199.17568
4	1	1470010	1470411	YDR511W	CDS	Verified	ACN9	120	344	225	430	21.16614	59.11387	37.37928	99.83595
4	-1	1470493	1471056	YDR512C	CDS	Verified	EMI1	243	611	560	583	30.55017	74.83748	66.31066	96.47927
4	1	1471010	1471441	YDR513W	CDS	Verified	GRX2	2525	2388	4021	1951	414.44229	381.86303	621.6197	421.51989
4	-1	1471541	1472992	YDR514C	CDS_unchar	Uncharacterized	NA	125	296	150	125	6.10422	14.08258	6.89921	8.03504
4	1	1473422	1474765	YDR515W	CDS	Verified	SLF1	98	249	131	160	5.17027	12.79844	6.50948	11.11131
4	-1	1474967	1476469	YDR516C	CDS	Verified	EMI2	12588	4025	12686	3269	593.86015	184.99668	563.68979	203.00208
4	1	1477232	1478350	YDR517W	CDS	Verified	GRH1	2117	962	1330	776	134.14584	59.38845	79.37724	64.72561
4	1	1478601	1480154	YDR518W	CDS	Verified	EUG1	583	524	374	298	26.60137	23.29364	16.07293	17.89822
4	1	1480418	1480825	YDR519W	CDS	Verified	FPR2	295	430	367	497	51.26823	72.80569	60.07314	113.69484
4	-1	1481078	1483396	YDR520C	CDS_unchar	Uncharacterized	URC2	207	342	222	236	6.32931	10.18785	6.39332	9.49852
4	-1	1483788	1485296	YDR522C	CDS	Verified	SPS2	49	150	67	156	2.30247	6.86687	2.96524	9.64895
4	-1	1485559	1487031	YDR523C	CDS	Verified	SPS1	75	80	44	27	3.61031	3.75184	1.99491	1.71082
4	-1	1487535	1488983	YDR524C	CDS	Verified	AGE1	277	401	405	367	13.55495	19.11758	18.66642	23.63971
4	1	1489396	1489485	YDR524W-C	CDS_unchar	Uncharacterized	NA	236	425	297	195	185.93276	326.21465	220.38822	202.22584
4	-1	1489591	1489791	YDR524C-B	CDS_unchar	Uncharacterized	NA	7202	5605	3520	2595	2540.6421	1926.3562	1169.55607	1204.99669
4	1	1490589	1490828	YDR525W-A	CDS	Verified	SNA2	329	343	274	163	97.20108	98.7279	76.24542	63.39002
4	1	1491087	1492406	YDR527W	CDS	Verified	RBA50	327	627	357	335	17.56549	32.81336	18.06212	23.68729
4	-1	1492470	1493019	snR84	snoRNA	NA	SNR84	59	2463	1044	2628	7.60634	309.35615	126.76876	445.97162
4	1	1494579	1495850	YDR528W	CDS	Verified	HLR1	99	234	87	56	5.51867	12.70825	4.56779	4.10909
4	-1	1496158	1496541	YDR529C	CDS	Verified	QCR7	624	1334	914	631	115.22316	239.98364	158.96057	153.3708
4	-1	1496784	1497761	YDR530C	CDS	Verified	APA2	780	868	715	1088	56.55125	61.31093	48.82493	103.83281
4	1	1498225	1499328	YDR531W	CDS_unchar	Uncharacterized	CAB1	551	524	568	522	35.38905	32.78833	34.36004	44.13122
4	-1	1499389	1500546	YDR532C	CDS_unchar	Uncharacterized	NA	70	343	114	66	4.28623	20.46174	6.57462	5.31961
4	-1	1501440	1502153	YDR533C	CDS	Verified	HSP31	1262	763	1747	1080	125.32785	73.82158	163.40643	141.179
4	-1	1503306	1504892	YDR534C	CDS	Verified	FIT1	1830	1058	1141	763	81.76371	46.05383	48.01569	44.87373
4	1	1507997	1509706	YDR536W	CDS	Verified	STL1	67231	51196	50238	22925	2787.78894	2068.22106	1962.05271	1251.28945
4	1	1510893	1511621	YDR538W	CDS	Verified	PAD1	406	679	330	270	39.4898	64.3427	30.23158	34.56852
4	1	1512085	1513596	YDR539W	CDS_unchar	Uncharacterized	NA	675	682	363	574	31.65472	31.15944	16.03353	35.43273
4	-1	1517121	1517660	YDR540C	CDS	Verified	IRC4	47	106	52	56	6.1715	13.5603	6.43108	9.67919
4	-1	1519649	1520683	YDR541C	CDS_unchar	Uncharacterized	NA	202	307	261	434	13.83877	20.49062	16.84126	39.13758
4	1	1523235	1523597	YDR542W	CDS_unchar	Uncharacterized	PAU10	0	0	0	0	0	0	0	0
4	1	1526307	1531697	YDR545W	CDS	Verified	YRF1-1	0	0	0	0	0	0	0	0
5	-1	264	4097	YEL077C	CDS_unchar	Uncharacterized	NA	74	39	23	40	1.36857	0.7027	0.40064	0.97376
5	-1	4185	4322	YEL076C-A	CDS_unchar	Uncharacterized	NA	0	0	0	0	0	0	0	0
5	-1	4602	5114	YEL076C-A	CDS_unchar	Uncharacterized	NA	0	0	0	0	0	0	0	0
5	-1	4464	5114	YEL076C	CDS_unchar	Uncharacterized	NA	0	0	0	0	0	0	0	0
5	-1	5345	5713	YEL075C	CDS_unchar	Uncharacterized	NA	0	0	0	0	0	0	0	0
5	-1	7230	7553	YEL073C	CDS_unchar	Uncharacterized	NA	10	26	41	316	2.18847	5.54352	8.4511	91.03044
5	1	13720	14415	YEL072W	CDS	Verified	RMD6	68	159	99	184	6.92765	15.78138	9.49949	24.67477
5	1	16355	17845	YEL071W	CDS	Verified	DLD3	554	530	1174	956	26.34623	24.55587	52.58537	59.84458
5	1	19589	21097	YEL070W	CDS_unchar	Uncharacterized	DSF1	2	3	0	0	0.09398	0.13734	0	0
5	-1	21537	23231	YEL069C	CDS	Verified	HXT13	1	6	7	21	0.04183	0.24453	0.27581	1.15636
5	-1	26189	26776	YEL067C	CDS_unchar	Uncharacterized	NA	88	150	103	219	10.61187	17.62264	11.69861	34.76253
5	1	26667	27206	YEL066W	CDS	Verified	HPA3	181	333	255	390	23.76683	42.5998	31.53704	67.40861
5	1	27657	29543	YEL065W	CDS	Verified	SIT1	582	762	1319	7741	21.86943	27.89588	46.68177	382.8862
5	-1	29797	31239	YEL064C	CDS	Verified	AVT2	120	119	113	110	5.8966	5.69689	5.22982	7.11493
5	-1	31694	33466	YEL063C	CDS	Verified	CAN1	1576	1008	1186	1272	63.02806	39.27433	44.67354	66.96115
5	1	34407	36254	YEL062W	CDS	Verified	NPR2	241	267	316	429	9.24701	9.98082	11.41983	21.66705
5	-1	36535	39537	YEL061C	CDS	Verified	CIN8	146	265	111	27	3.44734	6.09604	2.46855	0.83918
5	-1	40046	41953	YEL060C	CDS	Verified	PRB1	5089	826	2197	2357	189.12133	29.90603	76.89996	115.29906
5	-1	42400	42624	YEL059C-A	CDS	Verified	SOM1	55	58	38	67	17.33272	17.80748	11.27913	27.79309
5	1	43252	44925	YEL058W	CDS	Verified	PCM1	1407	960	1063	808	59.59709	39.6162	42.40844	45.05059
5	-1	45020	45721	YEL057C	CDS_unchar	Uncharacterized	NA	68	154	84	105	6.86844	15.15447	7.99128	13.96036
5	1	47168	48373	YEL056W	CDS	Verified	HAT2	637	562	710	457	37.45231	32.19186	39.31746	35.36824
5	-1	48471	51539	YEL055C	CDS	Verified	POL5	391	1071	466	482	9.03371	24.10736	10.1406	14.65867
5	-1	52150	52320	snR80	snoRNA	NA	SNR80	32	4976	2198	900	13.26906	2010.20939	858.43223	491.23686
5	-1	52721	53218	YEL054C	CDS	Verified	RPL12A	816	1214	1157	1182	116.18425	168.40166	155.15953	221.53007
5	-1	53901	56102	YEL053C	CDS	Verified	MAK10	193	429	344	350	6.21479	13.45851	10.43315	14.83526
5	1	56571	58100	YEL052W	CDS	Verified	AFG1	1632	1551	1622	1439	75.63367	70.02892	70.8001	87.78371
5	1	58378	59148	YEL051W	CDS	Verified	VMA8	903	1320	1111	1167	83.04621	118.27054	96.23524	141.2736
5	-1	59670	60851	YEL050C	CDS	Verified	RML2	237	335	217	554	14.21731	19.57872	12.26074	43.74585
5	1	61352	61433	snR67	snoRNA	NA	SNR67	408	6083	2281	137	352.80338	5124.61213	1857.74402	155.93775
5	1	61699	61789	snR53	snoRNA	NA	SNR53	8	2770	259	99	6.23354	2102.78763	190.07842	101.54028
5	1	63728	64090	YEL049W	CDS	Verified	PAU2	17	12	5	21	3.32069	2.28366	0.91989	5.39955
5	-1	64709	65167	YEL048C	CDS_unchar	Uncharacterized	NA	48	159	79	110	7.41507	23.92993	11.49447	22.36787
5	-1	65385	66797	YEL047C	CDS	Verified	NA	2648	1317	2921	951	132.8808	64.38736	138.05872	62.81783
5	-1	67629	68792	YEL046C	CDS	Verified	GLY1	3118	4098	3074	2772	189.93699	243.20697	176.37025	222.27202
5	1	69757	70257	YEL044W	CDS	Verified	IES6	197	282	214	237	27.88142	38.88377	28.52663	44.15249
5	1	70478	73348	YEL043W	CDS	Verified	NA	1214	690	751	573	29.98278	16.60248	17.46953	18.62799
5	1	73771	75327	YEL042W	CDS	Verified	GDA1	1036	705	921	507	47.17996	31.27934	39.5044	30.39232
5	1	75944	77431	YEL041W	CDS	Verified	YEF1	115	144	141	303	5.48001	6.68523	6.32835	19.00572
5	1	78053	79456	YEL040W	CDS	Verified	UTR2	1168	599	675	814	58.9878	29.47248	32.10784	54.11303
5	-1	79636	79977	YEL039C	CDS	Verified	CYC7	318	209	657	525	65.93066	42.21601	128.29617	143.27742
5	1	80462	81145	YEL038W	CDS	Verified	UTR4	684	219	695	593	70.90656	22.11796	67.85833	80.91763
5	-1	81407	82603	YEL037C	CDS	Verified	RAD23	1343	779	844	601	79.55515	44.95731	47.08935	46.86244
5	-1	83050	84552	YEL036C	CDS	Verified	ANP1	1324	1011	820	531	62.46194	46.46749	36.43588	32.97464
5	-1	85045	85545	YEL035C	CDS_unchar	Uncharacterized	UTR5	25	154	64	40	3.53825	21.2344	8.53133	7.4519
5	1	85676	86149	YEL034W	CDS	Verified	HYP2	6553	5443	5954	4120	980.27575	793.26269	838.88983	811.26627
5	1	86937	89852	YEL032W	CDS	Verified	MCM3	2398	1044	1396	452	58.31068	24.73261	31.97219	14.46757
5	1	90258	93905	YEL031W	CDS	Verified	SPF1	6383	2978	4927	2906	124.06705	56.39322	90.19909	74.35075
5	1	94644	96578	YEL030W	CDS	Verified	ECM10	257	297	191	318	9.41756	10.60309	6.59215	15.33878
5	-1	96858	97796	YEL029C	CDS	Verified	BUD16	139	236	225	239	10.49629	17.36215	16.00263	23.75619
5	1	100769	101251	YEL027W	CDS	Verified	CUP5	5577	6472	5424	5194	818.72857	925.65343	749.97535	1003.68946
5	1	101943	102323	YEL026W	CDS	Verified	SNU13	929	1776	718	474	172.8929	322.0142	125.856	116.11756
5	-1	102581	106147	YEL025C	CDS_unchar	Uncharacterized	NA	766	717	994	1087	15.22692	13.88587	18.61049	28.44271
5	1	107260	107907	YEL024W	CDS	Verified	RIP1	1139	1080	1035	673	124.6336	115.13458	106.66938	96.93589
5	-1	108504	110552	YEL023C	CDS_unchar	Uncharacterized	NA	290	334	265	390	10.03558	11.2606	8.63731	17.76508
5	1	111421	115800	YEL022W	CDS	Verified	GEA2	1334	1201	1227	771	21.59574	18.942	18.70876	16.42952
5	1	116167	116970	YEL021W	CDS	Verified	URA3	826	871	775	494	72.84679	74.83748	64.37542	57.34763
5	1	117211	117474	YEL020W-A	CDS	Verified	TIM9	175	445	238	620	47.00246	116.44293	60.20707	219.19584
5	-1	118617	120299	YEL020C	CDS_unchar	Uncharacterized	NA	917	570	690	581	38.63418	23.39633	27.38038	32.22082
5	-1	120498	121301	YEL019C	CDS	Verified	MMS21	63	118	85	54	5.55611	10.13872	7.06053	6.26877
5	1	121471	122310	YEL018W	CDS	Verified	EAF5	159	328	202	166	13.4216	26.97439	16.06004	18.44477
5	-1	122798	122929	YEL017C-A	CDS	Verified	PMP2	406	622	388	355	218.0914	325.51686	196.30539	251.01459
5	1	123657	124670	YEL017W	CDS	Verified	GTT3	576	341	582	223	40.27828	23.2313	38.33182	20.52634
5	-1	124737	126218	YEL016C	CDS	Verified	NPP2	571	448	479	565	27.3196	20.88271	21.58548	35.58318
5	1	126629	128284	YEL015W	CDS	Verified	EDC3	651	804	713	645	27.8745	33.5392	28.75436	36.35331
5	1	128825	130561	YEL013W	CDS	Verified	VAC8	1682	885	1777	1478	68.66139	35.19658	68.32223	79.41804
5	1	131772	131776	YEL012W	CDS	Verified	UBC8	0	0	0	0	0	0	0	0
5	1	131900	132551	YEL012W	CDS	Verified	UBC8	370	802	624	489	40.23839	84.97356	63.91627	70.00125
5	1	133120	135234	YEL011W	CDS	Verified	GLC3	3785	3166	2759	1894	126.89425	103.40882	87.11958	83.58227
5	-1	138918	139763	YEL009C	CDS	Verified	GCN4	2331	3629	4025	5546	195.37021	296.32865	317.73859	611.8628
5	1	141891	143891	YEL007W	CDS_unchar	Uncharacterized	NA	873	337	640	638	30.93525	11.63429	21.3603	29.75899
5	1	144326	145333	YEL006W	CDS	Verified	YEA6	373	438	521	534	26.23824	30.01723	34.51848	49.44533
5	-1	145906	146754	YEL005C	CDS	Verified	VAB2	188	280	280	331	15.70134	22.78281	22.02545	36.38856
5	1	146950	147978	YEL004W	CDS	Verified	YEA4	122	265	179	259	8.4068	17.79047	11.61748	23.49248
5	1	148175	148193	YEL003W	CDS	Verified	GIM4	2	12	2	2	7.46385	43.62995	7.02993	9.82474
5	1	148282	148598	YEL003W	CDS	Verified	GIM4	70	319	87	88	15.6576	69.51659	18.32882	25.91003
5	-1	148721	150013	YEL002C	CDS	Verified	WBP1	1432	1707	1446	1493	78.52915	91.19941	74.68686	107.77197
5	-1	150300	150977	YEL001C	CDS	Verified	IRC22	717	895	980	719	74.98526	91.19066	96.53189	98.97916
5	1	153519	155807	YER001W	CDS	Verified	MNN1	66	223	78	145	2.04449	6.73002	2.27574	5.91244
5	1	156802	157497	YER002W	CDS	Verified	NOP16	94	1079	136	143	9.57646	107.09501	13.04981	19.17659
5	-1	157735	158993	YER003C	CDS	Verified	PMI40	1095	770	957	351	61.67012	42.24954	50.76456	26.02112
5	-1	159087	159117	YER003C	CDS	Verified	PMI40	59	58	59	18	134.9512	129.24785	127.10562	54.19452
5	1	159579	160274	YER004W	CDS	Verified	FMP52	1698	1424	1644	1468	172.98756	141.33762	157.74914	196.86176
5	1	160549	162441	YER005W	CDS	Verified	YND1	1140	1079	1286	1121	42.70126	39.37566	45.36958	55.27128
5	1	162722	164284	YER006W	CDS	Verified	NUG1	297	597	230	262	13.47361	26.38593	9.82751	15.64541
5	1	164526	166082	YER007W	CDS	Verified	PAC2	115	343	170	201	5.23716	15.21817	7.2918	12.04903
5	-1	166236	166770	YER007C-A	CDS	Verified	TMA20	138	356	265	280	18.28992	45.96775	33.08008	48.84823
5	-1	166874	166884	YER007C-A	CDS	Verified	TMA20	3	15	5	3	19.33815	94.20102	30.3565	25.455
5	-1	167426	167585	snR14	snRNA	NA	SNR14	27	312	262	90	11.96548	134.70746	109.35931	52.50094
5	-1	167807	171817	YER008C	CDS	Verified	SEC3	1109	1131	1111	955	19.60493	19.47901	18.49847	22.22262
5	1	172114	172491	YER009W	CDS	Verified	NTF2	1014	2005	1082	906	190.20967	366.42037	191.16567	223.70771
5	-1	172633	173337	YER010C	CDS	Verified	NA	381	601	471	507	38.31972	58.89011	44.6176	67.12177
5	1	175247	176011	YER011W	CDS	Verified	TIR1	230	61	29	14	21.31831	5.5084	2.53169	1.70809
5	1	177834	178430	YER012W	CDS	Verified	PRE1	554	1302	958	1079	65.79939	150.65852	107.16812	168.6909
5	1	178840	182277	YER013W	CDS	Verified	PRP22	416	770	411	273	8.57974	15.47184	7.98381	7.41142
5	1	182599	184218	YER014W	CDS	Verified	HEM14	279	345	284	251	12.21169	14.71164	11.70787	14.46116
5	-1	183730	184168	YER014C-A	CDS	Verified	BUD25	101	155	119	105	16.31335	24.3907	18.10326	22.32386
5	-1	184677	184699	YER014C-A	CDS	Verified	BUD25	1	0	1	0	3.08289	0	2.90367	0
5	1	184540	186774	YER015W	CDS	Verified	FAA2	368	316	278	386	11.675	9.76712	8.30695	16.1196
5	1	188276	189310	YER016W	CDS	Verified	BIM1	406	638	349	239	27.81455	42.58311	22.51954	21.55272
5	-1	189502	191787	YER017C	CDS	Verified	AFG3	1777	1167	809	1016	55.11853	35.26563	23.63452	41.48222
5	-1	191958	192623	YER018C	CDS	Verified	SPC25	343	297	149	152	36.51794	30.80628	14.94123	21.30168
5	1	192796	194229	YER019W	CDS	Verified	ISC1	1619	886	709	354	80.0542	42.68169	33.01958	23.04086
5	-1	194272	194538	YER019C-A	CDS	Verified	SBH2	845	1456	803	1183	224.40466	376.71	200.85319	413.54048
5	1	195167	196516	YER020W	CDS	Verified	GPA2	2081	1140	1358	686	109.30115	58.33485	67.18007	47.42801
5	1	196947	198518	YER021W	CDS	Verified	RPN3	2359	3224	3211	2436	106.40495	141.67706	136.41502	144.63363
5	1	198811	200874	YER022W	CDS	Verified	SRB4	367	592	474	302	12.6079	19.81386	15.33709	13.65658
5	1	201075	201935	YER023W	CDS	Verified	PRO3	1611	600	1367	864	132.67186	48.13989	106.0327	93.66021
5	1	202191	204962	YER024W	CDS	Verified	YAT2	755	710	579	656	19.31257	17.69384	13.94954	22.08794
5	1	205250	206833	YER025W	CDS	Verified	GCD11	1427	1495	1313	1348	63.87858	65.19932	55.35846	79.42903
5	-1	207643	208473	YER026C	CDS	Verified	CHO1	1645	2024	3827	3234	140.36257	168.25443	307.56143	363.23153
5	-1	208978	210231	YER027C	CDS	Verified	GAL83	608	421	658	505	34.37894	23.19218	35.04312	37.58706
5	-1	210691	211875	YER028C	CDS	Verified	MIG3	90	125	77	111	5.38531	7.287	4.33957	8.74277
5	-1	212586	213176	YER029C	CDS	Verified	SMB1	77	251	109	114	9.23825	29.33886	12.31724	18.00371
5	1	213436	213897	YER030W	CDS	Verified	CHZ1	171	635	204	207	26.24464	94.94865	29.48918	41.81893
5	-1	214075	214746	YER031C	CDS	Verified	YPT31	842	1182	960	782	88.84423	121.5081	95.40616	108.61305
5	1	215062	217692	YER032W	CDS	Verified	FIR1	286	269	313	115	7.70782	7.06299	7.94507	4.07964
5	-1	218056	221286	YER033C	CDS	Verified	ZRG8	417	155	263	237	9.15136	3.31399	5.43617	6.8463
5	1	221845	222402	YER034W	CDS_unchar	Uncharacterized	NA	166	181	237	199	21.09407	22.40791	28.36538	33.28614
5	1	222638	223075	YER035W	CDS	Verified	EDC2	1254	544	1482	803	203.00646	85.79892	225.96883	171.11417
5	-1	223366	225198	YER036C	CDS	Verified	ARB1	2888	2578	2787	1940	111.71749	97.15776	101.54276	98.78336
5	1	225888	226853	YER037W	CDS	Verified	PHM8	1698	1802	1325	890	124.637	128.86492	91.60374	85.99188
5	-1	226857	228251	YER038C	CDS	Verified	KRE29	254	402	258	347	12.91059	19.90714	12.35151	23.21666
5	-1	228455	229204	YER039C	CDS	Verified	HVG1	921	690	701	790	87.07326	63.55429	62.42107	98.31287
5	-1	229262	229480	YER039C-A	CDS_unchar	Uncharacterized	NA	291	212	224	241	94.21831	66.87269	68.30907	102.71112
5	1	229794	231986	YER040W	CDS	Verified	GLN3	388	506	304	416	12.54526	15.93929	9.25783	17.70514
5	1	232460	234739	YER041W	CDS	Verified	YEN1	454	574	668	692	14.11911	17.39138	19.56663	28.32799
5	1	234936	235490	YER042W	CDS	Verified	MXR1	59	206	110	162	7.53781	25.64078	13.23653	27.24373
5	-1	235769	237118	YER043C	CDS	Verified	SAH1	3947	2373	2517	3014	207.30978	121.4286	124.51563	208.37904
5	-1	237569	238015	YER044C	CDS	Verified	ERG28	274	280	448	461	43.46398	43.27206	66.93372	96.25825
5	-1	238459	239622	YER044C-A	CDS	Verified	MEI4	25	128	67	88	1.52291	7.59651	3.84411	7.05625
5	-1	239711	239773	YER044C-A	CDS	Verified	MEI4	1	3	1	1	1.1255	3.28956	1.06007	1.48151
5	-1	240031	241500	YER045C	CDS	Verified	ACA1	232	282	215	245	11.1907	13.25223	9.76777	15.55583
5	1	243179	243610	YER046W	CDS	Verified	SPO73	100	222	110	178	16.41356	35.49983	17.00526	38.45748
5	-1	243809	246502	YER047C	CDS	Verified	SAP1	452	370	368	246	11.89672	9.4877	9.12273	8.5228
5	-1	246981	248156	YER048C	CDS	Verified	CAJ1	616	1054	757	699	37.14153	61.91421	42.98956	55.47718
5	1	250717	251001	YER048W-A	CDS	Verified	ISD11	325	784	475	544	80.85836	190.03266	111.30718	178.15523
5	1	251727	253661	YER049W	CDS	Verified	TPA1	585	1213	661	511	21.43687	43.30488	22.81366	24.64816
5	-1	253970	254386	YER050C	CDS	Verified	RSM18	109	382	174	283	18.53433	63.2826	27.86683	63.34246
5	1	254655	256133	YER051W	CDS	Verified	JHD1	262	475	370	381	12.56087	22.18618	16.70737	24.0437
5	-1	256374	257957	YER052C	CDS	Verified	HOM3	883	768	809	482	39.52683	33.4937	34.10891	28.40118
5	-1	258736	259638	YER053C	CDS	Verified	PIC2	1463	555	1535	762	114.87962	42.45827	113.52593	78.7611
5	-1	260932	261045	YER053C-A	CDS_unchar	Uncharacterized	NA	600	770	654	278	373.19243	466.59804	383.13104	227.60641
5	-1	262051	263697	YER054C	CDS	Verified	GIP2	529	667	522	466	22.77448	27.97624	21.16661	26.40808
5	-1	264891	265784	YER055C	CDS	Verified	HIS1	583	564	678	815	46.23996	43.58114	50.6485	85.08728
5	-1	266511	268112	YER056C	CDS	Verified	FCY2	312	938	501	1353	13.80952	40.44803	20.88573	78.82788
5	-1	269421	269749	YER056C-A	CDS	Verified	RPL34A	408	834	558	384	87.93276	175.11655	113.26944	108.93812
5	-1	270147	270183	YER056C-A	CDS	Verified	RPL34A	53	136	116	4	101.56886	253.91843	209.37784	10.09027
5	-1	270735	271124	YER057C	CDS	Verified	HMF1	725	780	791	917	131.81348	138.1615	135.45228	219.45692
5	1	271766	272089	YER058W	CDS	Verified	PET117	52	112	75	159	11.38007	23.87976	15.45933	45.80329
5	1	272622	273884	YER059W	CDS	Verified	PCL6	334	442	481	266	18.75122	24.17553	25.43409	19.65725
5	1	274565	276151	YER060W	CDS	Verified	FCY21	577	505	452	266	25.78014	21.98222	19.02111	15.64405
5	1	276570	278162	YER060W-A	CDS	Verified	FCY22	209	177	90	112	9.30287	7.67564	3.77312	6.56216
5	-1	278296	279624	YER061C	CDS	Verified	CEM1	198	803	157	205	10.56396	41.73953	7.88949	14.39705
5	-1	279928	280680	YER062C	CDS	Verified	HOR2	44393	38316	50506	31151	4180.28556	3515.13674	4479.42674	3861.19348
5	1	281708	282364	YER063W	CDS	Verified	THO1	941	1317	1042	802	101.55719	138.47693	105.91971	113.93405
5	-1	282703	284220	YER064C	CDS_unchar	Uncharacterized	NA	683	789	745	568	31.90328	35.90561	32.77623	34.92377
5	-1	285239	286912	YER065C	CDS	Verified	ICL1	1373	1975	806	696	58.15694	81.50208	32.15541	38.80595
5	1	290240	290797	YER066W	CDS_unchar	Uncharacterized	NA	156	126	158	192	19.82334	15.59888	18.91025	32.11527
5	1	292064	292549	YER067W	CDS_unchar	Uncharacterized	NA	1243	551	2000	719	181.35156	78.31994	274.83255	138.08203
5	1	293048	294811	YER068W	CDS	Verified	MOT2	770	733	626	392	30.95128	28.70532	23.7001	20.74111
5	1	295408	297999	YER069W	CDS	Verified	ARG5%2C6	548	769	416	652	14.99105	20.49502	10.71847	23.47779
5	1	298948	301614	YER070W	CDS	Verified	RNR1	1331	940	446	302	35.38681	24.34792	11.16828	10.56887
5	-1	301945	302325	YER071C	CDS_unchar	Uncharacterized	NA	45	181	112	156	8.37479	32.81789	19.63213	38.21591
5	1	302804	303193	YER072W	CDS	Verified	VTC1	1260	1615	1222	1409	229.08274	286.06515	209.2575	337.20261
5	1	304027	305589	YER073W	CDS	Verified	ALD5	527	625	415	496	23.90771	27.62346	17.73224	29.61879
5	1	306319	306321	YER074W	CDS	Verified	RPS24A	0	0	0	0	0	0	0	0
5	1	306788	307192	YER074W	CDS	Verified	RPS24A	447	897	615	351	78.25984	153.00107	101.41321	80.89034
5	1	307649	307742	YER074W-A	CDS	Verified	YOS1	41	156	87	105	30.92733	114.64465	61.81101	104.25718
5	1	307845	307952	YER074W-A	CDS	Verified	YOS1	58	277	122	142	38.07945	177.17933	75.44153	122.71825
5	1	308064	308119	YER074W-A	CDS	Verified	YOS1	9	89	54	9	11.3957	109.78905	64.39916	15.00027
5	-1	308409	311195	YER075C	CDS	Verified	PTP3	599	821	821	612	15.2397	20.34994	19.67345	20.49552
5	-1	312586	313494	YER076C	CDS_unchar	Uncharacterized	NA	355	195	264	402	27.69178	14.8193	19.3961	41.27687
5	-1	314530	316596	YER077C	CDS_unchar	Uncharacterized	NA	221	473	276	357	7.5812	15.80803	8.9175	16.12027
5	-1	316803	318338	YER078C	CDS_unchar	Uncharacterized	ICP55	416	399	368	316	19.20386	17.9448	16.00041	19.20173
5	1	318642	318806	YER078W-A	CDS_unchar	Uncharacterized	NA	5	13	4	12	2.14868	5.44273	1.61901	6.788
5	1	318916	319548	YER079W	CDS_unchar	Uncharacterized	NA	467	546	510	258	52.31179	59.58624	53.80726	38.04175
5	1	319959	321842	YER080W	CDS_unchar	Uncharacterized	AIM9	541	636	681	486	20.36117	23.32025	24.14019	24.07686
5	1	322682	324091	YER081W	CDS	Verified	SER3	889	572	682	1286	44.70634	28.02425	32.30277	85.12682
5	-1	324268	325932	YER082C	CDS	Verified	UTP7	250	466	186	253	10.64663	19.33431	7.46059	14.18244
5	-1	326170	327027	YER083C	CDS	Verified	GET2	769	562	956	419	63.55145	45.2487	74.41235	45.57968
5	-1	327615	328136	YER085C	CDS_unchar	Uncharacterized	NA	22	11	12	9	2.9884	1.45572	1.53527	1.60922
5	1	328473	330203	YER086W	CDS	Verified	ILV1	1598	1087	1602	1091	65.45851	43.38	61.80732	58.82639
5	1	330572	332302	YER087W	CDS_unchar	Uncharacterized	AIM10	241	266	243	269	9.87203	10.61553	9.37527	14.5044
5	-1	332578	332826	YER087C-B	CDS	Verified	SBH1	448	566	454	406	127.57486	157.02692	121.76738	152.18478
5	-1	333172	335184	YER088C	CDS	Verified	DOT6	1878	1080	1177	1016	66.15128	37.0627	39.04875	47.10798
5	-1	335942	337336	YER089C	CDS	Verified	PTC2	958	523	558	498	48.69426	25.89909	26.71372	33.31959
5	1	337945	339468	YER090W	CDS	Verified	TRP2	1225	1421	1519	939	56.9951	64.41191	66.5652	57.50759
5	-1	339860	342163	YER091C	CDS	Verified	MET6	781	723	597	2453	24.0356	21.67768	17.30479	99.37099
5	1	342851	343228	YER092W	CDS	Verified	IES5	125	499	265	442	23.44794	91.1939	46.81969	109.13776
5	-1	343316	347608	YER093C	CDS	Verified	TSC11	471	801	562	628	7.77941	12.88928	8.74279	13.65348
5	-1	347908	348197	YER093C-A	CDS_unchar	Uncharacterized	AIM11	55	134	76	134	13.4478	31.92007	17.50209	43.12721
5	-1	348273	348396	YER093C-A	CDS_unchar	Uncharacterized	AIM11	18	40	48	33	10.29289	22.28411	25.85199	24.83915
5	-1	348725	349342	YER094C	CDS	Verified	PUP3	1712	2126	1782	1892	196.42724	237.64672	192.57223	285.74406
5	1	349976	351178	YER095W	CDS	Verified	RAD51	3141	1237	2634	638	185.13509	71.03316	146.22599	49.49936
5	1	351694	353232	YER096W	CDS	Verified	SHC1	331	215	363	531	15.25021	9.65066	15.75224	32.20331
5	1	355462	357726	YER098W	CDS	Verified	UBP9	180	276	250	233	5.63496	8.41779	7.37134	9.60135
5	-1	358101	359057	YER099C	CDS	Verified	PRS2	398	520	578	668	29.48883	37.53604	40.33577	65.1492
5	1	359558	360310	YER100W	CDS	Verified	UBC6	339	633	418	284	31.92208	58.07186	37.07283	35.20205
5	-1	360498	361790	YER101C	CDS	Verified	AST2	260	317	345	323	14.25809	16.93627	17.81948	23.3157
5	1	363096	363698	YER102W	CDS	Verified	RPS8B	108	229	193	395	12.69968	26.23465	21.37541	61.13984
5	1	364585	366513	YER103W	CDS	Verified	SSA4	6950	2940	2934	1593	255.46947	105.28637	101.57862	77.07758
5	1	366798	367424	YER104W	CDS	Verified	RTT105	113	156	94	105	12.77901	17.18755	10.01232	15.63026
5	-1	367834	372009	YER105C	CDS	Verified	NUP157	1243	1254	1593	1116	21.10557	20.74408	25.47591	24.94298
5	1	372322	373230	YER106W	CDS	Verified	MAM1	8	80	10	14	0.62404	6.07971	0.7347	1.4375
5	-1	373444	374541	YER107C	CDS	Verified	GLE2	550	501	514	527	35.51786	31.52045	31.26333	44.7974
5	-1	375211	377610	YER109C	CDS	Verified	FLO8	284	214	248	244	8.39061	6.1597	6.90105	9.48906
5	-1	378758	382099	YER110C	CDS	Verified	KAP123	491	1392	691	827	10.41745	28.77331	13.80849	23.09636
5	-1	382591	385872	YER111C	CDS	Verified	SWI4	252	299	273	178	5.44438	6.29346	5.55518	5.06204
5	1	387228	387791	YER112W	CDS	Verified	LSM4	101	284	171	110	12.69781	34.78534	20.24843	18.20364
5	-1	387928	390048	YER113C	CDS	Verified	TMN3	551	475	562	314	18.42033	15.4707	17.6958	13.81763
5	-1	390586	393708	YER114C	CDS	Verified	BOI2	874	844	814	623	19.84385	18.66928	17.40712	18.61918
5	-1	394288	394863	YER115C	CDS	Verified	SPR6	142	77	125	182	17.48044	9.23475	14.49312	29.49127
5	-1	395344	396168	YER116C	CDS	Verified	SLX8	229	305	303	297	19.68194	25.53894	24.52806	33.6006
5	1	396765	396806	YER117W	CDS	Verified	RPL23B	122	360	162	105	205.96668	592.1207	257.59662	233.33751
5	1	397278	397649	YER117W	CDS	Verified	RPL23B	543	1388	819	770	103.50071	257.7529	147.0332	193.19342
5	-1	397948	399051	YER118C	CDS	Verified	SHO1	298	455	254	150	19.13963	28.47078	15.36523	12.68139
5	-1	399492	400838	YER119C	CDS	Verified	AVT6	1227	392	772	257	64.58972	20.10368	38.27579	17.80779
5	1	401131	401865	YER120W	CDS	Verified	SCS2	1840	789	1625	819	177.50758	74.15607	147.65238	104.00186
5	1	402371	402715	YER121W	CDS_unchar	Uncharacterized	NA	89	104	173	73	18.29184	20.82434	33.48894	19.74915
5	-1	402867	404348	YER122C	CDS	Verified	GLO3	1015	1354	997	845	48.56286	63.11426	44.92845	53.21733
5	1	404809	406383	YER123W	CDS	Verified	YCK3	460	595	502	464	20.70922	26.09717	21.28617	27.49679
5	-1	407338	409059	YER124C	CDS	Verified	DSE1	1318	1296	1763	1562	54.27111	51.99109	68.37441	84.66276
5	1	410185	412614	YER125W	CDS	Verified	RSP5	4434	2418	3588	2260	129.38259	68.73961	98.60992	86.80539
5	-1	413390	414175	YER126C	CDS	Verified	NSA2	71	346	89	204	6.40505	30.40959	7.56209	24.22435
5	1	414477	415550	YER127W	CDS	Verified	LCP5	99	433	112	237	6.53608	27.85099	6.96447	20.59627
5	1	415855	416466	YER128W	CDS_unchar	Uncharacterized	NA	86	251	180	134	9.96399	28.33214	19.64244	20.4361
5	1	417277	420705	YER129W	CDS	Verified	SAK1	780	744	858	839	16.12923	14.98865	16.71068	22.837
5	-1	421111	422442	YER130C	CDS_unchar	Uncharacterized	NA	468	579	556	442	24.91312	30.02834	27.87693	30.97153
5	1	423948	424307	YER131W	CDS	Verified	RPS26B	89	526	258	407	17.52968	100.93465	47.86209	105.52041
5	1	424694	424879	snR4	snoRNA	NA	SNR4	311	3824	2019	1170	118.55882	1420.24077	724.93291	587.10728
5	-1	425184	430445	YER132C	CDS	Verified	PMD1	510	2367	626	435	6.87236	31.07452	7.94507	7.71584
5	-1	431125	431216	snR52	snoRNA	NA	SNR52	81	2514	245	28	62.4286	1887.70655	177.84952	28.40631
5	1	432491	432667	YER133W	CDS	Verified	GLC7	75	166	182	115	30.04515	64.78759	68.67087	60.64139
5	1	433193	433954	YER133W	CDS	Verified	GLC7	519	970	779	759	48.29463	87.93744	68.27425	92.96754
5	-1	437263	437799	YER134C	CDS_unchar	Uncharacterized	NA	348	419	584	412	45.95062	53.90099	72.62949	71.60898
5	1	439612	440967	YER136W	CDS	Verified	GDI1	1387	1944	2282	2056	72.52758	99.03612	112.3907	141.51679
5	-1	441369	441815	YER137C	CDS_unchar	Uncharacterized	NA	25	229	52	50	3.96569	35.39036	7.76909	10.44016
5	-1	443752	447717	YER138C	CDS	NA	NA	0	0	0	0	0	0	0	0
5	-1	447719	449020	YER138C	CDS	NA	NA	0	0	0	0	0	0	0	0
5	-1	447698	449020	YER137C-A	CDS	NA	NA	0	0	0	0	0	0	0	0
5	1	449470	449574	YER138W-A	CDS_unchar	Uncharacterized	NA	3	20	1	1	2.0259	13.15824	0.63604	0.8889
5	-1	450558	451238	YER139C	CDS	Verified	RTR1	142	262	239	246	14.78522	26.57732	23.43825	33.71573
5	1	451560	453230	YER140W	CDS_unchar	Uncharacterized	NA	263	332	267	221	11.16004	13.7252	10.6711	12.34413
5	1	453454	454914	YER141W	CDS	Verified	COX15	1720	1240	1473	2111	83.47658	58.63116	67.33285	134.85982
5	-1	455141	456031	YER142C	CDS	Verified	MAG1	162	376	293	381	12.8921	29.15192	21.96162	39.91093
5	1	456314	457600	YER143W	CDS	Verified	DDI1	936	602	914	494	51.56841	32.31283	47.42879	35.82556
5	-1	457801	460218	YER144C	CDS	Verified	UBP5	1494	979	1128	602	43.81075	27.96942	31.15496	23.23725
5	-1	460521	461735	YER145C	CDS	Verified	FTR1	947	714	708	1878	55.26627	40.5956	38.91629	144.26596
5	1	462580	462861	YER146W	CDS	Verified	LSM5	297	366	302	392	74.67819	89.65799	71.52079	129.74227
5	-1	462963	464837	YER147C	CDS	Verified	SCC4	782	595	560	426	29.57276	21.92162	19.94625	21.20571
5	1	465298	466020	YER148W	CDS	Verified	SPT15	532	913	613	413	52.17468	87.23475	56.62349	53.31585
5	-1	466203	467465	YER149C	CDS	Verified	PEA2	298	367	387	242	16.73013	20.07335	20.4636	17.88367
5	1	468365	468811	YER150W	CDS	Verified	SPI1	11975	4029	17495	5802	1899.56618	622.654	2613.85122	1211.47582
5	-1	469681	472419	YER151C	CDS	Verified	UBP3	445	468	452	380	11.52005	11.8035	11.021	12.949
5	-1	472652	473983	YER152C	CDS_unchar	Uncharacterized	NA	444	219	187	157	23.63552	11.35787	9.37588	11.0012
5	-1	474036	474800	YER153C	CDS	Verified	PET122	160	76	64	46	14.83013	6.86292	5.58718	5.6123
5	1	475015	476223	YER154W	CDS	Verified	OXA1	271	126	109	133	15.89386	7.19948	6.02108	10.26762
5	-1	476340	482843	YER155C	CDS	Verified	BEM2	2006	2144	1934	1458	21.8694	22.77201	19.85868	20.92288
5	-1	483320	484336	YER156C	CDS_unchar	Uncharacterized	NA	563	377	425	242	39.25309	25.6081	27.90888	22.20951
5	1	484783	487188	YER157W	CDS	Verified	COG3	439	714	477	391	12.93765	20.50027	13.24028	15.16791
5	-1	488852	490573	YER158C	CDS_unchar	Uncharacterized	NA	345	184	151	286	14.20602	7.38145	5.85623	15.50163
5	-1	491525	491953	YER159C	CDS	Verified	BUR6	204	1464	285	274	33.71781	235.74409	44.3672	59.61257
5	-1	492851	496816	YER160C	CDS	NA	NA	0	0	0	0	0	0	0	0
5	-1	496818	498119	YER160C	CDS	NA	NA	0	0	0	0	0	0	0	0
5	-1	496797	498119	YER159C-A	CDS	NA	NA	0	0	0	0	0	0	0	0
5	-1	499342	500343	YER161C	CDS	Verified	SPT2	277	434	261	245	19.60191	29.9212	17.39591	22.82143
5	-1	500625	502889	YER162C	CDS	Verified	RAD4	466	662	610	469	14.58828	20.19049	17.98606	19.32632
5	-1	503079	503777	YER163C	CDS_unchar	Uncharacterized	NA	466	488	545	784	47.27104	48.22805	52.07074	104.68475
5	1	505387	509793	YER164W	CDS	Verified	CHD1	672	556	838	617	10.81216	8.71543	12.69917	13.06732
5	1	510368	512101	YER165W	CDS	Verified	PAB1	1593	1247	1277	1378	65.1408	49.67918	49.18314	74.1728
5	1	512739	517454	YER166W	CDS	Verified	DNF1	2016	1240	1912	1544	30.3112	18.16373	27.07625	30.55752
5	1	518211	520766	YER167W	CDS	Verified	BCK2	499	511	485	484	13.84287	13.81074	12.6723	17.67376
5	-1	521024	522664	YER168C	CDS	Verified	CCA1	739	945	700	547	31.93172	39.78142	28.48813	31.11167
5	1	523364	525754	YER169W	CDS	Verified	RPH1	1040	1280	1002	738	30.84183	36.98175	27.9874	28.80855
5	1	525969	526646	YER170W	CDS	Verified	ADK2	86	145	124	125	8.99405	14.77391	12.21424	17.20778
5	1	527077	529413	YER171W	CDS	Verified	RAD3	377	473	462	467	11.4385	13.98168	13.20255	18.65103
5	-1	529525	536016	YER172C	CDS	Verified	BRR2	1066	1462	1203	930	11.64301	15.557	12.37547	13.37054
5	1	536295	538274	YER173W	CDS	Verified	RAD24	293	441	259	324	10.49274	15.38617	8.73593	15.273
5	-1	538429	539163	YER174C	CDS	Verified	GRX4	301	289	124	238	29.03793	27.16236	11.26701	30.22276
5	-1	539459	540358	YER175C	CDS	Verified	TMT1	408	332	314	587	32.14431	25.48312	23.3003	60.87516
5	1	540645	540809	YER175W-A	CDS_unchar	Uncharacterized	NA	13	33	24	35	5.58658	13.81615	9.71408	19.79833
5	1	541685	545050	YER176W	CDS	Verified	ECM32	837	858	1037	829	17.63185	17.60882	20.57496	22.98714
5	1	545606	546409	YER177W	CDS	Verified	BMH1	7031	3705	7101	4973	620.07965	318.33852	589.845	577.30718
5	1	546812	548074	YER178W	CDS	Verified	PDA1	8476	3949	10053	6599	475.85433	215.99357	531.57772	487.66246
5	1	548416	548547	YER179W	CDS	Verified	DMC1	6	7	10	13	3.22303	3.66337	5.05942	9.19208
5	1	548640	549512	YER179W	CDS	Verified	DMC1	149	157	199	195	12.10204	12.42346	15.22346	20.84802
5	-1	549719	550522	YER180C	CDS	Verified	ISC10	131	201	193	294	11.55318	17.27019	16.03156	34.12996
5	-1	550860	551117	YER180C-A	CDS	Verified	SLO1	43	100	73	101	11.81776	26.77548	18.89634	36.53812
5	1	552520	553254	YER182W	CDS_unchar	Uncharacterized	FMP10	164	426	270	412	15.82133	40.03864	24.53301	52.3184
5	-1	553329	553964	YER183C	CDS	Verified	FAU1	291	495	393	249	32.4431	53.76568	41.26766	36.54153
5	-1	556291	558675	YER184C	CDS_unchar	Uncharacterized	NA	243	356	317	527	7.22444	10.31142	8.87657	20.62371
5	1	559449	560360	YER185W	CDS	Verified	PUG1	69	103	48	89	5.36464	7.80188	3.51496	9.10835
5	-1	561700	562620	YER186C	CDS_unchar	Uncharacterized	NA	203	355	313	414	15.6287	26.62722	22.69651	41.95515
5	1	566225	566650	YER187W	CDS_unchar	Uncharacterized	NA	19	93	31	55	3.1625	15.08101	4.85989	12.05029
5	-1	569603	569902	YER188C-A	CDS_unchar	Uncharacterized	NA	0	1	0	1	0	0.23027	0	0.31112
5	1	571150	571518	YER189W	CDS_unchar	Uncharacterized	NA	0	0	0	0	0	0	0	0
5	1	571475	576520	YER190W	CDS	Verified	YRF1-2	8	7	1	3	0.11242	0.09583	0.01324	0.05549
5	-1	575675	576157	YER190C-B	CDS_unchar	Uncharacterized	NA	0	0	0	0	0	0	0	0
6	1	53	535	YFL068W	CDS_unchar	Uncharacterized	NA	0	0	0	0	0	0	0	0
6	1	836	1363	YFL067W	CDS_unchar	Uncharacterized	NA	11	10	6	5	1.47722	1.30835	0.75891	0.88385
6	-1	1437	2615	YFL066C	CDS_unchar	Uncharacterized	NA	2	1	0	1	0.12028	0.05859	0	0.07916
6	-1	3030	3338	YFL065C	CDS_unchar	Uncharacterized	NA	0	0	0	1	0	0	0	0.30206
6	-1	3322	3846	YFL064C	CDS_unchar	Uncharacterized	NA	1	1	0	1	0.13506	0.13158	0	0.17778
6	1	6426	7565	YFL062W	CDS	Verified	COS4	1	4	2	1	0.0622	0.24239	0.11717	0.08187
6	1	9545	10222	YFL061W	CDS_unchar	Uncharacterized	DDI2	0	0	0	1	0	0	0	0.13766
6	-1	10301	10969	YFL060C	CDS	Verified	SNO3	0	0	0	1	0	0	0	0.13951
6	1	11363	12259	YFL059W	CDS	Verified	SNZ3	1	1	0	3	0.07905	0.07701	0	0.31216
6	1	12929	13951	YFL058W	CDS	Verified	THI5	0	0	0	0	0	0	0	0
6	-1	14305	14763	YFL057C	CDS	Verified	AAD16	3	4	6	10	0.46344	0.60201	0.873	2.03344
6	-1	14793	15431	YFL056C	CDS	Verified	AAD6	120	114	96	264	13.31579	12.32427	10.03332	38.56094
6	1	17004	18680	YFL055W	CDS	Verified	AGP3	77	241	54	290	3.2557	9.92753	2.15048	16.14022
6	-1	20847	22787	YFL054C	CDS_unchar	Uncharacterized	NA	301	200	458	644	10.99581	7.11806	15.75848	30.96741
6	1	23423	25198	YFL053W	CDS	Verified	DAK2	85	61	92	175	3.39361	2.37271	3.45955	9.19686
6	1	28232	29629	YFL052W	CDS_unchar	Uncharacterized	NA	45	69	77	67	2.2824	3.40956	3.67839	4.47314
6	-1	30058	30540	YFL051C	CDS_unchar	Uncharacterized	NA	19	27	33	21	2.78929	3.86166	4.5629	4.05804
6	-1	33272	35848	YFL050C	CDS	Verified	ALR2	294	357	398	619	8.08946	9.56998	10.31438	22.41923
6	1	36803	38674	YFL049W	CDS	Verified	SWP82	235	431	324	251	8.9012	15.90481	11.55882	12.51447
6	-1	38843	40180	YFL048C	CDS	Verified	EMP47	1007	861	869	706	53.3654	44.45331	43.37486	49.24851
6	1	40421	42565	YFL047W	CDS	Verified	RGD2	695	848	651	696	22.97439	27.31024	20.2688	30.28492
6	1	42815	43438	YFL046W	CDS_unchar	Uncharacterized	FMP32	78	298	117	129	8.86332	32.99049	12.52206	19.29522
6	-1	43628	44392	YFL045C	CDS	Verified	SEC53	1692	1537	1526	975	156.82863	138.79361	133.21942	118.95638
6	-1	44655	45560	YFL044C	CDS	Verified	OTU1	452	650	573	861	35.37502	49.56124	42.23776	88.69916
6	-1	45720	47744	YFL042C	CDS_unchar	Uncharacterized	NA	959	620	670	615	33.57995	21.15065	22.09654	28.34619
6	1	48734	48925	YFL041W-A	CDS_unchar	Uncharacterized	NA	21	38	36	31	7.75541	13.67223	12.52206	15.06971
6	1	49139	51007	YFL041W	CDS	Verified	FET5	1506	896	1088	936	57.13498	33.11736	38.87712	46.74241
6	1	51350	52972	YFL040W	CDS_unchar	Uncharacterized	NA	118	149	73	198	5.15525	6.34198	3.00385	11.38653
6	-1	53260	54377	YFL039C	CDS	Verified	ACT1	17702	17127	18568	11207	1122.70838	1058.27011	1109.1691	935.6041
6	-1	54686	54695	YFL039C	CDS	Verified	ACT1	64	108	126	73	453.802	746.07209	841.4823	681.34552
6	-1	55365	55985	YFL038C	CDS	Verified	YPT1	2029	3100	1946	2300	231.67378	344.84754	209.27901	345.6852
6	1	56335	57708	YFL037W	CDS	Verified	TUB2	4381	2727	3400	984	226.08563	137.10568	165.25957	66.84254
6	1	58781	62836	YFL036W	CDS	Verified	RPO41	671	508	611	1156	11.73035	8.65213	10.06046	26.6014
6	-1	63015	63858	YFL034C-B	CDS	Verified	MOB2	309	160	246	69	25.95987	13.09588	19.46557	7.63047
6	-1	63973	63992	YFL034C-B	CDS	Verified	MOB2	5	4	5	2	17.72664	13.81615	16.69608	9.3335
6	-1	64242	64598	YFL034C-A	CDS	Verified	RPL22B	103	416	307	824	20.45764	80.49746	57.43076	215.42869
6	-1	64920	64931	YFL034C-A	CDS	Verified	RPL22B	7	46	25	17	41.36216	264.80954	139.13398	132.22459
6	1	65475	68696	YFL034W	CDS_unchar	Uncharacterized	NA	591	570	414	292	13.00614	12.22099	8.58122	8.45867
6	-1	69113	74425	YFL033C	CDS	Verified	RIM15	1442	1192	1210	823	19.24473	15.49864	15.20968	14.45788
6	1	75177	75837	YFL031W	CDS	Verified	HAC1	9926	4637	6530	5083	1064.77842	484.61034	659.76027	717.73347
6	1	76090	76145	YFL031W	CDS	Verified	HAC1	146	143	199	199	184.86354	176.40263	237.32281	331.6726
6	1	76829	77986	YFL030W	CDS	Verified	AGX1	846	405	553	359	51.8022	24.16037	31.89268	28.93546
6	-1	78053	79159	YFL029C	CDS	Verified	CAK1	577	769	552	398	36.95852	47.98834	33.30166	33.55676
6	-1	79342	80211	YFL028C	CDS	Verified	CAF16	213	485	291	367	17.35988	38.51053	22.3382	39.37235
6	-1	80417	81910	YFL027C	CDS	Verified	GYP8	156	460	212	355	7.4039	21.26984	9.47676	22.178
6	1	82578	83873	YFL026W	CDS	Verified	STE2	1504	2026	1660	1609	82.28663	107.99197	85.54163	115.87656
6	-1	84143	87232	YFL025C	CDS	Verified	BST1	460	425	436	476	10.55567	9.5014	9.42329	14.37782
6	-1	87845	90343	YFL024C	CDS	Verified	EPL1	757	1342	728	734	21.4791	37.09738	19.45537	27.41412
6	1	90984	93374	YFL023W	CDS	Verified	BUD27	178	489	211	136	5.2787	14.12818	5.89355	5.30889
6	-1	93497	95008	YFL022C	CDS	Verified	FRS2	1428	749	1077	1075	66.96731	34.22056	47.57057	66.35921
6	1	95964	97496	YFL021W	CDS	Verified	GAT1	1568	604	1013	593	72.52543	27.21772	44.13079	36.10415
6	-1	99225	99593	YFL020C	CDS	Verified	PAU5	9	10	9	20	1.72943	1.87211	1.62889	5.05881
6	-1	101622	103121	YFL018C	CDS	Verified	LPD1	2554	2245	2427	1847	120.73024	103.39085	108.05701	114.9265
6	1	103693	103926	YFL017W-A	CDS	Verified	SMX2	180	357	186	151	54.54351	105.39242	53.08496	60.229
6	-1	103977	104456	YFL017C	CDS	Verified	GNA1	432	537	583	469	63.81591	77.28409	81.11511	91.19608
6	-1	104695	106230	YFL016C	CDS	Verified	MDJ1	2010	2352	999	950	92.78788	105.7799	43.43589	57.72673
6	1	107250	107579	YFL014W	CDS	Verified	HSP12	52087	50727	66632	50762	11191.84883	10618.96709	13484.76396	14357.18619
6	-1	107846	109924	YFL013C	CDS	Verified	IES1	510	747	485	486	17.39411	24.82122	15.57979	21.81857
6	1	110641	111087	YFL012W	CDS_unchar	Uncharacterized	NA	4	32	6	12	0.63451	4.94538	0.89643	2.50564
6	1	112339	113979	YFL011W	CDS	Verified	HXT10	44	46	40	25	1.90121	1.93645	1.62789	1.42192
6	1	114984	115268	YFL010W-A	CDS	Verified	AUA1	430	238	335	123	106.98183	57.68848	78.50085	40.28142
6	-1	115102	115737	YFL010C	CDS	Verified	WWM1	1067	594	791	312	118.95802	64.51881	83.06036	45.78698
6	1	116139	118478	YFL009W	CDS	Verified	CDC4	797	529	709	377	24.15065	15.61697	20.23507	15.03731
6	1	119424	123101	YFL008W	CDS	Verified	SMC1	399	578	367	197	7.69215	10.85608	6.6639	4.99918
6	1	123474	129905	YFL007W	CDS	Verified	BLM10	3940	2731	4761	3735	43.43468	29.33139	49.43409	54.19873
6	1	130329	130976	YFL005W	CDS	Verified	SEC4	728	956	796	908	79.66046	101.91543	82.03752	130.78423
6	1	131805	134291	YFL004W	CDS	Verified	VTC2	831	972	828	858	23.69254	26.99899	22.23458	32.20001
6	-1	134516	137152	YFL003C	CDS	Verified	MSH4	67	217	121	153	1.80157	5.68469	3.06443	5.41534
6	1	138199	139515	YFL002W-B	CDS	NA	NA	0	0	0	0	0	0	0	0
6	1	138199	139491	YFL002W-A	CDS	NA	NA	0	0	0	0	0	0	0	0
6	1	139493	143512	YFL002W-A	CDS	NA	NA	0	0	0	0	0	0	0	0
6	-1	145109	146929	YFL002C	CDS	Verified	SPB4	116	334	159	204	4.51684	12.67049	5.83125	10.45598
6	1	147126	148454	YFL001W	CDS	Verified	DEG1	122	271	139	147	6.50911	14.08644	6.98497	10.32374
6	1	149105	149719	YFR001W	CDS	Verified	LOC1	48	701	97	148	5.53417	78.74082	10.53346	22.46111
6	1	150011	152530	YFR002W	CDS	Verified	NIC96	694	1374	933	675	19.52744	37.66546	24.7261	25.00045
6	-1	152652	153119	YFR003C	CDS	Verified	YPI1	314	546	384	349	47.57406	80.59421	54.79738	69.60239
6	1	153388	154308	YFR004W	CDS	Verified	RPN11	1189	1662	1293	900	91.53953	124.66037	93.75908	91.20684
6	-1	154522	155868	YFR005C	CDS	Verified	SAD1	327	552	518	354	17.2134	28.30926	25.68246	24.52902
6	1	156139	157746	YFR006W	CDS_unchar	Uncharacterized	NA	1057	1519	1236	1026	46.6096	65.25725	51.33421	59.5533
6	1	159293	160354	YFR007W	CDS	Verified	YFH7	194	372	273	399	12.9528	24.19778	17.16772	35.06654
6	1	160529	161194	YFR008W	CDS	Verified	FAR7	128	299	209	198	13.62769	31.01373	20.95784	27.74824
6	1	162482	164740	YFR009W	CDS	Verified	GCN20	1540	2294	2136	1413	48.33825	70.15106	63.14798	58.38086
6	1	165060	166559	YFR010W	CDS	Verified	UBP6	1580	2482	2063	1291	74.68825	114.30561	91.85069	80.33033
6	-1	166739	167251	YFR011C	CDS_unchar	Uncharacterized	AIM13	94	225	161	205	12.99263	30.29857	20.9596	37.29761
6	1	167881	168489	YFR012W	CDS_unchar	Uncharacterized	NA	35	74	26	33	4.07509	8.39405	2.85122	5.05756
6	1	169216	169302	YFR012W-A	CDS_unchar	Uncharacterized	NA	3	4	1	2	2.44505	3.17613	0.76764	2.14563
6	1	169914	172277	YFR013W	CDS	Verified	IOC3	546	634	570	305	16.3769	18.52673	16.10282	12.04195
6	-1	172529	173869	YFR014C	CDS	Verified	CMK1	856	614	785	679	45.26176	31.62981	39.09447	47.25911
6	-1	174257	176383	YFR015C	CDS	Verified	GSY1	4069	1523	3026	1445	135.64589	49.46402	95.01143	63.40812
6	-1	177034	180735	YFR016C	CDS	Verified	NA	391	944	604	446	7.48905	17.6154	10.8962	11.24457
6	-1	182262	182849	YFR017C	CDS_unchar	Uncharacterized	NA	1329	594	1067	680	160.2633	69.78565	121.18853	107.93844
6	-1	183119	184210	YFR018C	CDS_unchar	Uncharacterized	NA	322	363	155	103	20.90835	22.96366	9.47946	8.80358
6	1	184490	191326	YFR019W	CDS	Verified	FAB1	762	1129	614	500	7.90271	11.40737	5.9976	6.82573
6	1	194800	196302	YFR021W	CDS	Verified	ATG18	685	392	700	343	32.31603	18.01707	31.1038	21.3
6	1	196821	199022	YFR022W	CDS	Verified	ROG3	717	453	489	495	23.0881	14.21143	14.83085	20.9813
6	1	199862	201697	YFR023W	CDS	Verified	PES4	19	134	15	26	0.73378	5.04184	0.54562	1.32174
6	-1	201948	203280	YFR024C-A	CDS	Verified	LSB3	1417	791	1286	923	75.37479	40.9924	64.42957	64.62731
6	-1	203375	203421	YFR024C-A	CDS	Verified	LSB3	36	18	36	6	54.31141	26.45646	51.15394	11.91511
6	-1	203731	204738	YFR025C	CDS	Verified	HIS2	580	560	618	486	40.79941	38.37819	40.94514	45.00081
6	-1	205736	206245	YFR026C	CDS_unchar	Uncharacterized	NA	69	110	47	73	9.59324	14.89977	6.15463	13.35972
6	1	207440	208285	YFR027W	CDS	Verified	ECO1	108	158	79	41	9.0519	12.90161	6.23636	4.52333
6	-1	208401	210056	YFR028C	CDS	Verified	CDC14	827	950	687	414	35.41046	39.62966	27.70581	23.33375
6	1	210925	212961	YFR029W	CDS	Verified	PTR3	632	613	404	272	21.99948	20.78866	13.24539	12.463
6	1	213300	216407	YFR030W	CDS	Verified	MET10	1321	925	1062	1664	30.13757	20.55975	22.82012	49.97086
6	-1	216582	220094	YFR031C	CDS	Verified	SMC2	208	623	299	229	4.19828	12.25087	5.68418	6.08418
6	-1	220495	221255	YFR031C-A	CDS	Verified	RPL2A	650	855	968	628	60.56408	77.61372	84.95034	77.02284
6	-1	221403	221406	YFR031C-A	CDS	Verified	RPL2A	8	22	15	1	141.81312	379.94412	250.44116	23.33375
6	-1	222078	222947	YFR032C	CDS_unchar	Uncharacterized	NA	28	60	25	9	2.28205	4.76419	1.91909	0.96553
6	-1	223246	223425	YFR032C-A	CDS	Verified	RPL29	2561	5017	2378	1037	1008.84281	1925.43398	882.29493	537.71333
6	-1	223698	223961	YFR032C-B	CDS_unchar	Uncharacterized	NA	47	119	58	11	12.62352	31.13867	14.67231	3.88896
6	-1	224314	224757	YFR033C	CDS	Verified	QCR6	626	1141	610	273	99.97186	177.52508	91.75322	57.38841
6	-1	225008	225946	YFR034C	CDS	Verified	PHO4	360	471	276	217	27.18462	34.65073	19.62989	21.56943
6	-1	226109	226453	YFR035C	CDS_unchar	Uncharacterized	NA	124	326	152	126	25.48526	65.2763	29.42381	34.08757
6	1	226950	227324	YFR036W	CDS	Verified	CDC26	99	225	115	155	18.71933	41.44845	20.48052	38.57847
6	-1	227500	229173	YFR037C	CDS	Verified	RSC8	1472	2670	1177	1068	62.35033	110.18256	46.95647	59.54706
6	1	229367	231928	YFR038W	CDS	Verified	IRC5	420	502	430	356	11.62403	13.53573	11.20892	12.96927
6	-1	231999	233531	YFR039C	CDS_unchar	Uncharacterized	NA	772	1154	737	442	35.70768	52.00208	32.107	26.91068
6	1	234229	237237	YFR040W	CDS	Verified	SAP155	1359	1335	1181	510	32.0246	30.64899	26.21212	15.81949
6	-1	237355	238242	YFR041C	CDS	Verified	ERJ5	172	321	198	103	13.73415	24.97176	14.8911	10.82602
6	1	238445	239047	YFR042W	CDS	Verified	KEG1	217	246	286	165	25.51696	28.1822	31.67548	25.53943
6	-1	239101	239814	YFR043C	CDS	Verified	IRC6	138	385	237	151	13.70463	37.24942	22.1679	19.73892
6	-1	239979	241424	YFR044C	CDS	Verified	DUG1	6737	4322	9770	5050	330.35789	206.47787	451.23285	325.96249
6	1	241985	241996	YFR045W	CDS_unchar	Uncharacterized	NA	0	0	0	1	0	0	0	7.77792
6	1	242069	242986	YFR045W	CDS_unchar	Uncharacterized	NA	216	274	280	340	16.6839	20.61887	20.36994	34.56852
6	-1	243061	244146	YFR046C	CDS	Verified	CNN1	146	281	122	153	9.53256	17.87448	7.50247	13.14941
6	-1	244266	245153	YFR047C	CDS	Verified	BNA6	1147	838	1461	976	91.58764	65.19107	109.87824	102.58442
6	1	246133	248121	YFR048W	CDS	Verified	RMD8	488	612	400	286	17.39688	21.25561	13.43073	13.42072
6	1	248510	248881	YFR049W	CDS	Verified	YMR31	416	327	494	394	79.29336	60.72421	88.68669	98.85482
6	-1	249053	249853	YFR050C	CDS	Verified	PRE4	1893	1895	2125	1312	167.57319	163.43074	177.17435	152.87831
6	-1	250150	251790	YFR051C	CDS	Verified	RET2	2366	977	1262	805	102.23335	41.12851	51.36002	45.78591
6	1	252492	253316	YFR052W	CDS	Verified	RPN12	869	1082	1070	994	74.68825	90.60045	86.61723	112.45454
6	-1	253579	255036	YFR053C	CDS	Verified	HXK1	13261	4649	24900	9953	644.91901	220.27188	1140.55508	637.14903
6	1	264191	265213	YFR055W	CDS_unchar	Uncharacterized	IRC7	177	234	157	211	12.26829	15.80146	10.2494	19.25091
6	1	269048	269503	YFR057W	CDS_unchar	Uncharacterized	NA	0	0	0	1	0	0	0	0.20468
7	1	2790	3932	YGL263W	CDS	Verified	COS12	7	99	24	111	0.43425	5.98337	1.4023	9.06403
7	1	5312	5839	YGL262W	CDS_unchar	Uncharacterized	NA	2	22	1	31	0.26859	2.87836	0.12649	5.4799
7	-1	6290	6652	YGL261C	CDS_unchar	Uncharacterized	PAU11	0	0	0	3	0	0	0	0.77136
7	1	6860	7090	YGL260W	CDS_unchar	Uncharacterized	NA	0	0	0	0	0	0	0	0
7	1	8470	8967	YGL259W	CDS_unchar	Uncharacterized	YPS5	8	34	17	125	1.13906	4.71636	2.27979	23.42746
7	1	9162	9395	YGL258W-A	CDS_unchar	Uncharacterized	NA	13	47	19	143	3.93925	13.87519	5.42266	57.03806
7	1	11110	11730	YGL258W	CDS	Verified	VEL1	12	44	17	72	1.37018	4.89461	1.82823	10.82145
7	-1	12481	14157	YGL257C	CDS	Verified	MNT2	268	355	305	463	11.33152	14.62353	12.14622	25.7687
7	1	15159	16307	YGL256W	CDS	Verified	ADH4	484	529	436	620	29.86839	31.8048	25.342	50.36354
7	1	20978	22108	YGL255W	CDS	Verified	ZRT1	611	1070	327	499	38.30584	65.35491	19.30899	41.17963
7	1	22304	23203	YGL254W	CDS	Verified	FZF1	350	985	689	373	27.57477	75.60504	51.1271	38.68217
7	1	23935	25395	YGL253W	CDS	Verified	HXK2	7789	3836	6521	1372	378.02273	181.37834	298.08383	87.6493
7	-1	25718	27484	YGL252C	CDS	Verified	RTG2	1103	1107	1159	901	44.26143	43.27809	43.80476	47.59187
7	-1	27921	31426	YGL251C	CDS	Verified	HFM1	312	440	409	631	6.31	8.66957	7.79087	16.79817
7	-1	31579	31636	YGL251C	CDS	Verified	HFM1	2	1	0	0	2.44505	1.19105	0	0
7	1	31910	32635	YGL250W	CDS	Verified	RMR1	447	310	372	383	43.65735	29.49729	34.22006	49.23871
7	1	33098	35212	YGL249W	CDS	Verified	ZIP2	163	270	186	341	5.46467	8.81882	5.87323	15.04834
7	1	35653	36762	YGL248W	CDS	Verified	PDE1	587	590	900	455	37.49743	36.7186	54.14944	38.25894
7	1	36933	37526	YGL247W	CDS	Verified	BRR6	208	382	257	241	24.82923	44.42567	28.89489	37.86824
7	-1	37617	38780	YGL246C	CDS	Verified	RAI1	256	424	315	295	15.59457	25.16343	18.07307	23.65449
7	1	39023	41149	YGL245W	CDS	Verified	GUS1	4106	3729	3238	1914	136.87933	121.11054	101.66789	83.98834
7	1	41498	43174	YGL244W	CDS	Verified	RTF1	812	1417	877	526	34.33281	58.37056	34.92537	29.27502
7	1	43307	44509	YGL243W	CDS	Verified	TAD1	186	372	240	312	10.96311	21.36163	13.32355	24.20658
7	-1	44652	45197	YGL242C	CDS_unchar	Uncharacterized	NA	291	424	411	366	37.79086	53.64512	50.27171	62.56522
7	1	45445	48459	YGL241W	CDS	Verified	KAP114	442	521	418	349	10.39493	11.93734	9.25899	10.80395
7	1	48613	49365	YGL240W	CDS	Verified	DOC1	222	210	223	249	20.90472	19.26555	19.77809	30.86377
7	1	49552	52434	YGL238W	CDS	Verified	CSE1	1310	1358	1649	1252	32.21908	32.5396	38.19886	40.53258
7	-1	52731	53528	YGL237C	CDS	Verified	HAP2	352	292	264	123	31.27708	25.27767	22.09406	14.38622
7	-1	53787	55796	YGL236C	CDS	Verified	MTO1	172	305	106	240	6.06763	10.4824	3.52196	11.14448
7	1	55279	55815	YGL235W	CDS_unchar	Uncharacterized	NA	49	191	34	80	6.47006	24.57062	4.22843	13.90466
7	1	56482	58890	YGL234W	CDS	Verified	ADE5%2C7	3062	1974	2121	1364	90.12698	56.60664	58.80013	52.84722
7	1	59122	61854	YGL233W	CDS	Verified	SEC15	660	790	936	611	17.12343	19.96846	22.87234	20.86633
7	1	62075	62131	YGL232W	CDS	Verified	TAN1	11	46	44	19	13.68372	55.74938	51.5528	31.11167
7	1	62190	63002	YGL232W	CDS	Verified	TAN1	162	429	248	191	14.12898	36.4522	20.37209	21.92741
7	-1	63048	63620	YGL231C	CDS_unchar	Uncharacterized	NA	493	1200	700	362	61.00687	144.67173	81.58642	58.96557
7	-1	63772	64215	YGL230C	CDS_unchar	Uncharacterized	NA	11	111	45	61	1.75669	17.27019	6.76868	12.82305
7	-1	64503	66959	YGL229C	CDS	Verified	SAP4	913	753	739	385	26.34827	21.17127	20.08694	14.62514
7	1	67598	69331	YGL228W	CDS	Verified	SHE10	1851	2373	1770	1120	75.69092	94.53784	68.17083	60.28558
7	1	69671	72547	YGL227W	CDS	Verified	VID30	917	799	989	747	22.60039	19.18509	22.95783	24.23401
7	-1	72748	72987	YGL226C-A	CDS	Verified	OST5	176	540	254	254	51.99815	155.43168	70.68006	98.77955
7	-1	73137	73157	YGL226C-A	CDS	Verified	OST5	38	126	85	8	128.30711	414.48449	270.31744	35.55619
7	1	73339	73710	YGL226W	CDS_unchar	Uncharacterized	MTC3	81	266	129	193	15.43933	49.39645	23.15908	48.42381
7	1	76893	77906	YGL225W	CDS	Verified	VRG4	2635	2712	1913	1139	184.25916	184.76035	125.99446	104.8408
7	-1	78014	78856	YGL224C	CDS	Verified	SDT1	413	942	423	402	34.73833	77.19343	33.51099	44.50851
7	-1	79111	80364	YGL223C	CDS	Verified	COG1	287	695	370	392	16.22822	38.28638	19.7051	29.17649
7	-1	80658	81185	YGL222C	CDS	Verified	EDC1	283	363	363	311	38.00484	47.49301	45.91421	54.97573
7	-1	81425	82291	YGL221C	CDS	Verified	NIF3	1396	2213	1578	1110	114.1702	176.32722	121.55206	119.49464
7	1	82373	82735	YGL220W	CDS	Verified	FRA2	669	1522	744	695	130.67904	289.64435	136.88024	178.69925
7	-1	82877	84256	YGL219C	CDS	Verified	MDM34	577	784	600	577	29.64716	39.24587	29.03666	39.02485
7	1	84884	87301	YGL216W	CDS	Verified	KIP3	737	661	503	255	21.61213	18.88436	13.89268	9.84302
7	1	87980	89338	YGL215W	CDS	Verified	CLG1	1395	955	876	1040	72.78488	48.5446	43.04861	71.42635
7	-1	90058	91251	YGL213C	CDS	Verified	SKI8	627	584	0	474	37.23485	33.78824	0	37.05259
[truncated: 4,292 more rows]
